# Supplementary material for: Classification of Pancreatic Ductal Adenocarcinoma Using MALDI Mass Spectrometry Imaging Combined with Neural Networks
Source: Cancers (Basel). 2023 Jan 22;15(3):686. doi: 10.3390/cancers15030686 (PMC9913229; doi:10.3390/cancers15030686)
Supplement: Supplementary file 1 [file cancers-15-00686-s001.zip]

Archive with 4 entries (3 files):
- cancers-2114053-supplementary/
- cancers-2114053-supplementary/cancers-2114053-supplementary.docx
- cancers-2114053-supplementary/Supplementary Table S1.xlsx
- cancers-2114053-supplementary/Supplementary Table S2.xlsx
