# Supplementary material for: Classification of Pancreatic Ductal Adenocarcinoma Using MALDI Mass Spectrometry Imaging Combined with Neural Networks
Source: Cancers (Basel). 2023 Jan 22;15(3):686. doi: 10.3390/cancers15030686 (PMC9913229; doi:10.3390/cancers15030686)
Supplement: Supplementary file 1 [file cancers-15-00686-s001.zip › cancers-2114053-supplementary/Supplementary Table S1.xlsx]

## Sheet: Tabelle1
Supplementary Table S1: Aligned m/z values from cell-rich tumor region in tumor microarray cores from AC and PDAC
Centroid [m/z]	ROC [AUC] malignant areas AC vs PDAC
601.354	0.357869
602.28	0.624763
603.303	0.480786
604.325	0.391615
605.348	0.393139
606.079	0.3851
615.381	0.376896
616.355	0.347605
617.329	0.367705
618.303	0.681741
619.326	0.494443
620.3	0.599276
628.093	0.476473
628.336	0.631097
629.115	0.463474
629.359	0.51607
630.382	0.415771
631.356	0.398045
632.33	0.382431
633.304	0.406096
642.363	0.468413
643.385	0.38755
644.018	0.468358
644.359	0.712843
645.041	0.473431
645.333	0.681517
646.064	0.490836
646.356	0.496832
648.353	0.338762
650.058	0.446697
651.08	0.430478
653.321	0.356658
654.344	0.382882
656.389	0.442715
657.412	0.391202
658.386	0.412269
659.36	0.399262
660.383	0.382985
662.38	0.389133
663.354	0.379373
664.376	0.399769
665.35	0.359877
666.032	0.43124
667.055	0.428372
668.029	0.40075
670.416	0.375406
671.39	0.381815
672.412	0.427623
673.386	0.46095
674.361	0.405221
675.383	0.380813
678.305	0.71436
679.328	0.672528
680.351	0.49091
684.393	0.435168
685.416	0.443851
686.39	0.393298
687.364	0.364544
688.387	0.548835
691.358	0.339476
696.374	0.439372
697.397	0.394666
700.368	0.656542
701.391	0.451132
702.414	0.392488
703.388	0.38202
704.362	0.353392
705.384	0.398815
709.378	0.354885
715.417	0.418195
716.391	0.400911
717.365	0.352353
718.388	0.388624
724.379	0.369329
728.421	0.383997
730.369	0.534841
731.392	0.43976
732.366	0.369221
733.389	0.369172
734.363	0.392199
738.356	0.440096
739.379	0.41717
745.418	0.376432
747.367	0.384025
748.389	0.40098
756.425	0.356446
758.373	0.610506
761.393	0.407577
762.416	0.401684
766.409	0.347005
767.384	0.359141
768.406	0.40167
771.426	0.525154
772.4	0.388069
773.423	0.384266
775.42	0.427429
779.413	0.407
781.41	0.37314
782.384	0.369687
784.43	0.712119
785.404	0.69327
786.426	0.444172
787.449	0.413483
788.472	0.44384
789.446	0.38122
790.42	0.352888
793.537	0.444939
794.511	0.397901
795.437	0.70827
796.411	0.697074
800.453	0.362588
802.45	0.342581
803.424	0.365558
805.421	0.366419
806.443	0.393629
807.417	0.391658
811.411	0.371094
814.479	0.346551
815.405	0.390183
816.428	0.372862
817.45	0.379485
818.376	0.405177
819.398	0.325027
820.421	0.361622
821.444	0.343332
828.457	0.377415
829.431	0.348526
831.477	0.401753
832.451	0.369492
833.084	0.464201
833.376	0.465912
836.445	0.659654
837.419	0.660904
838.441	0.516111
840.487	0.726666
841.461	0.696593
842.484	0.470997
843.507	0.427293
844.481	0.377272
845.455	0.350095
848.426	0.355611
850.471	0.415201
851.445	0.416753
852.419	0.677208
853.442	0.658098
854.416	0.494328
855.049	0.437854
856.072	0.461677
856.51	0.374012
857.046	0.462827
857.484	0.36341
858.458	0.363962
859.432	0.394065
861.088	0.323605
864.498	0.411047
868.443	0.685677
869.465	0.677675
870.537	0.40739
871.024	0.455464
871.511	0.420282
872.436	0.424635
873.459	0.366186
874.433	0.470514
875.505	0.532455
876.479	0.505824
877.063	0.463633
877.453	0.365241
886.414	0.695297
887.437	0.687547
890.408	0.538696
891.43	0.467605
892.453	0.373499
895.473	0.401514
896.447	0.421579
898.492	0.721864
899.515	0.706214
900.489	0.535072
901.512	0.398374
902.486	0.376647
903.46	0.368744
911.447	0.363058
912.422	0.367893
913.444	0.375426
914.467	0.508752
915.49	0.385016
916.513	0.383755
919.483	0.376231
927.519	0.352143
929.516	0.365946
930.539	0.358184
931.513	0.309166
940.474	0.393381
941.497	0.383737
943.543	0.36862
944.517	0.455218
945.491	0.434551
946.514	0.43362
947.488	0.379592
957.521	0.361134
958.543	0.359559
959.517	0.325882
960.492	0.416347
962.44	0.444778
965.459	0.391094
966.482	0.382471
967.505	0.377147
968.528	0.35554
971.547	0.392763
972.521	0.364821
973.544	0.379048
975.443	0.391584
976.417	0.345014
977.44	0.367647
981.483	0.371512
982.457	0.387747
983.479	0.375551
984.502	0.295938
985.574	0.362999
986.548	0.340469
987.522	0.371226
990.493	0.374515
995.509	0.373975
996.483	0.392255
997.506	0.36416
1011.63	0.343966
1012.6	0.354081
1013.48	0.327173
1020.49	0.636933
1022.49	0.453731
1025.56	0.346993
1027.56	0.315235
1028.58	0.392168
1029.6	0.401573
1032.57	0.463647
1033.6	0.442988
1039.49	0.319017
1040.51	0.35857
1043.53	0.357337
1045.58	0.397735
1046.55	0.420726
1047.57	0.406442
1060.04	0.461506
1061.06	0.47435
1065.54	0.353469
1066.08	0.452011
1066.57	0.3592
1067.54	0.37259
1074.55	0.405514
1075.53	0.407776
1079.57	0.600139
1081.57	0.569773
1082.54	0.532769
1084.59	0.361684
1085.56	0.302166
1093.55	0.461854
1094.57	0.621487
1095.55	0.70493
1096.57	0.694514
1097.54	0.631527
1104.56	0.483005
1105.58	0.721854
1106.55	0.727619
1107.58	0.710508
1111.57	0.695491
1112.59	0.697667
1113.57	0.639432
1115.51	0.481567
1116.49	0.621661
1117.51	0.627243
1118.53	0.578138
1127.54	0.687215
1128.57	0.620263
1133.53	0.658748
1134.51	0.575553
1137.53	0.426855
1138.55	0.694847
1139.57	0.692147
1140.55	0.681087
1143.52	0.685812
1144.54	0.656298
1149.56	0.628631
1153.55	0.397728
1154.53	0.664871
1155.55	0.648244
1176.54	0.618594
1189.59	0.338895
1197.63	0.396647
1198.7	0.456064
1199.67	0.46069
1200.69	0.512367
1201.67	0.375344
1203.62	0.42478
1213.6	0.429878
1220.66	0.484087
1234.64	0.434174
1235.62	0.661369
1236.64	0.632719
1237.61	0.618094
1240.63	0.654592
1267.66	0.714847
1268.68	0.693118
1269.66	0.65063
1277.65	0.367811
1278.62	0.407844
1286.66	0.531733
1287.68	0.480971
1292.65	0.293454
1293.67	0.276284
1303.61	0.699293
1304.58	0.7004
1305.6	0.595888
1309.64	0.365262
1320.65	0.668301
1321.67	0.675907
1325.77	0.455586
1326.74	0.435328
1327.76	0.419006
1328.74	0.403067
1334.63	0.325221
1341.64	0.362404
1342.66	0.403588
1347.73	0.359534
1366.63	0.454431
1371.64	0.415925
1377.63	0.317259
1378.61	0.310609
1406.71	0.57401
1411.68	0.369083
1428.72	0.543552
1429.7	0.545703
1459.7	0.72054
1460.67	0.718894
1461.7	0.709582
1465.69	0.709296
1466.66	0.683373
1467.69	0.693544
1477.72	0.708996
1478.74	0.73417
1479.76	0.714136
1481.86	0.519854
1482.83	0.486094
1483.86	0.477041
1485.71	0.421994
1489.85	0.454016
1490.87	0.415656
1493.74	0.65094
1494.72	0.663573
1495.74	0.659245
1496.76	0.595272
1505.87	0.482432
1508.69	0.634993
1509.72	0.651782
1510.69	0.64871
1529.73	0.416644
1530.71	0.565993
1531.73	0.600601
1546.78	0.699931
1547.8	0.678351
1548.78	0.645835
1554.77	0.464212
1555.74	0.441816
1561.78	0.6517
1562.76	0.679191
1563.78	0.699026
1564.8	0.674292
1580.78	0.562376
1581.75	0.569773
1585.74	0.703184
1586.77	0.700219
1587.74	0.669014
1628.75	0.362619
1629.77	0.334264
1639.9	0.605936
1640.92	0.572474
1655.78	0.718718
1656.8	0.717878
1670.78	0.662886
1685.78	0.676929
1686.75	0.677753
1706.77	0.674501
1707.74	0.681511
1708.77	0.677434
1751.82	0.660571
1752.84	0.66546
1753.82	0.563765
1775.88	0.655854
1776.85	0.665754
1816.84	0.641646
1817.86	0.661421
1832.86	0.636343
1833.88	0.660426
1834.86	0.691121
1835.88	0.690227
1922.91	0.668549
1923.89	0.690583
1924.91	0.691637
1961.97	0.678351
1962.95	0.670121
1992.95	0.712283
2056.95	0.679667
2057.97	0.697767
2058.99	0.697063
2072.04	0.681273
2105.06	0.667339
2106.04	0.679185
2115.1	0.701042
2116.12	0.703254
2117.09	0.697786
2216.06	0.724442
2217.03	0.706116
2705.23	0.66514
2706.21	0.658715
2707.23	0.658273
2727.3	0.68261
2728.27	0.684519
2729.29	0.677909
2869.36	0.696748
2870.39	0.704356
2871.41	0.69784
2872.38	0.689993
2885.39	0.66116
2886.36	0.663074
2887.38	0.656692
2951.43	0.677661
2952.4	0.674552
2959.32	0.681076
2960.34	0.684065
2961.31	0.682559
3085.41	0.664327
3086.38	0.665425
3100.36	0.653261
3101.38	0.666039
3102.36	0.6656
3103.38	0.651158
