# Supplementary material for: Classification of Pancreatic Ductal Adenocarcinoma Using MALDI Mass Spectrometry Imaging Combined with Neural Networks
Source: Cancers (Basel). 2023 Jan 22;15(3):686. doi: 10.3390/cancers15030686 (PMC9913229; doi:10.3390/cancers15030686)
Supplement: Supplementary file 1 [file cancers-15-00686-s001.zip › cancers-2114053-supplementary/Supplementary Table S2.xlsx]

## Sheet: New_Sheet
Supplementary Table S2: Identified m/z values by using nanoLC-MS/MS.
m/z meas.	Δ m/z [ppm]	MH+ meas.	MH+ calc.	Scores	Range	Sequence	Int.	Accession	Protein	Row	User Flag	OK	Cmpd.	Mr meas.	m/z calc.	Mr calc.	z	Δ m/z [Da]	Δ MH+ [Da]	Δ MH+ [ppm]	RMS90 [ppm]	RMS90 [Da]	RMS [ppm]	RMS [Da]	Rt [min]	#Cmpds.	AltPep.	Site [%]	Rank	IntCov. [%]	P	Type
400.248	-3.42026	799.49	799.492	14.0 (M.expect:0.0,M.score:14.0)	364 - 370	K.VLEPTLK.S	175908	VTDB_HUMAN	Vitamin D-binding protein OS=Homo sapiens OX=9606 GN=GC PE=1 SV=2	1		TRUE	38826	798.482	400.25	798.485	2	-0.00136895	-0.00273791	-3.42457	5.40476	0.00162766	12.7096	0.00375233	24.832	1	1		1	7.50811	0	CID
400.747	-1.97991	800.486	800.488	31.8 (M.expect:0.0,M.score:31.8)	103 - 109	K.LQIELGK.C	43076	LMNB1_HUMAN	Lamin-B1 OS=Homo sapiens OX=9606 GN=LMNB1 PE=1 SV=2	2		TRUE	19880	799.479	400.747	799.48	2	-0.00079344	-0.00158688	-1.9824	31.4562	0.0137838	54.0378	0.0182456	29.4548	1	2		1	4.38554	0	CID
400.747	-1.97991	800.486	800.488	31.8 (M.expect:0.0,M.score:31.8)	117 - 123	R.LQIEIGK.L	43076	LMNB2_HUMAN	Lamin-B2 OS=Homo sapiens OX=9606 GN=LMNB2 PE=1 SV=4	3		TRUE	19880	799.479	400.747	799.48	2	-0.00079344	-0.00158688	-1.9824	31.4562	0.0137838	54.0378	0.0182456	29.4548	1	2		1	4.38554	0	CID
400.747	-1.20635	800.487	800.488	20.0 (M.expect:0.0,M.score:20.0)	261 - 267	R.LALLNEK.Q	49786	NUMA1_HUMAN	Nuclear mitotic apparatus protein 1 OS=Homo sapiens OX=9606 GN=NUMA1 PE=1 SV=2	4		TRUE	27054	799.479	400.747	799.48	2	-0.00048344	-0.000966881	-1.20787	20.9014	0.00486392	29.7079	0.0185973	27.3778	1	1		1	4.28704	0	CID
401.239	-0.950139	801.471	801.472	14.8 (M.expect:0.0,M.score:14.8)	222 - 228	K.EGLELLK.T	455236	ENOA_HUMAN	Alpha-enolase OS=Homo sapiens OX=9606 GN=ENO1 PE=1 SV=2	5		TRUE	38941	800.464	401.239	800.464	2	-0.000381233	-0.000762466	-0.951333	31.6791	0.0107305	57.2984	0.0146414	35.0583	1	1		1	34.3115	0	CID
401.245	-0.667739	801.482	801.483	19.5 (M.expect:0.0,M.score:19.5)	366 - 372	R.LGLTEIR.K	56778	PRP31_HUMAN	U4/U6 small nuclear ribonucleoprotein Prp31 OS=Homo sapiens OX=9606 GN=PRPF31 PE=1 SV=2	6		TRUE	23873	800.475	401.245	800.476	2	-0.000267927	-0.000535854	-0.668579	11.3839	0.0065231	33.4766	0.00901579	29.9657	1	1		1	5.72458	0	CID
401.257	-0.508367	801.508	801.508	23.3 (M.expect:0.0,M.score:23.3)	205 - 211	K.DIILTVK.E	58490	FRPD1_HUMAN	FERM and PDZ domain-containing protein 1 OS=Homo sapiens OX=9606 GN=FRMPD1 PE=1 SV=1	7		TRUE	31953	800.5	401.258	800.501	2	-0.000203986	-0.000407972	-0.509006	27.4605	0.00633626	60.625	0.0168601	41.2487	1	1		1	7.36412	0	CID
403.188	-0.895804	805.369	805.37	32.2 (M.expect:0.0,M.score:32.2)	544 - 550	R.MGPVMDR.M	269692	HNRPM_HUMAN	Heterogeneous nuclear ribonucleoprotein M OS=Homo sapiens OX=9606 GN=HNRNPM PE=1 SV=3	8		TRUE	36796	804.362	403.188	804.362	2	-0.000361177	-0.000722355	-0.896924	39.422	0.015298	53.2118	0.0191636	20.3952	1	2		1	27.0692	0	CID
403.196	0.136298	805.384	805.384	18.6 (M.expect:0.0,M.score:18.6)	166 - 171	R.DSEWIR.S	75960	CD151_HUMAN	CD151 antigen OS=Homo sapiens OX=9606 GN=CD151 PE=1 SV=3	9		TRUE	35164	804.377	403.196	804.377	2	5.49546e-05	0.000109909	0.136468	8.06483	0.0036582	13.6784	0.00494312	26.3395	1	1		1	6.45745	0	CID
403.215	-1.496	805.422	805.424	17.6 (M.expect:0.0,M.score:17.6)	32 - 38	K.ELGTVMR.S	221456	CALM1_HUMAN	Calmodulin-1 OS=Homo sapiens OX=9606 GN=CALM1 PE=1 SV=1	10		TRUE	37965	804.415	403.215	804.416	2	-0.000603208	-0.00120642	-1.49787	6.11897	0.00255775	16.3409	0.00493701	22.1313	1	1		1	21.4963	0	CID
403.219	-0.407949	805.431	805.432	14.2 (M.expect:0.0,M.score:14.2)	6 - 13	K.VGVNGFGR.I	3105682	G3P_HUMAN	Glyceraldehyde-3-phosphate dehydrogenase OS=Homo sapiens OX=9606 GN=GAPDH PE=1 SV=3	11		TRUE	19683	804.424	403.219	804.424	2	-0.000164493	-0.000328985	-0.408459	21.4742	0.00556246	30.7231	0.0132435	22.7062	1	1		1	50.8166	0	CID
403.232	0.197029	805.457	805.457	30.0 (M.expect:0.0,M.score:30.0)	1,519 - 1,525	K.ALEFVAR.N	689866	CO6A3_HUMAN	Collagen alpha-3(VI) chain OS=Homo sapiens OX=9606 GN=COL6A3 PE=1 SV=5	12		TRUE	38335	804.45	403.232	804.449	2	7.94483e-05	0.000158897	0.197275	3.58621	0.00193525	20.0597	0.0126149	28.7687	1	1		1	50.4025	0	CID
403.706	0.134774	806.404	806.404	23.4 (M.expect:0.0,M.score:23.4)	242 - 248	R.IGDTWSK.K	280386	FINC_HUMAN	Fibronectin OS=Homo sapiens OX=9606 GN=FN1 PE=1 SV=4	13		TRUE	37203	805.397	403.706	805.397	2	5.44091e-05	0.000108818	0.134942	39.796	0.0129344	69.9969	0.0158837	19.8732	1	1		1	14.6258	0	CID
403.729	-1.64724	806.451	806.452	16.0 (M.expect:0.0,M.score:16.0)	407 - 412	K.YNQLLR.I	785774	ENOA_HUMAN	Alpha-enolase OS=Homo sapiens OX=9606 GN=ENO1 PE=1 SV=2	14		TRUE	30980	805.443	403.73	805.445	2	-0.000665038	-0.00133008	-1.6493	9.42863	0.00314894	31.9586	0.00852722	21.3292	1	1		1	32.4921	0	CID
403.742	-1.29067	806.476	806.477	21.9 (M.expect:0.0,M.score:21.9)	189 - 195	K.LTLFNAK.Y	44354	MIME_HUMAN	Mimecan OS=Homo sapiens OX=9606 GN=OGN PE=1 SV=1	15		TRUE	22157	805.469	403.742	805.47	2	-0.000521097	-0.00104219	-1.29228	31.9714	0.0166656	40.4639	0.0209733	31.2313	1	1		1	4.65158	0	CID
404.203	0.0492883	807.4	807.4	17.2 (M.expect:0.0,M.score:17.2)	159 - 165	R.LAADDFR.V	417792	K1C18_HUMAN	Keratin, type I cytoskeletal 18 OS=Homo sapiens OX=9606 GN=KRT18 PE=1 SV=2	16		TRUE	38794	806.392	404.203	806.392	2	1.99225e-05	3.9845e-05	0.0493498	16.1517	0.00912942	52.6389	0.0179474	23.5097	1	1		1	47.7024	0	CID
404.203	0.0492883	807.4	807.4	17.2 (M.expect:0.0,M.score:17.2)	164 - 170	R.LAADDFR.T	417792	K1C17_HUMAN	Keratin, type I cytoskeletal 17 OS=Homo sapiens OX=9606 GN=KRT17 PE=1 SV=2	17		TRUE	38794	806.392	404.203	806.392	2	1.99225e-05	3.9845e-05	0.0493498	16.1517	0.00912942	52.6389	0.0179474	23.5097	1	1		1	47.7024	0	CID
404.203	0.0492883	807.4	807.4	17.2 (M.expect:0.0,M.score:17.2)	195 - 201	R.LAADDFR.T	417792	K1C14_HUMAN	Keratin, type I cytoskeletal 14 OS=Homo sapiens OX=9606 GN=KRT14 PE=1 SV=4	18		TRUE	38794	806.392	404.203	806.392	2	1.99225e-05	3.9845e-05	0.0493498	16.1517	0.00912942	52.6389	0.0179474	23.5097	1	1		1	47.7024	0	CID
404.203	0.0492883	807.4	807.4	17.2 (M.expect:0.0,M.score:17.2)	160 - 166	R.LAADDFR.T	417792	K1C19_HUMAN	Keratin, type I cytoskeletal 19 OS=Homo sapiens OX=9606 GN=KRT19 PE=1 SV=4	19		TRUE	38794	806.392	404.203	806.392	2	1.99225e-05	3.9845e-05	0.0493498	16.1517	0.00912942	52.6389	0.0179474	23.5097	1	1		1	47.7024	0	CID
404.203	0.0492883	807.4	807.4	17.2 (M.expect:0.0,M.score:17.2)	229 - 235	R.LAADDFR.L	417792	K1C10_HUMAN	Keratin, type I cytoskeletal 10 OS=Homo sapiens OX=9606 GN=KRT10 PE=1 SV=6	20		TRUE	38794	806.392	404.203	806.392	2	1.99225e-05	3.9845e-05	0.0493498	16.1517	0.00912942	52.6389	0.0179474	23.5097	1	1		1	47.7024	0	CID
404.243	-2.33119	807.478	807.48	21.9 (M.expect:0.0,M.score:21.9)	81 - 87	K.MIFVGIK.K	77294	CYC_HUMAN	Cytochrome c OS=Homo sapiens OX=9606 GN=CYCS PE=1 SV=2	21		TRUE	32475	806.471	404.243	806.472	2	-0.000942366	-0.00188473	-2.3341	41.609	0.0132686	55.8903	0.0200781	38.862	1	1		1	8.06144	0	CID
405.214	-2.37379	809.421	809.423	16.4 (M.expect:0.0,M.score:16.4)	1,006 - 1,012	K.FSMPSLK.G	35268	AHNK_HUMAN	Neuroblast differentiation-associated protein AHNAK OS=Homo sapiens OX=9606 GN=AHNAK PE=1 SV=2	22		TRUE	8071	808.413	405.215	808.415	2	-0.000961891	-0.00192378	-2.37674	24.1498	0.0147931	31.0071	0.0199842	35.536	1	1		1	8.48019	0	CID
405.224	0.268571	809.441	809.44	29.2 (M.expect:0.0,M.score:29.2)	164 - 170	R.LASYLDK.V	584752	K1C9_HUMAN	Keratin, type I cytoskeletal 9 OS=Homo sapiens OX=9606 GN=KRT9 PE=1 SV=3	23		TRUE	38379	808.433	405.224	808.433	2	0.000108831	0.000217663	0.268905	9.16478	0.00362611	25.3089	0.00732141	21.7332	1	1		1	30.5644	0	CID
405.224	0.268571	809.441	809.44	29.2 (M.expect:0.0,M.score:29.2)	91 - 97	R.LASYLDK.V	584752	K1C19_HUMAN	Keratin, type I cytoskeletal 19 OS=Homo sapiens OX=9606 GN=KRT19 PE=1 SV=4	24		TRUE	38379	808.433	405.224	808.433	2	0.000108831	0.000217663	0.268905	9.16478	0.00362611	25.3089	0.00732141	21.7332	1	1		1	30.5644	0	CID
405.224	0.268571	809.441	809.44	29.2 (M.expect:0.0,M.score:29.2)	126 - 132	R.LASYLDK.V	584752	K1C14_HUMAN	Keratin, type I cytoskeletal 14 OS=Homo sapiens OX=9606 GN=KRT14 PE=1 SV=4	25		TRUE	38379	808.433	405.224	808.433	2	0.000108831	0.000217663	0.268905	9.16478	0.00362611	25.3089	0.00732141	21.7332	1	1		1	30.5644	0	CID
405.224	0.268571	809.441	809.44	29.2 (M.expect:0.0,M.score:29.2)	95 - 101	R.LASYLDK.V	584752	K1C17_HUMAN	Keratin, type I cytoskeletal 17 OS=Homo sapiens OX=9606 GN=KRT17 PE=1 SV=2	26		TRUE	38379	808.433	405.224	808.433	2	0.000108831	0.000217663	0.268905	9.16478	0.00362611	25.3089	0.00732141	21.7332	1	1		1	30.5644	0	CID
405.224	0.268571	809.441	809.44	29.2 (M.expect:0.0,M.score:29.2)	157 - 163	R.LASYLDK.V	584752	K1C10_HUMAN	Keratin, type I cytoskeletal 10 OS=Homo sapiens OX=9606 GN=KRT10 PE=1 SV=6	27		TRUE	38379	808.433	405.224	808.433	2	0.000108831	0.000217663	0.268905	9.16478	0.00362611	25.3089	0.00732141	21.7332	1	1		1	30.5644	0	CID
406.191	-1.25092	811.376	811.377	49.3 (M.expect:0.0,M.score:49.3)	33 - 39	R.LGMDGYR.G	81088	LYSC_HUMAN	Lysozyme C OS=Homo sapiens OX=9606 GN=LYZ PE=1 SV=1	28		TRUE	27760	810.368	406.192	810.369	2	-0.000508111	-0.00101622	-1.25247	8.76789	0.0031041	14.1628	0.00377609	22.8865	1	1		1	9.93255	0	CID
406.255	-1.9585	811.502	811.504	15.1 (M.expect:0.0,M.score:15.1)	626 - 632	K.VQQLVPK.R	493060	ACTN4_HUMAN	Alpha-actinin-4 OS=Homo sapiens OX=9606 GN=ACTN4 PE=1 SV=2	29		TRUE	37039	810.495	406.255	810.496	2	-0.000795648	-0.0015913	-1.96093	6.78168	0.0027367	9.10183	0.00446766	20.0467	1	1		1	20.9515	0	CID
406.747	-1.33607	812.487	812.488	33.4 (M.expect:0.0,M.score:33.4)	1,128 - 1,135	R.AVDIPGLK.A	118364	TENA_HUMAN	Tenascin OS=Homo sapiens OX=9606 GN=TNC PE=1 SV=3	30		TRUE	32761	811.479	406.747	811.48	2	-0.00054344	-0.00108688	-1.33772	24.0511	0.0139879	45.0841	0.0195748	34.3707	1	1		1	9.50511	0	CID
407.201	-0.968848	813.396	813.396	30.1 (M.expect:0.0,M.score:30.1)	885 - 891	K.FSMPGFK.A	851062	AHNK_HUMAN	Neuroblast differentiation-associated protein AHNAK OS=Homo sapiens OX=9606 GN=AHNAK PE=1 SV=2	31		TRUE	32621	812.388	407.202	812.389	2	-0.000394516	-0.000789032	-0.970048	18.6364	0.0082325	26.5829	0.0112288	37.2957	2	1		1	49.4736	0	CID
407.203	3.00952	813.399	813.396	25.2 (M.expect:0.0,M.score:25.2)	885 - 891	K.FSMPGFK.A	123212	AHNK_HUMAN	Neuroblast differentiation-associated protein AHNAK OS=Homo sapiens OX=9606 GN=AHNAK PE=1 SV=2	32		TRUE	38511	812.392	407.202	812.389	2	0.00122548	0.00245097	3.01324	4.39331	0.00239737	8.99277	0.00472599	37.239	2	1		1	24.8836	0	CID
407.239	-1.20625	813.471	813.472	19.5 (M.expect:0.0,M.score:19.5)	494 - 500	K.DLLEVPK.A	50060	LMOD1_HUMAN	Leiomodin-1 OS=Homo sapiens OX=9606 GN=LMOD1 PE=1 SV=3	33		TRUE	16753	812.463	407.239	812.464	2	-0.000491233	-0.000982466	-1.20775	17.5823	0.0127541	38.0602	0.01848	38.0123	1	1		1	6.78161	0	CID
407.265	4.83547	813.523	813.519	14.1 (M.expect:0.0,M.score:14.1)	603 - 609	R.ALVELLR.E	25062	ARHG2_HUMAN	Rho guanine nucleotide exchange factor 2 OS=Homo sapiens OX=9606 GN=ARHGEF2 PE=1 SV=4	34		TRUE	27435	812.516	407.263	812.512	2	0.00196932	0.00393864	4.84146	4.58512	0.00182586	10.9755	0.0042913	39.3338	1	1		1	0.711217	0	CID
407.759	-3.51964	814.512	814.515	30.0 (M.expect:0.0,M.score:30.0)	92 - 98	K.VLISNLR.N	49956	CBPB1_HUMAN	Carboxypeptidase B OS=Homo sapiens OX=9606 GN=CPB1 PE=1 SV=4	35		TRUE	27715	813.504	407.761	813.507	2	-0.00143517	-0.00287033	-3.52399	21.7399	0.00902219	30.3049	0.0162742	27.2637	1	1		1	6.50239	0	CID
408.234	-2.00916	815.461	815.462	15.9 (M.expect:0.0,M.score:15.9)	109 - 115	K.LADLVER.D	69068	AL1A2_HUMAN	Retinal dehydrogenase 2 OS=Homo sapiens OX=9606 GN=ALDH1A2 PE=1 SV=3	36		TRUE	28404	814.453	408.235	814.455	2	-0.000820206	-0.00164041	-2.01164	64.1916	0.0221701	111.184	0.0269058	35.6365	1	1		1	7.9083	0	CID
408.26	-1.30071	815.513	815.514	28.0 (M.expect:0.0,M.score:28.0)	339 - 345	R.ALLFVPR.R	115550	HS90A_HUMAN	Heat shock protein HSP 90-alpha OS=Homo sapiens OX=9606 GN=HSP90AA1 PE=1 SV=5	37		TRUE	38626	814.505	408.261	814.507	2	-0.000531026	-0.00106205	-1.30231	13.3595	0.00345024	73.0832	0.0137905	40.1685	1	1		1	38.1171	0	CID
408.739	-1.64594	816.471	816.473	14.9 (M.expect:0.0,M.score:14.9)	89 - 95	K.IAWALSR.K	84516	LGUL_HUMAN	Lactoylglutathione lyase OS=Homo sapiens OX=9606 GN=GLO1 PE=1 SV=4	38		TRUE	24414	815.464	408.74	815.465	2	-0.000672759	-0.00134552	-1.64797	31.6558	0.0128531	40.3	0.0160478	33.4468	1	1		1	8.9314	0	CID
408.744	-1.29849	816.481	816.483	19.0 (M.expect:0.0,M.score:19.0)	282 - 289	R.VTLELGGK.S	67376	AL1B1_HUMAN	Aldehyde dehydrogenase X, mitochondrial OS=Homo sapiens OX=9606 GN=ALDH1B1 PE=1 SV=3	39		TRUE	28496	815.474	408.745	815.475	2	-0.000530751	-0.0010615	-1.30009	15.2274	0.0118948	20.9686	0.0167772	26.7462	1	1		1	5.48428	0	CID
408.744	-1.29849	816.481	816.483	19.0 (M.expect:0.0,M.score:19.0)	277 - 284	R.VTLELGGK.N	67376	AL1A3_HUMAN	Aldehyde dehydrogenase family 1 member A3 OS=Homo sapiens OX=9606 GN=ALDH1A3 PE=1 SV=2	40		TRUE	28496	815.474	408.745	815.475	2	-0.000530751	-0.0010615	-1.30009	15.2274	0.0118948	20.9686	0.0167772	26.7462	1	1		1	5.48428	0	CID
408.744	-1.29849	816.481	816.483	19.0 (M.expect:0.0,M.score:19.0)	283 - 290	R.VTLELGGK.S	67376	AL1A2_HUMAN	Retinal dehydrogenase 2 OS=Homo sapiens OX=9606 GN=ALDH1A2 PE=1 SV=3	41		TRUE	28496	815.474	408.745	815.475	2	-0.000530751	-0.0010615	-1.30009	15.2274	0.0118948	20.9686	0.0167772	26.7462	1	1		1	5.48428	0	CID
408.744	-1.29849	816.481	816.483	19.0 (M.expect:0.0,M.score:19.0)	282 - 289	R.VTLELGGK.S	67376	ALDH2_HUMAN	Aldehyde dehydrogenase, mitochondrial OS=Homo sapiens OX=9606 GN=ALDH2 PE=1 SV=2	42		TRUE	28496	815.474	408.745	815.475	2	-0.000530751	-0.0010615	-1.30009	15.2274	0.0118948	20.9686	0.0167772	26.7462	1	1		1	5.48428	0	CID
408.744	-1.29849	816.481	816.483	19.0 (M.expect:0.0,M.score:19.0)	266 - 273	R.VTLELGGK.S	67376	AL1A1_HUMAN	Retinal dehydrogenase 1 OS=Homo sapiens OX=9606 GN=ALDH1A1 PE=1 SV=2	43		TRUE	28496	815.474	408.745	815.475	2	-0.000530751	-0.0010615	-1.30009	15.2274	0.0118948	20.9686	0.0167772	26.7462	1	1		1	5.48428	0	CID
408.763	-0.718032	816.518	816.519	21.1 (M.expect:0.0,M.score:21.1)	108 - 115	R.LVSLIGSK.T	63316	PSA1_HUMAN	Proteasome subunit alpha type-1 OS=Homo sapiens OX=9606 GN=PSMA1 PE=1 SV=1	44		TRUE	31160	815.511	408.763	815.512	2	-0.000293505	-0.000587009	-0.718917	53.7661	0.0104011	68.5921	0.0138056	29.6793	1	1		1	8.20125	0	CID
409.724	-1.02104	818.44	818.441	18.2 (M.expect:0.0,M.score:18.2)	94 - 100	R.VDPVNFK.L	231756	HBA_HUMAN	Hemoglobin subunit alpha OS=Homo sapiens OX=9606 GN=HBA1 PE=1 SV=2	45		TRUE	37799	817.433	409.724	817.433	2	-0.000418344	-0.000836688	-1.0223	7.74753	0.00322369	30.5205	0.00682234	24.8903	1	1		1	23.0271	0	CID
409.726	-0.804726	818.444	818.445	15.7 (M.expect:0.0,M.score:15.7)	148 - 153	K.FYTFLK.N	131902	GPX3_HUMAN	Glutathione peroxidase 3 OS=Homo sapiens OX=9606 GN=GPX3 PE=1 SV=2	46		TRUE	25473	817.437	409.726	817.437	2	-0.000329717	-0.000659434	-0.805716	14.2222	0.0107793	24.3542	0.01701	38.058	1	1		1	4.4471	0	CID
409.742	-0.246734	818.477	818.477	18.6 (M.expect:0.0,M.score:18.6)	214 - 221	K.FGPALSVK.V	58500	PABP1_HUMAN	Polyadenylate-binding protein 1 OS=Homo sapiens OX=9606 GN=PABPC1 PE=1 SV=2	47		TRUE	30077	817.47	409.742	817.47	2	-0.000101097	-0.000202194	-0.247038	50.3827	0.0104522	126.115	0.0197679	29.5063	1	1		1	6.44456	0	CID
410.718	-2.62301	820.429	820.431	32.0 (M.expect:0.0,M.score:32.0)	5 - 12	R.GPAYGLSR.E	554818	TAGL2_HUMAN	Transgelin-2 OS=Homo sapiens OX=9606 GN=TAGLN2 PE=1 SV=3	48		TRUE	32197	819.422	410.719	819.424	2	-0.00107732	-0.00215463	-2.62623	4.08508	0.00171307	36.6145	0.0140103	19.9305	1	1		1	22.1461	0	CID
410.719	-1.1378	820.43	820.431	16.1 (M.expect:0.0,M.score:16.1)	404 - 411	R.VGFAEAAR.L	368484	CATD_HUMAN	Cathepsin D OS=Homo sapiens OX=9606 GN=CTSD PE=1 SV=1	49		TRUE	34719	819.423	410.719	819.424	2	-0.000467317	-0.000934634	-1.1392	4.26769	0.0016417	17.046	0.00328784	20.8025	1	1		1	26.6839	0	CID
411.208	2.44688	821.409	821.407	28.0 (M.expect:0.0,M.score:28.0)	296 - 302	R.SEVDMLK.I	96542	ANXA2_HUMAN	Annexin A2 OS=Homo sapiens OX=9606 GN=ANXA2 PE=1 SV=2	50		TRUE	27684	820.402	411.207	820.4	2	0.00100618	0.00201235	2.44988	21.3209	0.0120534	38.0486	0.0172847	24.0355	1	1		1	7.7665	0	CID
411.757	-0.998553	822.508	822.508	49.5 (M.expect:0.0,M.score:49.5)	227 - 234	R.SPPIPLAK.V	370520	PDIA4_HUMAN	Protein disulfide-isomerase A4 OS=Homo sapiens OX=9606 GN=PDIA4 PE=1 SV=2	51		TRUE	39488	821.5	411.758	821.501	2	-0.000411161	-0.000822323	-0.999775	26.3685	0.00884579	45.0254	0.0132612	27.5347	2	1		1	33.1412	0	CID
411.758	-0.707119	822.508	822.508	51.4 (M.expect:0.0,M.score:51.4)	227 - 234	R.SPPIPLAK.V	93516	PDIA4_HUMAN	Protein disulfide-isomerase A4 OS=Homo sapiens OX=9606 GN=PDIA4 PE=1 SV=2	52		TRUE	36679	821.501	411.758	821.501	2	-0.000291161	-0.000582323	-0.707985	36.8439	0.0157001	51.2292	0.0187451	27.4808	2	1		1	21.5441	0	CID
412.242	-1.50297	823.477	823.478	18.2 (M.expect:0.0,M.score:18.2)	1,721 - 1,727	K.VGLEHLR.V	245708	CO6A3_HUMAN	Collagen alpha-3(VI) chain OS=Homo sapiens OX=9606 GN=COL6A3 PE=1 SV=5	53		TRUE	39232	822.47	412.243	822.471	2	-0.000619589	-0.00123918	-1.50481	10.0133	0.00293498	32.4775	0.00718112	18.8755	1	1		1	31.3675	0	CID
412.747	-0.662489	824.487	824.488	20.5 (M.expect:0.0,M.score:20.5)	206 - 213	K.GLPAPIEK.T	65316	IGHG2_HUMAN	Immunoglobulin heavy constant gamma 2 OS=Homo sapiens OX=9606 GN=IGHG2 PE=1 SV=2	54		TRUE	31810	823.48	412.747	823.48	2	-0.00027344	-0.000546881	-0.663298	9.95812	0.00644801	25.1115	0.00977499	25.241	1	1		1	14.6018	0	CID
413.246	-2.87795	825.485	825.487	17.0 (M.expect:0.0,M.score:17.0)	1,510 - 1,516	R.IAAYLFK.G	47192	CLH1_HUMAN	Clathrin heavy chain 1 OS=Homo sapiens OX=9606 GN=CLTC PE=1 SV=5	55		TRUE	18461	824.477	413.247	824.48	2	-0.0011893	-0.0023786	-2.88146	13.6205	0.00707222	21.3318	0.0133409	34.7272	1	1		1	1.75083	0	CID
413.726	-0.727614	826.445	826.446	25.4 (M.expect:0.0,M.score:25.4)	220 - 226	K.SFAINFK.V	57024	LEG4_HUMAN	Galectin-4 OS=Homo sapiens OX=9606 GN=LGALS4 PE=1 SV=1	56		TRUE	25146	825.438	413.727	825.438	2	-0.000301033	-0.000602066	-0.728501	4.93882	0.0030808	11.761	0.00459236	35.238	1	1		1	8.05607	0	CID
413.773	-0.873004	826.539	826.54	15.8 (M.expect:0.0,M.score:15.8)	270 - 277	K.LVPVLSAK.A	54146	TALDO_HUMAN	Transaldolase OS=Homo sapiens OX=9606 GN=TALDO1 PE=1 SV=2	57		TRUE	27569	825.532	413.773	825.532	2	-0.000361226	-0.000722451	-0.874068	2.77326	0.0012069	61.044	0.0130475	30.1417	1	1		1	8.70154	0	CID
413.779	-0.550825	826.55	826.551	19.9 (M.expect:0.0,M.score:19.9)	10 - 17	K.VVLVLAGR.Y	63062	RL27_HUMAN	60S ribosomal protein L27 OS=Homo sapiens OX=9606 GN=RPL27 PE=1 SV=2	58		TRUE	31060	825.543	413.779	825.544	2	-0.00022792	-0.00045584	-0.551496	9.18065	0.00606541	26.1903	0.0116841	33.7372	1	1		1	12.7595	0	CID
414.754	-0.829956	828.5	828.501	27.6 (M.expect:0.0,M.score:27.6)	32 - 39	R.MVVPAALK.V	555946	R13P3_HUMAN	Putative 60S ribosomal protein L13a protein RPL13AP3 OS=Homo sapiens OX=9606 GN=RPL13AP3 PE=5 SV=1	59		TRUE	38715	827.493	414.754	827.494	2	-0.000344227	-0.000688455	-0.830965	5.97564	0.0024388	7.51363	0.00287885	30.4188	1	1		1	25.496	0	CID
415.199	-1.44995	829.39	829.391	17.5 (M.expect:0.0,M.score:17.5)	885 - 891	K.FSMPGFK.A	172258	AHNK_HUMAN	Neuroblast differentiation-associated protein AHNAK OS=Homo sapiens OX=9606 GN=AHNAK PE=1 SV=2	60		TRUE	38735	828.383	415.199	828.384	2	-0.000602016	-0.00120403	-1.45171	53.9725	0.014413	69.3007	0.017522	23.109	1	1		1	12.863	0	CID
415.242	-0.686919	829.477	829.478	24.3 (M.expect:0.0,M.score:24.3)	174 - 180	R.VLVDVER.G	184822	RU17_HUMAN	U1 small nuclear ribonucleoprotein 70 kDa OS=Homo sapiens OX=9606 GN=SNRNP70 PE=1 SV=2	61		TRUE	39744	828.47	415.243	828.471	2	-0.000285238	-0.000570476	-0.687754	5.00283	0.00151857	8.50023	0.00258385	25.3505	1	1		1	29.7991	0	CID
415.242	-0.229355	829.478	829.478	21.6 (M.expect:0.0,M.score:21.6)	92 - 98	K.LADLIER.D	95456	AL1A1_HUMAN	Retinal dehydrogenase 1 OS=Homo sapiens OX=9606 GN=ALDH1A1 PE=1 SV=2	62		TRUE	28380	828.47	415.243	828.471	2	-9.5238e-05	-0.000190476	-0.229634	9.08466	0.00336496	102.546	0.0157017	28.6022	1	1		1	8.18007	0	CID
415.242	-0.229355	829.478	829.478	21.6 (M.expect:0.0,M.score:21.6)	108 - 114	R.LADLIER.D	95456	ALDH2_HUMAN	Aldehyde dehydrogenase, mitochondrial OS=Homo sapiens OX=9606 GN=ALDH2 PE=1 SV=2	63		TRUE	28380	828.47	415.243	828.471	2	-9.5238e-05	-0.000190476	-0.229634	9.08466	0.00336496	102.546	0.0157017	28.6022	1	1		1	8.18007	0	CID
415.26	-2.1384	829.512	829.514	20.3 (M.expect:0.0,M.score:20.3)	178 - 185	R.NALLSLAK.G	56768	ANXA1_HUMAN	Annexin A1 OS=Homo sapiens OX=9606 GN=ANXA1 PE=1 SV=2	64		TRUE	27814	828.505	415.261	828.507	2	-0.000887991	-0.00177598	-2.141	65.9532	0.0194077	83.4532	0.0231526	31.7965	2	1		1	13.5532	0	CID
415.26	-1.00658	829.513	829.514	15.2 (M.expect:0.0,M.score:15.2)	676 - 683	R.SLGLQLAK.V	144080	LAMC2_HUMAN	Laminin subunit gamma-2 OS=Homo sapiens OX=9606 GN=LAMC2 PE=1 SV=2	65		TRUE	39678	828.506	415.261	828.507	2	-0.000417991	-0.000835982	-1.0078	9.98891	0.00452696	11.1517	0.0056207	30.1898	1	1		1	14.3648	0	CID
415.26	-0.573113	829.514	829.514	51.4 (M.expect:0.0,M.score:51.4)	178 - 185	R.NALLSLAK.G	386406	ANXA1_HUMAN	Annexin A1 OS=Homo sapiens OX=9606 GN=ANXA1 PE=1 SV=2	66		TRUE	39084	828.506	415.261	828.507	2	-0.000237991	-0.000475982	-0.573809	13.9696	0.00525947	39.5982	0.0123616	31.8443	2	1		1	33.728	0	CID
415.268	-1.17047	829.528	829.529	21.3 (M.expect:0.0,M.score:21.3)	331 - 337	R.ALLFIPR.R	112370	HS90B_HUMAN	Heat shock protein HSP 90-beta OS=Homo sapiens OX=9606 GN=HSP90AB1 PE=1 SV=4	67		TRUE	39079	828.521	415.268	828.522	2	-0.000486058	-0.000972116	-1.17189	2.91844	0.00104409	4.2735	0.00118569	44.1165	1	1		1	31.4493	0	CID
415.729	-0.902121	830.451	830.452	20.8 (M.expect:0.0,M.score:20.8)	66 - 72	R.GLEWLGR.T	157956	HV601_HUMAN	Immunoglobulin heavy variable 6-1 OS=Homo sapiens OX=9606 GN=IGHV6-1 PE=3 SV=1	68		TRUE	39126	829.444	415.73	829.445	2	-0.000375038	-0.000750076	-0.903216	21.5202	0.00830783	78.8587	0.015392	37.8193	1	1		1	27.2448	0	CID
415.734	-0.464312	830.461	830.462	21.5 (M.expect:0.0,M.score:21.5)	1,717 - 1,724	K.GALALEEK.R	261216	MYH9_HUMAN	Myosin-9 OS=Homo sapiens OX=9606 GN=MYH9 PE=1 SV=4	69		TRUE	39057	829.454	415.735	829.455	2	-0.00019303	-0.000386061	-0.464875	9.96899	0.00413202	15.4549	0.00519731	21.8482	1	1		1	17.8401	0	CID
416.223	2.41979	831.438	831.436	24.8 (M.expect:0.0,M.score:24.8)	11 - 16	R.WIVEER.A	69802	AHSA1_HUMAN	Activator of 90 kDa heat shock protein ATPase homolog 1 OS=Homo sapiens OX=9606 GN=AHSA1 PE=1 SV=1	70		TRUE	20674	830.431	416.222	830.429	2	0.00100717	0.00201434	2.42272	5.90437	0.00189315	7.67242	0.00274022	26.3552	1	1		1	4.28434	0	CID
416.227	1.46357	831.447	831.446	17.6 (M.expect:0.0,M.score:17.6)	63 - 69	R.DLIDDLK.S	32544	ANXA4_HUMAN	Annexin A4 OS=Homo sapiens OX=9606 GN=ANXA4 PE=1 SV=4	71		TRUE	8286	830.44	416.227	830.439	2	0.000609177	0.00121835	1.46534	17.5169	0.0139493	24.6378	0.0198507	46.7992	2	2		1	1.86157	0	CID
416.227	1.46357	831.447	831.446	17.6 (M.expect:0.0,M.score:17.6)	64 - 70	R.DLLDDLK.S	32544	ANXA5_HUMAN	Annexin A5 OS=Homo sapiens OX=9606 GN=ANXA5 PE=1 SV=2	72		TRUE	8286	830.44	416.227	830.439	2	0.000609177	0.00121835	1.46534	17.5169	0.0139493	24.6378	0.0198507	46.7992	2	2		1	1.86157	0	CID
416.228	2.28043	831.448	831.446	17.3 (M.expect:0.0,M.score:17.3)	64 - 70	R.DLLDDLK.S	40426	ANXA5_HUMAN	Annexin A5 OS=Homo sapiens OX=9606 GN=ANXA5 PE=1 SV=2	73		TRUE	16581	830.44	416.227	830.439	2	0.000949177	0.00189835	2.28319	5.65757	0.00264633	48.0314	0.0165211	43.2243	2	2		1	6.56845	0	CID
416.228	2.28043	831.448	831.446	17.3 (M.expect:0.0,M.score:17.3)	63 - 69	R.DLIDDLK.S	40426	ANXA4_HUMAN	Annexin A4 OS=Homo sapiens OX=9606 GN=ANXA4 PE=1 SV=4	74		TRUE	16581	830.44	416.227	830.439	2	0.000949177	0.00189835	2.28319	5.65757	0.00264633	48.0314	0.0165211	43.2243	2	2		1	6.56845	0	CID
416.231	-1.91604	831.455	831.457	13.8 (M.expect:0.0,M.score:13.8)	246 - 252	R.LTIAEER.D	680618	RS4X_HUMAN	40S ribosomal protein S4, X isoform OS=Homo sapiens OX=9606 GN=RPS4X PE=1 SV=2	75		TRUE	31124	830.448	416.232	830.45	2	-0.000797517	-0.00159503	-1.91836	13.8105	0.00572474	16.5538	0.00907058	20.5693	1	1		1	42.2311	0	CID
416.24	-4.25474	831.472	831.476	16.0 (M.expect:0.0,M.score:16.0)	165 - 171	R.LLEMGLR.R	97498	PNCB_HUMAN	Nicotinate phosphoribosyltransferase OS=Homo sapiens OX=9606 GN=NAPRT PE=1 SV=2	76		TRUE	25427	830.465	416.241	830.468	2	-0.00177099	-0.00354199	-4.2599	56.6134	0.019858	74.2861	0.0228148	34.4272	1	1		1	4.53512	0	CID
416.25	-1.17783	831.492	831.493	30.5 (M.expect:0.0,M.score:30.5)	58 - 64	K.STELLIR.K	3314396	H31T_HUMAN	Histone H3.1t OS=Homo sapiens OX=9606 GN=HIST3H3 PE=1 SV=3	77		TRUE	8087	830.485	416.25	830.486	2	-0.00049027	-0.00098054	-1.17925	36.3476	0.00758666	53.1987	0.0148438	27.7005	2	1		1	55.3401	0	CID
416.25	-0.985634	831.493	831.493	47.8 (M.expect:0.0,M.score:47.8)	58 - 64	K.STELLIR.K	215694	H31T_HUMAN	Histone H3.1t OS=Homo sapiens OX=9606 GN=HIST3H3 PE=1 SV=3	78		TRUE	39469	830.485	416.25	830.486	2	-0.00041027	-0.00082054	-0.986828	4.52724	0.00138345	16.3074	0.00691101	27.6462	2	1		1	41.8733	0	CID
416.257	-2.54251	831.507	831.509	16.8 (M.expect:0.0,M.score:16.8)	6 - 12	R.VPFSLLR.G	90006	HSPB1_HUMAN	Heat shock protein beta-1 OS=Homo sapiens OX=9606 GN=HSPB1 PE=1 SV=2	79		TRUE	28785	830.499	416.258	830.501	2	-0.00105834	-0.00211667	-2.54559	5.44735	0.00241141	27.1396	0.0117145	40.4558	1	1		1	21.8466	0	CID
417.24	2.84887	833.473	833.47	15.1 (M.expect:0.0,M.score:15.1)	43 - 49	R.VLFAPMR.M	174526	MVP_HUMAN	Major vault protein OS=Homo sapiens OX=9606 GN=MVP PE=1 SV=4	80		TRUE	39151	832.465	417.239	832.463	2	0.00118866	0.00237732	2.85231	26.1122	0.0100813	49.2858	0.0182915	34.8297	1	1		1	23.3882	0	CID
417.721	-0.612023	834.435	834.436	16.9 (M.expect:0.0,M.score:16.9)	650 - 657	R.AYGPGLEK.S	158774	FLNB_HUMAN	Filamin-B OS=Homo sapiens OX=9606 GN=FLNB PE=1 SV=2	81		TRUE	38122	833.428	417.721	833.428	2	-0.000255655	-0.00051131	-0.612762	36.0441	0.00996855	57.4307	0.0131745	19.4627	1	1		1	12.6053	0	CID
417.739	-0.331327	834.472	834.472	19.9 (M.expect:0.0,M.score:19.9)	77 - 83	R.ALFQDIK.K	546832	FRIL_HUMAN	Ferritin light chain OS=Homo sapiens OX=9606 GN=FTL PE=1 SV=2	82		TRUE	38956	833.464	417.74	833.465	2	-0.000138408	-0.000276817	-0.331727	33.2783	0.0188962	45.2415	0.0233197	30.9912	2	1		1	28.4708	0	CID
417.74	-0.115882	834.472	834.472	18.7 (M.expect:0.0,M.score:18.7)	77 - 83	R.ALFQDIK.K	137664	FRIL_HUMAN	Ferritin light chain OS=Homo sapiens OX=9606 GN=FTL PE=1 SV=2	83		TRUE	39729	833.465	417.74	833.465	2	-4.84083e-05	-9.68166e-05	-0.116021	7.21892	0.00418294	21.3874	0.00785136	30.9367	2	1		1	20.4642	0	CID
418.232	0.367737	835.456	835.456	21.3 (M.expect:0.0,M.score:21.3)	698 - 704	K.LFEELGK.Q	43538	HSP74_HUMAN	Heat shock 70 kDa protein 4 OS=Homo sapiens OX=9606 GN=HSPA4 PE=1 SV=4	84		TRUE	18616	834.449	418.232	834.449	2	0.000153799	0.000307599	0.36818	7.13431	0.00358034	9.48844	0.00424886	32.3173	1	1		1	3.21222	0	CID
418.237	-0.604669	835.467	835.467	16.0 (M.expect:0.0,M.score:16.0)	10 - 16	K.DFLLTAR.R	180368	RL38_HUMAN	60S ribosomal protein L38 OS=Homo sapiens OX=9606 GN=RPL38 PE=1 SV=2	85		TRUE	36966	834.459	418.237	834.46	2	-0.000252895	-0.00050579	-0.605398	6.50889	0.00172697	71.5918	0.0175608	40.3915	1	1		1	28.0733	0	CID
418.24	-1.19471	835.474	835.475	26.8 (M.expect:0.0,M.score:26.8)	576 - 582	K.FTVPMLK.E	77624	XRCC6_HUMAN	X-ray repair cross-complementing protein 6 OS=Homo sapiens OX=9606 GN=XRCC6 PE=1 SV=2	86		TRUE	28343	834.466	418.241	834.467	2	-0.000499677	-0.000999353	-1.19615	15.4318	0.00853442	21.6878	0.0109631	41.0782	1	1		1	9.627	0	CID
418.728	-1.91219	836.45	836.451	20.7 (M.expect:0.0,M.score:20.7)	226 - 233	R.AVFVSEGK.I	193210	COR1A_HUMAN	Coronin-1A OS=Homo sapiens OX=9606 GN=CORO1A PE=1 SV=4	87		TRUE	38442	835.442	418.729	835.444	2	-0.000800687	-0.00160137	-1.91449	61.9996	0.0172296	86.8584	0.0232204	20.396	1	1		1	16.4941	0	CID
418.741	0.300722	836.474	836.474	23.9 (M.expect:0.0,M.score:23.9)	65 - 71	K.GRFTISR.D	79226	IGA2_HUMAN	Immunoglobulin alpha-2 heavy chain OS=Homo sapiens OX=9606 PE=1 SV=2	88		TRUE	36165	835.467	418.74	835.466	2	0.000125924	0.000251849	0.301084	36.2782	0.0192553	51.7498	0.0235526	17.2935	1	1		1	6.2367	1	CID
419.215	2.81689	837.424	837.421	15.1 (M.expect:0.0,M.score:15.1)	86 - 94	K.GVGASGSFR.L	171528	H10_HUMAN	Histone H1.0 OS=Homo sapiens OX=9606 GN=H1F0 PE=1 SV=3	89		TRUE	39328	836.416	419.214	836.414	2	0.00118089	0.00236177	2.82028	18.5952	0.00765557	34.9736	0.0143342	17.573	1	1		1	21.2822	0	CID
419.221	0.170603	837.435	837.435	13.6 (M.expect:0.0,M.score:13.6)	610 - 616	R.DILSFDK.I	75558	SAFB2_HUMAN	Scaffold attachment factor B2 OS=Homo sapiens OX=9606 GN=SAFB2 PE=1 SV=1	90		TRUE	28453	836.428	419.221	836.428	2	7.15204e-05	0.000143041	0.170808	22.6233	0.0175827	49.8464	0.0230404	40.9605	1	1		1	5.37137	0	CID
419.226	-1.75364	837.445	837.446	14.2 (M.expect:0.0,M.score:14.2)	91 - 97	R.LASYLDR.V	1333574	K1C18_HUMAN	Keratin, type I cytoskeletal 18 OS=Homo sapiens OX=9606 GN=KRT18 PE=1 SV=2	91		TRUE	31248	836.438	419.227	836.439	2	-0.000735174	-0.00147035	-1.75575	10.4077	0.00359601	14.148	0.0074844	23.1055	2	1		1	51.7859	0	CID
419.226	-1.34814	837.445	837.446	32.1 (M.expect:0.0,M.score:32.1)	35 - 42	R.FSNISAAK.A	98220	TCPD_HUMAN	T-complex protein 1 subunit delta OS=Homo sapiens OX=9606 GN=CCT4 PE=1 SV=4	92		TRUE	18486	836.438	419.227	836.439	2	-0.000565174	-0.00113035	-1.34976	35.7304	0.0112521	50.6363	0.0141226	18.0888	1	1		1	3.61717	0	CID
419.227	-0.751798	837.446	837.446	25.2 (M.expect:0.0,M.score:25.2)	91 - 97	R.LASYLDR.V	312816	K1C18_HUMAN	Keratin, type I cytoskeletal 18 OS=Homo sapiens OX=9606 GN=KRT18 PE=1 SV=2	93		TRUE	16092	836.439	419.227	836.439	2	-0.000315174	-0.000630348	-0.752702	8.12894	0.00392357	15.1076	0.00803699	23.2332	2	1		1	4.03105	0	CID
419.227	-0.346289	837.446	837.446	24.8 (M.expect:0.0,M.score:24.8)	727 - 733	K.SFTVDIR.A	67502	VIGLN_HUMAN	Vigilin OS=Homo sapiens OX=9606 GN=HDLBP PE=1 SV=2	94		TRUE	21008	836.439	419.227	836.439	2	-0.000145174	-0.000290348	-0.346706	4.94404	0.00132634	7.09097	0.00320743	31.6347	1	1		1	4.28129	0	CID
419.779	-1.23379	838.55	838.551	28.7 (M.expect:0.0,M.score:28.7)	61 - 68	R.LLLVGAPR.A	98224	ITA6_HUMAN	Integrin alpha-6 OS=Homo sapiens OX=9606 GN=ITGA6 PE=1 SV=5	95		TRUE	33943	837.543	419.779	837.544	2	-0.00051792	-0.00103584	-1.23527	5.87158	0.00219084	26.5619	0.014884	34.8313	1	1		1	19.4299	0	CID
420.206	-0.125573	839.405	839.405	29.1 (M.expect:0.0,M.score:29.1)	225 - 231	R.GPDFFTR.V	77830	CAP7_HUMAN	Azurocidin OS=Homo sapiens OX=9606 GN=AZU1 PE=1 SV=3	96		TRUE	24696	838.397	420.206	838.397	2	-5.27664e-05	-0.000105533	-0.125724	6.70388	0.00365104	20.3546	0.00851789	30.6578	1	1		1	13.3954	0	CID
420.211	0.712121	839.415	839.415	21.4 (M.expect:0.0,M.score:21.4)	483 - 489	R.DLETFSK.F	142418	PDIA2_HUMAN	Protein disulfide-isomerase A2 OS=Homo sapiens OX=9606 GN=PDIA2 PE=1 SV=2	97		TRUE	39028	838.408	420.211	838.407	2	0.000299241	0.000598483	0.712976	44.0363	0.0135221	65.9288	0.0191947	25.8108	1	1		1	12.2624	0	CID
420.734	-1.20282	840.46	840.461	18.9 (M.expect:0.0,M.score:18.9)	85 - 90	R.YIEIFR.S	84078	HNRH3_HUMAN	Heterogeneous nuclear ribonucleoprotein H3 OS=Homo sapiens OX=9606 GN=HNRNPH3 PE=1 SV=2	98		TRUE	35356	839.453	420.734	839.454	2	-0.000506065	-0.00101213	-1.20426	17.7783	0.00778811	19.3913	0.00890674	36.7788	1	1		1	12.6632	0	CID
420.768	-0.73722	840.53	840.53	27.7 (M.expect:0.0,M.score:27.7)	448 - 455	R.APIIAVTR.N	1419790	KPYM_HUMAN	Pyruvate kinase PKM OS=Homo sapiens OX=9606 GN=PKM PE=1 SV=4	99		TRUE	30293	839.522	420.769	839.523	2	-0.000310199	-0.000620397	-0.738103	22.2911	0.00852123	36.1841	0.014327	27.0227	2	1		1	61.0822	0	CID
420.768	-0.594623	840.53	840.53	26.5 (M.expect:0.0,M.score:26.5)	448 - 455	R.APIIAVTR.N	385104	KPYM_HUMAN	Pyruvate kinase PKM OS=Homo sapiens OX=9606 GN=PKM PE=1 SV=4	100		TRUE	37960	839.522	420.769	839.523	2	-0.000250199	-0.000500397	-0.595336	4.44731	0.00159135	5.98777	0.00233806	26.9657	2	1		1	43.6084	0	CID
420.786	-1.48045	840.565	840.567	28.6 (M.expect:0.0,M.score:28.6)	110 - 116	K.IVVLLQR.L	72142	PSME1_HUMAN	Proteasome activator complex subunit 1 OS=Homo sapiens OX=9606 GN=PSME1 PE=1 SV=1	101		TRUE	31759	839.558	420.787	839.559	2	-0.000622952	-0.0012459	-1.48222	8.77528	0.00374931	22.8447	0.0119972	33.8513	1	1		1	12.2796	0	CID
421.259	-4.98066	841.51	841.514	13.6 (M.expect:0.0,M.score:13.6)	2 - 8	M.SLLNKPK.S	82256	SMD2_HUMAN	Small nuclear ribonucleoprotein Sm D2 OS=Homo sapiens OX=9606 GN=SNRPD2 PE=1 SV=1	102		TRUE	15194	840.503	421.261	840.507	2	-0.00209815	-0.0041963	-4.98663	22.8025	0.0122953	34.524	0.0172391	22.0855	2	1		1	23.1261	0	CID
421.26	-1.06383	841.513	841.514	15.2 (M.expect:0.0,M.score:15.2)	2 - 8	M.SLLNKPK.S	501126	SMD2_HUMAN	Small nuclear ribonucleoprotein Sm D2 OS=Homo sapiens OX=9606 GN=SNRPD2 PE=1 SV=1	103		TRUE	35506	840.506	421.261	840.507	2	-0.000448148	-0.000896296	-1.0651	30.9481	0.0142031	41.7763	0.0190536	22.13	2	1		1	30.2754	0	CID
421.751	-5.06409	842.494	842.498	15.4 (M.expect:0.0,M.score:15.4)	825 - 832	R.SPSTLLPK.K	39808	MAP4_HUMAN	Microtubule-associated protein 4 OS=Homo sapiens OX=9606 GN=MAP4 PE=1 SV=3	104		TRUE	20667	841.487	421.753	841.491	2	-0.00213578	-0.00427157	-5.07015	27.5375	0.0148582	43.2618	0.0191557	24.1583	1	1		1	10.4863	0	CID
421.752	-1.19924	842.497	842.498	17.7 (M.expect:0.0,M.score:17.7)	561 - 568	R.GLDIPSIK.T	45182	DDX42_HUMAN	ATP-dependent RNA helicase DDX42 OS=Homo sapiens OX=9606 GN=DDX42 PE=1 SV=1	105		TRUE	16070	841.49	421.753	841.491	2	-0.000505784	-0.00101157	-1.20068	28.6937	0.0103096	43.1447	0.0165602	37.6635	1	1		1	9.10178	0	CID
422.232	-0.159905	843.457	843.457	43.3 (M.expect:0.0,M.score:43.3)	1,537 - 1,545	K.ADLGVSGPK.V	152130	AHNK_HUMAN	Neuroblast differentiation-associated protein AHNAK OS=Homo sapiens OX=9606 GN=AHNAK PE=1 SV=2	106		TRUE	30373	842.45	422.232	842.45	2	-6.75169e-05	-0.000135034	-0.160096	37.4435	0.0184598	50.5228	0.0226304	20.3412	1	1		1	11.2852	0	CID
422.268	-0.670245	843.529	843.53	28.4 (M.expect:0.0,M.score:28.4)	115 - 121	R.LILIESR.I	63628	RS13_HUMAN	40S ribosomal protein S13 OS=Homo sapiens OX=9606 GN=RPS13 PE=1 SV=2	107		TRUE	30619	842.522	422.269	842.523	2	-0.000283023	-0.000566046	-0.671045	2.40926	0.000855874	4.33693	0.0020361	33.1052	1	1		1	13.8446	0	CID
422.752	1.10768	844.497	844.496	16.9 (M.expect:0.0,M.score:16.9)	32 - 39	R.MVVPAALK.V	200432	R13P3_HUMAN	Putative 60S ribosomal protein L13a protein RPL13AP3 OS=Homo sapiens OX=9606 GN=RPL13AP3 PE=5 SV=1	108		TRUE	38768	843.49	422.752	843.489	2	0.000468273	0.000936545	1.109	16.3239	0.00551201	35.3873	0.00782674	24.3152	1	1		1	8.48719	0	CID
423.24	-1.16376	845.472	845.473	28.9 (M.expect:0.0,M.score:28.9)	335 - 341	K.TILDDLR.A	69262	ITIH2_HUMAN	Inter-alpha-trypsin inhibitor heavy chain H2 OS=Homo sapiens OX=9606 GN=ITIH2 PE=1 SV=2	109		TRUE	22482	844.464	423.24	844.465	2	-0.000492549	-0.000985098	-1.16515	19.1494	0.0071782	74.6658	0.0143795	38.5733	1	1		1	15.7693	0	CID
423.258	-1.02846	845.508	845.509	27.6 (M.expect:0.0,M.score:27.6)	56 - 64	R.SGVSLAALK.K	2940344	H13_HUMAN	Histone H1.3 OS=Homo sapiens OX=9606 GN=HIST1H1D PE=1 SV=2	110		TRUE	18290	844.501	423.258	844.502	2	-0.000435302	-0.000870604	-1.02968	5.13761	0.00331651	6.31697	0.00408607	29.048	2	1		1	44.2785	0	CID
423.258	-1.02846	845.508	845.509	27.6 (M.expect:0.0,M.score:27.6)	55 - 63	R.SGVSLAALK.K	2940344	H12_HUMAN	Histone H1.2 OS=Homo sapiens OX=9606 GN=HIST1H1C PE=1 SV=2	111		TRUE	18290	844.501	423.258	844.502	2	-0.000435302	-0.000870604	-1.02968	5.13761	0.00331651	6.31697	0.00408607	29.048	2	1		1	44.2785	0	CID
423.258	-0.225163	845.509	845.509	35.9 (M.expect:0.0,M.score:35.9)	55 - 63	R.SGVSLAALK.K	488994	H12_HUMAN	Histone H1.2 OS=Homo sapiens OX=9606 GN=HIST1H1C PE=1 SV=2	112		TRUE	37608	844.502	423.258	844.502	2	-9.53022e-05	-0.000190604	-0.225432	9.34352	0.00350734	16.0285	0.00645377	28.9932	2	1		1	35.199	0	CID
423.258	-0.225163	845.509	845.509	35.9 (M.expect:0.0,M.score:35.9)	56 - 64	R.SGVSLAALK.K	488994	H13_HUMAN	Histone H1.3 OS=Homo sapiens OX=9606 GN=HIST1H1D PE=1 SV=2	113		TRUE	37608	844.502	423.258	844.502	2	-9.53022e-05	-0.000190604	-0.225432	9.34352	0.00350734	16.0285	0.00645377	28.9932	2	1		1	35.199	0	CID
424.211	-0.617793	847.415	847.416	20.0 (M.expect:0.0,M.score:20.0)	135 - 141	R.SLEDDIR.S	212144	ANXA4_HUMAN	Annexin A4 OS=Homo sapiens OX=9606 GN=ANXA4 PE=1 SV=4	114		TRUE	39270	846.408	424.211	846.408	2	-0.000262075	-0.00052415	-0.618528	1.52393	0.000717592	2.63295	0.0013309	23.6255	1	1		1	26.1878	0	CID
424.242	-1.64903	847.477	847.478	17.8 (M.expect:0.0,M.score:17.8)	97 - 103	R.QVFAVQR.I	247012	ELNE_HUMAN	Neutrophil elastase OS=Homo sapiens OX=9606 GN=ELANE PE=1 SV=1	115		TRUE	38274	846.47	424.243	846.471	2	-0.000699589	-0.00139918	-1.65099	16.5848	0.00716939	32.4387	0.00988219	22.1873	1	1		1	27.212	0	CID
424.7	-0.455022	848.393	848.394	22.5 (M.expect:0.0,M.score:22.5)	213 - 218	R.AYYEFR.E	241808	HNRL2_HUMAN	Heterogeneous nuclear ribonucleoprotein U-like protein 2 OS=Homo sapiens OX=9606 GN=HNRNPUL2 PE=1 SV=1	116		TRUE	39561	847.386	424.701	847.386	2	-0.000193248	-0.000386496	-0.455562	4.96042	0.00260515	8.79916	0.00301721	25.4628	1	1		1	24.5048	0	CID
424.735	-0.111555	848.462	848.462	17.0 (M.expect:0.0,M.score:17.0)	479 - 485	K.GFQLDLR.G	70564	FBN1_HUMAN	Fibrillin-1 OS=Homo sapiens OX=9606 GN=FBN1 PE=1 SV=3	117		TRUE	30011	847.455	424.735	847.455	2	-4.73814e-05	-9.47628e-05	-0.111688	26.1036	0.00696565	37.3359	0.0162668	37.363	1	1		1	12.0112	0	CID
425.243	-5.19216	849.478	849.483	39.2 (M.expect:0.0,M.score:39.2)	42 - 48	R.LAVYIDR.V	78022	LMNA_HUMAN	Prelamin-A/C OS=Homo sapiens OX=9606 GN=LMNA PE=1 SV=1	118		TRUE	33096	848.471	425.245	848.476	2	-0.00220793	-0.00441585	-5.19831	17.1389	0.00805434	21.7139	0.0101278	28.9387	1	1		1	13.4258	0	CID
425.732	-0.440952	850.457	850.457	36.4 (M.expect:0.0,M.score:36.4)	25 - 32	R.FGPGVAFR.A	1036514	K1C19_HUMAN	Keratin, type I cytoskeletal 19 OS=Homo sapiens OX=9606 GN=KRT19 PE=1 SV=4	119		TRUE	31014	849.449	425.732	849.45	2	-0.000187727	-0.000375454	-0.441474	13.8724	0.00422259	27.8498	0.00764828	32.3558	2	1		1	52.6213	0	CID
425.732	0.216739	850.457	850.457	26.4 (M.expect:0.0,M.score:26.4)	25 - 32	R.FGPGVAFR.A	52456	K1C19_HUMAN	Keratin, type I cytoskeletal 19 OS=Homo sapiens OX=9606 GN=KRT19 PE=1 SV=4	120		TRUE	19648	849.45	425.732	849.45	2	9.22728e-05	0.000184546	0.216996	5.16442	0.00313049	21.9528	0.00640969	32.3085	2	1		1	26.6973	0	CID
425.766	-0.779444	850.525	850.526	19.6 (M.expect:0.0,M.score:19.6)	83 - 89	R.HLQLAIR.N	946996	H2A1D_HUMAN	Histone H2A type 1-D OS=Homo sapiens OX=9606 GN=HIST1H2AD PE=1 SV=2	121		TRUE	32526	849.518	425.767	849.518	2	-0.000331861	-0.000663722	-0.780367	2.88298	0.0019039	11.1048	0.00750044	22.3593	1	1		1	39.8597	0	CID
425.766	-0.779444	850.525	850.526	19.6 (M.expect:0.0,M.score:19.6)	83 - 89	R.HLQLAIR.N	946996	H2A1B_HUMAN	Histone H2A type 1-B/E OS=Homo sapiens OX=9606 GN=HIST1H2AB PE=1 SV=2	122		TRUE	32526	849.518	425.767	849.518	2	-0.000331861	-0.000663722	-0.780367	2.88298	0.0019039	11.1048	0.00750044	22.3593	1	1		1	39.8597	0	CID
425.766	-0.779444	850.525	850.526	19.6 (M.expect:0.0,M.score:19.6)	86 - 92	R.HLQLAIR.G	946996	H2AV_HUMAN	Histone H2A.V OS=Homo sapiens OX=9606 GN=H2AFV PE=1 SV=3	123		TRUE	32526	849.518	425.767	849.518	2	-0.000331861	-0.000663722	-0.780367	2.88298	0.0019039	11.1048	0.00750044	22.3593	1	1		1	39.8597	0	CID
426.216	-1.04983	851.425	851.426	24.4 (M.expect:0.0,M.score:24.4)	269 - 277	R.GFSGLDGAK.G	2767930	CO1A1_HUMAN	Collagen alpha-1(I) chain OS=Homo sapiens OX=9606 GN=COL1A1 PE=1 SV=5	124		TRUE	11452	850.418	426.217	850.418	2	-0.000447453	-0.000894905	-1.05107	23.2094	0.0106418	71.4471	0.0162746	22.4168	1	1		1	40.4876	0	CID
426.218	-0.171393	851.429	851.429	16.6 (M.expect:0.0,M.score:16.6)	251 - 257	K.DTLMISR.T	184870	IGG1_HUMAN	Immunoglobulin gamma-1 heavy chain OS=Homo sapiens OX=9606 PE=1 SV=2	125		TRUE	25397	850.422	426.218	850.422	2	-7.30509e-05	-0.000146102	-0.171596	5.04379	0.00183696	8.00012	0.0042292	23.5163	1	1		1	13.3153	0	CID
426.218	-0.171393	851.429	851.429	16.6 (M.expect:0.0,M.score:16.6)	128 - 134	K.DTLMISR.T	184870	IGHG2_HUMAN	Immunoglobulin heavy constant gamma 2 OS=Homo sapiens OX=9606 GN=IGHG2 PE=1 SV=2	126		TRUE	25397	850.422	426.218	850.422	2	-7.30509e-05	-0.000146102	-0.171596	5.04379	0.00183696	8.00012	0.0042292	23.5163	1	1		1	13.3153	0	CID
426.218	-0.171393	851.429	851.429	16.6 (M.expect:0.0,M.score:16.6)	129 - 135	K.DTLMISR.T	184870	IGHG4_HUMAN	Immunoglobulin heavy constant gamma 4 OS=Homo sapiens OX=9606 GN=IGHG4 PE=1 SV=1	127		TRUE	25397	850.422	426.218	850.422	2	-7.30509e-05	-0.000146102	-0.171596	5.04379	0.00183696	8.00012	0.0042292	23.5163	1	1		1	13.3153	0	CID
426.229	0.836376	851.452	851.451	15.3 (M.expect:0.0,M.score:15.3)	75 - 81	K.FSIEDLK.A	69224	THYN1_HUMAN	Thymocyte nuclear protein 1 OS=Homo sapiens OX=9606 GN=THYN1 PE=1 SV=1	128		TRUE	25764	850.444	426.229	850.444	2	0.000356488	0.000712977	0.837366	8.04327	0.00362392	18.7004	0.00431131	38.7508	1	1		1	9.17527	0	CID
426.271	-1.30366	851.534	851.535	34.5 (M.expect:0.0,M.score:34.5)	12 - 20	K.VAPAPAVVK.K	713194	RL7A_HUMAN	60S ribosomal protein L7a OS=Homo sapiens OX=9606 GN=RPL7A PE=1 SV=2	129		TRUE	31330	850.527	426.271	850.528	2	-0.000555712	-0.00111142	-1.3052	10.827	0.00643401	59.5994	0.0117919	21.0357	1	1		1	36.9587	0	CID
426.74	0.0169675	852.473	852.473	35.4 (M.expect:0.0,M.score:35.4)	217 - 223	R.VAFVNFR.R	44070	RBM15_HUMAN	RNA-binding protein 15 OS=Homo sapiens OX=9606 GN=RBM15 PE=1 SV=2	130		TRUE	18400	851.465	426.74	851.465	2	7.24071e-06	1.44814e-05	0.0169875	10.4725	0.00444084	17.5402	0.00647896	35.0782	1	1		1	6.19839	0	CID
427.265	-2.98336	853.523	853.525	21.7 (M.expect:0.0,M.score:21.7)	99 - 106	R.LGPLQVAR.V	41002	ETFB_HUMAN	Electron transfer flavoprotein subunit beta OS=Homo sapiens OX=9606 GN=ETFB PE=1 SV=3	131		TRUE	12584	852.516	427.266	852.518	2	-0.00127469	-0.00254937	-2.98688	7.36997	0.00360403	13.8787	0.0108026	27.8315	1	1		1	9.65302	0	CID
427.788	-3.41592	854.568	854.571	30.8 (M.expect:0.0,M.score:30.8)	515 - 522	R.LPLATIVK.D	33170	MTA2_HUMAN	Metastasis-associated protein MTA2 OS=Homo sapiens OX=9606 GN=MTA2 PE=1 SV=1	132		TRUE	20340	853.561	427.789	853.564	2	-0.00146129	-0.00292258	-3.41995	12.7616	0.00851354	18.2564	0.0141836	36.2085	1	1		1	4.85454	0	CID
428.236	-3.51257	855.465	855.468	15.4 (M.expect:0.0,M.score:15.4)	134 - 141	K.GANPVEIR.R	106240	CH60_HUMAN	60 kDa heat shock protein, mitochondrial OS=Homo sapiens OX=9606 GN=HSPD1 PE=1 SV=2	133		TRUE	4112	854.458	428.238	854.461	2	-0.00150421	-0.00300842	-3.51671	22.6046	0.0128396	46.3068	0.0177888	20.7003	2	1		1	15.3597	0	CID
428.237	-1.36422	855.467	855.468	24.5 (M.expect:0.0,M.score:24.5)	134 - 141	K.GANPVEIR.R	261004	CH60_HUMAN	60 kDa heat shock protein, mitochondrial OS=Homo sapiens OX=9606 GN=HSPD1 PE=1 SV=2	134		TRUE	34186	854.46	428.238	854.461	2	-0.000584211	-0.00116842	-1.36583	19.6919	0.0105617	31.184	0.0123078	20.7447	2	1		1	16.629	0	CID
428.252	-9.42661	855.497	855.505	30.7 (M.expect:0.0,M.score:30.7)	64 - 71	K.APNVVVTR.L	246842	GDIR2_HUMAN	Rho GDP-dissociation inhibitor 2 OS=Homo sapiens OX=9606 GN=ARHGDIB PE=1 SV=3	135		TRUE	36743	854.489	428.256	854.497	2	-0.00403696	-0.00807393	-9.43771	17.5957	0.00795098	32.2968	0.0126232	19.9915	1	1		1	12.6344	0	CID
429.242	-0.125621	857.477	857.477	22.7 (M.expect:0.0,M.score:22.7)	294 - 300	K.SLYSFIK.G	161692	ANXA4_HUMAN	Annexin A4 OS=Homo sapiens OX=9606 GN=ANXA4 PE=1 SV=4	136		TRUE	37776	856.469	429.242	856.469	2	-5.39217e-05	-0.000107843	-0.125768	12.8771	0.00865554	32.4177	0.0127949	37.5315	1	1		1	14.3839	0	CID
429.732	-0.466201	858.456	858.457	13.6 (M.expect:0.0,M.score:13.6)	312 - 319	R.GTLDPVEK.A	396220	HSP7C_HUMAN	Heat shock cognate 71 kDa protein OS=Homo sapiens OX=9606 GN=HSPA8 PE=1 SV=1	137		TRUE	34515	857.449	429.732	857.449	2	-0.000200341	-0.000400683	-0.466748	6.0037	0.00221665	16.1246	0.00620952	20.6847	1	1		1	19.4029	0	CID
429.737	-0.481772	858.468	858.468	15.2 (M.expect:0.0,M.score:15.2)	111 - 117	R.LQEALER.Q	661766	CALD1_HUMAN	Caldesmon OS=Homo sapiens OX=9606 GN=CALD1 PE=1 SV=3	138		TRUE	33187	857.46	429.738	857.461	2	-0.000207036	-0.000414071	-0.482338	5.52855	0.00204044	54.5193	0.00983097	18.816	1	1		1	39.3689	0	CID
429.75	0.0858764	858.493	858.493	17.8 (M.expect:0.0,M.score:17.8)	1,004 - 1,011	R.DLVAIEAK.L	81306	SPTB2_HUMAN	Spectrin beta chain, non-erythrocytic 1 OS=Homo sapiens OX=9606 GN=SPTBN1 PE=1 SV=2	139		TRUE	37525	857.486	429.75	857.486	2	3.69054e-05	7.38108e-05	0.0859772	4.13951	0.00198241	8.54059	0.00322345	32.4767	1	1		1	8.77715	0	CID
430.735	-0.272514	860.462	860.462	13.1 (M.expect:0.0,M.score:13.1)	116 - 122	K.LAEQFPR.Q	58516	BT3L4_HUMAN	Transcription factor BTF3 homolog 4 OS=Homo sapiens OX=9606 GN=BTF3L4 PE=1 SV=1	140		TRUE	16614	859.455	430.735	859.455	2	-0.000117381	-0.000234763	-0.272833	27.3582	0.0110237	64.2906	0.0150977	23.5277	1	1		1	10.5846	0	CID
430.737	5.06717	860.467	860.462	35.9 (M.expect:0.0,M.score:35.9)	747 - 754	K.VFGPGVER.S	202084	FLNB_HUMAN	Filamin-B OS=Homo sapiens OX=9606 GN=FLNB PE=1 SV=2	141		TRUE	38696	859.46	430.735	859.455	2	0.00218262	0.00436524	5.0731	22.7803	0.00678189	28.0871	0.0104116	22.591	1	1		1	24.127	0	CID
431.244	-1.36333	861.482	861.483	25.5 (M.expect:0.0,M.score:25.5)	2,532 - 2,538	K.FLPSELR.D	112760	TLN1_HUMAN	Talin-1 OS=Homo sapiens OX=9606 GN=TLN1 PE=1 SV=3	142		TRUE	38662	860.474	431.245	860.476	2	-0.000587927	-0.00117585	-1.36492	4.4062	0.00239488	9.19082	0.00359884	30.71	1	1		1	22.0944	0	CID
431.737	-1.17136	862.466	862.467	14.7 (M.expect:0.0,M.score:14.7)	58 - 65	K.ALAPEYAK.A	470270	PDIA1_HUMAN	Protein disulfide-isomerase OS=Homo sapiens OX=9606 GN=P4HB PE=1 SV=3	143		TRUE	34037	861.459	431.737	861.46	2	-0.000505719	-0.00101144	-1.17273	17.7377	0.0124264	22.4075	0.0149958	20.222	1	1		1	22.4245	0	CID
432.732	-1.02764	864.457	864.457	23.8 (M.expect:0.0,M.score:23.8)	2,310 - 2,316	K.FAEQTLR.Q	481708	PLEC_HUMAN	Plectin OS=Homo sapiens OX=9606 GN=PLEC PE=1 SV=3	144		TRUE	34465	863.449	432.732	863.45	2	-0.000444692	-0.000889385	-1.02884	19.7351	0.0108941	27.1388	0.0167713	20.3367	1	1		1	30.8684	0	CID
432.732	-0.473023	864.457	864.457	20.9 (M.expect:0.0,M.score:20.9)	215 - 222	R.SSPVYVGR.V	286902	TGM2_HUMAN	Protein-glutamine gamma-glutamyltransferase 2 OS=Homo sapiens OX=9606 GN=TGM2 PE=1 SV=2	145		TRUE	36853	863.45	432.732	863.45	2	-0.000204692	-0.000409385	-0.473575	21.8224	0.0079795	28.2929	0.0152256	19.6355	1	1		1	36.6641	0	CID
432.769	-0.485707	864.53	864.53	25.1 (M.expect:0.0,M.score:25.1)	134 - 141	R.LSPVPVPR.A	43124	RALY_HUMAN	RNA-binding protein Raly OS=Homo sapiens OX=9606 GN=RALY PE=1 SV=1	146		TRUE	24213	863.522	432.769	863.523	2	-0.000210199	-0.000420397	-0.486273	25.8784	0.0109972	43.9517	0.0159745	28.5508	1	1		1	16.1059	0	CID
433.226	3.8029	865.445	865.441	20.6 (M.expect:0.0,M.score:20.6)	111 - 117	K.EFVISDR.K	86874	COTL1_HUMAN	Coactosin-like protein OS=Homo sapiens OX=9606 GN=COTL1 PE=1 SV=3	147		TRUE	30384	864.437	433.224	864.434	2	0.00164752	0.00329503	3.80733	18.0245	0.00805305	24.0491	0.0116359	27.3143	1	1		1	9.88516	0	CID
434.205	0.471006	867.403	867.403	33.8 (M.expect:0.0,M.score:33.8)	17 - 23	R.FVMEEGR.K	51824	F16P1_HUMAN	Fructose-1,6-bisphosphatase 1 OS=Homo sapiens OX=9606 GN=FBP1 PE=1 SV=5	148		TRUE	16984	866.396	434.205	866.396	2	0.000204513	0.000409027	0.471553	6.95354	0.00167398	9.91752	0.00280675	21.8003	1	1		1	6.77639	0	CID
867.429	0.776272	867.429	867.428	17.6 (M.expect:0.0,M.score:17.6)	451 - 457	R.ESMIQLF.-	92278	PURA1_HUMAN	Adenylosuccinate synthetase isozyme 1 OS=Homo sapiens OX=9606 GN=ADSSL1 PE=1 SV=1	149		TRUE	20197	866.421	867.428	866.421	1	0.000673361	0.000673361	0.776272	9.77287	0.00553807	46.4472	0.0137491	63.8705	1	1		1	3.82865	0	CID
434.287	0.124857	867.566	867.566	34.9 (M.expect:0.0,M.score:34.9)	1,070 - 1,077	R.QILAPVVK.E	74546	IQGA1_HUMAN	Ras GTPase-activating-like protein IQGAP1 OS=Homo sapiens OX=9606 GN=IQGAP1 PE=1 SV=1	150		TRUE	33927	866.559	434.287	866.559	2	5.42236e-05	0.000108447	0.125002	24.2038	0.010028	61.4907	0.0160723	29.5612	1	1		1	7.92364	0	CID
434.766	-1.42033	868.524	868.525	21.9 (M.expect:0.0,M.score:21.9)	35 - 41	K.QLPELIR.M	248068	TYPH_HUMAN	Thymidine phosphorylase OS=Homo sapiens OX=9606 GN=TYMP PE=1 SV=2	151		TRUE	37510	867.517	434.766	867.518	2	-0.00061751	-0.00123502	-1.42198	47.6038	0.0163193	70.0153	0.0197572	34.1333	1	1		1	28.9704	0	CID
435.23	0.786107	869.452	869.452	33.1 (M.expect:0.0,M.score:33.1)	187 - 193	R.ALTDFFR.K	51206	GRAN_HUMAN	Grancalcin OS=Homo sapiens OX=9606 GN=GCA PE=1 SV=2	152		TRUE	18711	868.445	435.229	868.444	2	0.000342137	0.000684275	0.787018	32.9117	0.0122518	42.0327	0.0152256	46.1097	1	1		1	5.14072	0	CID
435.257	-2.53942	869.507	869.509	20.9 (M.expect:0.0,M.score:20.9)	644 - 650	K.ELLPEIR.E	99210	NASP_HUMAN	Nuclear autoantigenic sperm protein OS=Homo sapiens OX=9606 GN=NASP PE=1 SV=2	153		TRUE	24564	868.5	435.258	868.502	2	-0.0011053	-0.0022106	-2.54237	14.175	0.00618556	22.287	0.0118858	37.9983	1	1		1	12.9351	0	CID
435.721	0.078823	870.436	870.436	21.8 (M.expect:0.0,M.score:21.8)	114 - 120	R.FANYIDK.V	363230	VIME_HUMAN	Vimentin OS=Homo sapiens OX=9606 GN=VIM PE=1 SV=4	154		TRUE	38538	869.428	435.721	869.428	2	3.43449e-05	6.86897e-05	0.0789142	5.09704	0.00254226	19.5087	0.00937202	23.395	1	1		1	22.4292	0	CID
435.768	-0.0363673	870.529	870.529	14.4 (M.expect:0.0,M.score:14.4)	754 - 761	R.IITGPEIK.Y	222630	POSTN_HUMAN	Periostin OS=Homo sapiens OX=9606 GN=POSTN PE=1 SV=2	155		TRUE	38100	869.522	435.768	869.522	2	-1.58477e-05	-3.16955e-05	-0.0364094	10.1834	0.00570177	14.7705	0.00762914	25.6928	1	1		1	23.2505	0	CID
436.246	-3.04319	871.486	871.488	53.3 (M.expect:0.0,M.score:53.3)	1,153 - 1,161	K.ADVVVSGPK.V	161878	AHNK_HUMAN	Neuroblast differentiation-associated protein AHNAK OS=Homo sapiens OX=9606 GN=AHNAK PE=1 SV=2	156		TRUE	37108	870.478	436.248	870.481	2	-0.00132758	-0.00265516	-3.04671	20.1819	0.00710868	30.0142	0.0104151	19.7557	1	1		1	24.9216	0	CID
436.253	-1.22469	871.499	871.5	19.7 (M.expect:0.0,M.score:19.7)	76 - 82	K.VLNQELR.A	506334	APOD_HUMAN	Apolipoprotein D OS=Homo sapiens OX=9606 GN=APOD PE=1 SV=1	157		TRUE	34933	870.491	436.253	870.492	2	-0.000534275	-0.00106855	-1.22611	32.3927	0.0135275	66.2264	0.0179184	19.8723	1	1		1	17.198	0	CID
436.254	0.471212	871.5	871.5	13.3 (M.expect:0.0,M.score:13.3)	2 - 9	M.SGLVLGQR.D	39368	KLC4_HUMAN	Kinesin light chain 4 OS=Homo sapiens OX=9606 GN=KLC4 PE=1 SV=3	158		TRUE	16836	870.493	436.253	870.492	2	0.000205568	0.000411136	0.471756	12.4754	0.00740383	18.6443	0.0139155	42.1538	1	1		1	9.89683	0	CID
436.267	1.25993	871.526	871.525	29.5 (M.expect:0.0,M.score:29.5)	1,043 - 1,050	R.QGALELIK.K	180266	CO3_HUMAN	Complement C3 OS=Homo sapiens OX=9606 GN=C3 PE=1 SV=2	159		TRUE	39306	870.519	436.266	870.517	2	0.000549666	0.00109933	1.26139	40.8467	0.0142651	83.0972	0.0177618	31.5618	1	1		1	10.6114	0	CID
436.724	0.337295	872.442	872.441	15.7 (M.expect:0.0,M.score:15.7)	46 - 51	R.FQFFQR.D	57066	SPTN1_HUMAN	Spectrin alpha chain, non-erythrocytic 1 OS=Homo sapiens OX=9606 GN=SPTAN1 PE=1 SV=3	160		TRUE	29444	871.434	436.724	871.434	2	0.000147305	0.00029461	0.337684	9.70061	0.00228975	23.9677	0.0124753	35.6963	1	1		1	7.34513	0	CID
436.74	-0.535961	872.473	872.474	15.0 (M.expect:0.0,M.score:15.0)	686 - 693	K.GVQLGGWR.D	40412	MUC5A_HUMAN	Mucin-5AC OS=Homo sapiens OX=9606 GN=MUC5AC PE=1 SV=4	161		TRUE	14540	871.466	436.74	871.466	2	-0.000234076	-0.000468151	-0.536579	34.4292	0.0137464	45.9113	0.0185313	29.4592	1	1		1	6.40611	0	CID
436.758	-0.0186068	872.509	872.509	18.5 (M.expect:0.0,M.score:18.5)	115 - 122	K.GELLEAIK.R	49634	SODM_HUMAN	Superoxide dismutase [Mn], mitochondrial OS=Homo sapiens OX=9606 GN=SOD2 PE=1 SV=3	162		TRUE	21329	871.501	436.758	871.501	2	-8.12669e-06	-1.62534e-05	-0.0186283	54.7953	0.0232777	105.687	0.0269249	32.486	1	1		1	4.10084	0	CID
436.763	-0.995553	872.519	872.52	19.4 (M.expect:0.0,M.score:19.4)	486 - 493	R.AELTLGLR.A	101930	SMTN_HUMAN	Smoothelin OS=Homo sapiens OX=9606 GN=SMTN PE=1 SV=7	163		TRUE	29963	871.512	436.764	871.513	2	-0.000434821	-0.000869642	-0.996702	30.4122	0.0135531	38.3269	0.0185197	35.007	1	1		1	13.2511	0	CID
437.237	-0.342743	873.467	873.468	27.4 (M.expect:0.0,M.score:27.4)	655 - 663	K.GDISISGPK.V	165264	AHNK_HUMAN	Neuroblast differentiation-associated protein AHNAK OS=Homo sapiens OX=9606 GN=AHNAK PE=1 SV=2	164		TRUE	38534	872.46	437.237	872.46	2	-0.00014986	-0.00029972	-0.343138	4.43112	0.00183284	5.13884	0.00256848	22.4783	1	1		1	11.2822	0	CID
437.255	-2.17862	873.502	873.504	32.3 (M.expect:0.0,M.score:32.3)	397 - 405	K.DLAGSIIGK.G	223950	HNRPK_HUMAN	Heterogeneous nuclear ribonucleoprotein K OS=Homo sapiens OX=9606 GN=HNRNPK PE=1 SV=1	165		TRUE	36140	872.495	437.256	872.497	2	-0.000952613	-0.00190523	-2.18114	42.1893	0.0114672	59.7559	0.0151	37.8182	2	1		1	18.4903	0	CID
437.255	-1.19521	873.503	873.504	24.4 (M.expect:0.0,M.score:24.4)	397 - 405	K.DLAGSIIGK.G	1358140	HNRPK_HUMAN	Heterogeneous nuclear ribonucleoprotein K OS=Homo sapiens OX=9606 GN=HNRNPK PE=1 SV=1	166		TRUE	23822	872.496	437.256	872.497	2	-0.000522613	-0.00104523	-1.19659	6.72192	0.00280751	8.49072	0.00497547	37.874	2	1		1	31.5506	0	CID
437.255	-1.8127	873.502	873.504	19.8 (M.expect:0.0,M.score:19.8)	2,885 - 2,892	R.LTVNEAVK.E	368586	PLEC_HUMAN	Plectin OS=Homo sapiens OX=9606 GN=PLEC PE=1 SV=3	167		TRUE	34674	872.495	437.256	872.497	2	-0.000792613	-0.00158523	-1.81479	5.5507	0.0022448	6.4361	0.00298092	20.9202	1	1		1	17.6164	0	CID
437.73	1.39892	874.453	874.452	22.3 (M.expect:0.0,M.score:22.3)	303 - 310	R.DLAALEDK.V	42106	SPTN1_HUMAN	Spectrin alpha chain, non-erythrocytic 1 OS=Homo sapiens OX=9606 GN=SPTAN1 PE=1 SV=3	168		TRUE	20351	873.446	437.729	873.444	2	0.000612348	0.0012247	1.40053	16.9994	0.00718251	23.923	0.0086183	29.009	1	1		1	4.22014	0	CID
437.753	-1.22695	874.498	874.499	32.4 (M.expect:0.0,M.score:32.4)	66 - 74	R.SLVNLGGSK.S	605458	K2C1_HUMAN	Keratin, type II cytoskeletal 1 OS=Homo sapiens OX=9606 GN=KRT1 PE=1 SV=6	169		TRUE	36185	873.491	437.753	873.492	2	-0.0005371	-0.0010742	-1.22836	4.3485	0.00168714	18.1693	0.0065035	25.0038	1	1		1	40.3946	0	CID
437.775	0.00768696	874.543	874.543	31.0 (M.expect:0.0,M.score:31.0)	109 - 116	K.TLVLLMGK.E	106650	PROF1_HUMAN	Profilin-1 OS=Homo sapiens OX=9606 GN=PFN1 PE=1 SV=2	170		TRUE	39652	873.536	437.775	873.536	2	3.36516e-06	6.73032e-06	0.00769581	19.0018	0.012171	60.2023	0.0198201	41.357	1	1		1	16.3567	0	CID
438.234	-1.32396	875.461	875.462	24.7 (M.expect:0.0,M.score:24.7)	119 - 125	R.VSWQDLK.D	62218	SRSF5_HUMAN	Serine/arginine-rich splicing factor 5 OS=Homo sapiens OX=9606 GN=SRSF5 PE=1 SV=1	171		TRUE	17503	874.454	438.235	874.455	2	-0.000580206	-0.00116041	-1.32549	47.6169	0.0189893	92.5266	0.0235115	31.002	1	1		1	6.37534	0	CID
438.24	-0.56339	875.473	875.473	24.0 (M.expect:0.0,M.score:24.0)	331 - 337	R.QPQFISR.D	162802	VTNC_HUMAN	Vitronectin OS=Homo sapiens OX=9606 GN=VTN PE=1 SV=1	172		TRUE	38422	874.466	438.24	874.466	2	-0.0002469	-0.0004938	-0.564038	5.1545	0.0022002	34.6346	0.0113618	21.562	1	1		1	22.1136	0	CID
438.732	-0.35259	876.457	876.457	23.2 (M.expect:0.0,M.score:23.2)	80 - 87	K.LPASFDAR.E	305614	CATB_HUMAN	Cathepsin B OS=Homo sapiens OX=9606 GN=CTSB PE=1 SV=3	173		TRUE	39138	875.45	438.732	875.45	2	-0.000154692	-0.000309385	-0.352995	5.38213	0.00243886	30.2425	0.00918347	25.2357	1	1		1	41.7203	0	CID
438.763	-0.646145	876.518	876.519	23.0 (M.expect:0.0,M.score:23.0)	81 - 87	R.IFLQDIK.K	60942	FRIH_HUMAN	Ferritin heavy chain OS=Homo sapiens OX=9606 GN=FTH1 PE=1 SV=2	174		TRUE	32253	875.511	438.763	875.512	2	-0.000283505	-0.000567009	-0.646888	4.44757	0.00195765	18.1109	0.0127072	36.2578	1	1		1	5.89931	0	CID
438.763	-0.121944	876.519	876.519	22.6 (M.expect:0.0,M.score:22.6)	1,230 - 1,237	R.SIFSPVVK.L	80664	MYOF_HUMAN	Myoferlin OS=Homo sapiens OX=9606 GN=MYOF PE=1 SV=1	175		TRUE	29886	875.512	438.763	875.512	2	-5.35046e-05	-0.000107009	-0.122084	26.1031	0.00905505	53.0026	0.012699	34.6595	1	1		1	7.19851	0	CID
438.781	-1.67796	876.554	876.555	23.1 (M.expect:0.0,M.score:23.1)	10 - 17	R.LVLLFSGK.R	27382	PMVK_HUMAN	Phosphomevalonate kinase OS=Homo sapiens OX=9606 GN=PMVK PE=1 SV=3	176		TRUE	9583	875.547	438.781	875.548	2	-0.000736258	-0.00147252	-1.67989	9.75769	0.00406109	19.2036	0.014995	44.1347	1	1		1	2.72172	0	CID
439.215	3.86636	877.423	877.42	27.4 (M.expect:0.0,M.score:27.4)	571 - 578	R.MGANSLER.M	137484	HNRPM_HUMAN	Heterogeneous nuclear ribonucleoprotein M OS=Homo sapiens OX=9606 GN=HNRNPM PE=1 SV=3	177		TRUE	39472	876.416	439.213	876.412	2	0.00169816	0.00339633	3.8708	4.07642	0.00153171	7.69602	0.00313574	17.5177	1	1		1	18.1156	0	CID
439.242	-0.307889	877.478	877.478	31.0 (M.expect:0.0,M.score:31.0)	44 - 50	K.DLQNFLK.K	160432	S10A9_HUMAN	Protein S100-A9 OS=Homo sapiens OX=9606 GN=S100A9 PE=1 SV=1	178		TRUE	39017	876.47	439.243	876.471	2	-0.000135238	-0.000270476	-0.308243	14.7924	0.00777366	23.4895	0.0156099	41.13	1	1		1	13.1675	0	CID
439.26	-2.36305	877.512	877.514	24.7 (M.expect:0.0,M.score:24.7)	30 - 37	K.SFVLNLGK.D	107524	LEG1_HUMAN	Galectin-1 OS=Homo sapiens OX=9606 GN=LGALS1 PE=1 SV=2	179		TRUE	26145	876.505	439.261	876.507	2	-0.00103799	-0.00207598	-2.36576	35.1145	0.01806	47.5242	0.0211739	38.7423	2	1		1	18.0118	0	CID
439.26	-1.97603	877.512	877.514	30.3 (M.expect:0.0,M.score:30.3)	30 - 37	K.SFVLNLGK.D	713270	LEG1_HUMAN	Galectin-1 OS=Homo sapiens OX=9606 GN=LGALS1 PE=1 SV=2	180		TRUE	33484	876.505	439.261	876.507	2	-0.000867991	-0.00173598	-1.9783	3.66835	0.00191975	6.41162	0.00251544	38.7972	2	1		1	33.8475	0	CID
439.725	-0.69078	878.443	878.444	15.1 (M.expect:0.0,M.score:15.1)	362 - 368	R.MSVIWDK.A	189036	DPYL2_HUMAN	Dihydropyrimidinase-related protein 2 OS=Homo sapiens OX=9606 GN=DPYSL2 PE=1 SV=1	181		TRUE	39379	877.436	439.726	877.437	2	-0.000303753	-0.000607507	-0.691572	18.8141	0.0125254	32.2191	0.0173134	33.1007	2	1		1	15.8315	0	CID
439.725	-0.69078	878.443	878.444	15.1 (M.expect:0.0,M.score:15.1)	362 - 368	R.MSVIWDK.A	189036	DPYL3_HUMAN	Dihydropyrimidinase-related protein 3 OS=Homo sapiens OX=9606 GN=DPYSL3 PE=1 SV=1	182		TRUE	39379	877.436	439.726	877.437	2	-0.000303753	-0.000607507	-0.691572	18.8141	0.0125254	32.2191	0.0173134	33.1007	2	1		1	15.8315	0	CID
439.726	1.01483	878.445	878.444	20.4 (M.expect:0.0,M.score:20.4)	362 - 368	R.MSVIWDK.A	48830	DPYL3_HUMAN	Dihydropyrimidinase-related protein 3 OS=Homo sapiens OX=9606 GN=DPYSL3 PE=1 SV=1	183		TRUE	20057	877.438	439.726	877.437	2	0.000446247	0.000892493	1.01599	6.70331	0.00464036	60.1144	0.0189783	33.05	2	1		1	6.89809	0	CID
439.726	1.01483	878.445	878.444	20.4 (M.expect:0.0,M.score:20.4)	362 - 368	R.MSVIWDK.A	48830	DPYL2_HUMAN	Dihydropyrimidinase-related protein 2 OS=Homo sapiens OX=9606 GN=DPYSL2 PE=1 SV=1	184		TRUE	20057	877.438	439.726	877.437	2	0.000446247	0.000892493	1.01599	6.70331	0.00464036	60.1144	0.0189783	33.05	2	1		1	6.89809	0	CID
439.74	-1.45478	878.472	878.473	15.6 (M.expect:0.0,M.score:15.6)	489 - 495	R.FSDIQIR.R	44096	C1TC_HUMAN	C-1-tetrahydrofolate synthase, cytoplasmic OS=Homo sapiens OX=9606 GN=MTHFD1 PE=1 SV=3	185		TRUE	19284	877.464	439.74	877.466	2	-0.000639725	-0.00127945	-1.45645	25.9632	0.0164173	52.6318	0.0192615	27.603	1	1		1	7.90502	0	CID
439.782	-1.27774	878.556	878.557	25.5 (M.expect:0.0,M.score:25.5)	97 - 104	R.AVLHVALR.N	110328	G6PI_HUMAN	Glucose-6-phosphate isomerase OS=Homo sapiens OX=9606 GN=GPI PE=1 SV=4	186		TRUE	38982	877.549	439.782	877.55	2	-0.000561925	-0.00112385	-1.2792	7.20778	0.00303931	10.3409	0.00339617	23.1662	1	1		1	17.7365	0	CID
440.724	-0.0120469	880.441	880.441	16.3 (M.expect:0.0,M.score:16.3)	197 - 204	R.DLYDAGVK.R	542222	ANXA2_HUMAN	Annexin A2 OS=Homo sapiens OX=9606 GN=ANXA2 PE=1 SV=2	187		TRUE	38294	879.434	440.724	879.434	2	-5.30934e-06	-1.06187e-05	-0.0120606	5.71585	0.0021879	7.93149	0.0024475	27.0803	2	1		1	26.5292	0	CID
440.724	0.0787129	880.441	880.441	21.1 (M.expect:0.0,M.score:21.1)	197 - 204	R.DLYDAGVK.R	81936	ANXA2_HUMAN	Annexin A2 OS=Homo sapiens OX=9606 GN=ANXA2 PE=1 SV=2	188		TRUE	31966	879.434	440.724	879.434	2	3.46907e-05	6.93813e-05	0.0788029	24.1984	0.0123324	31.8805	0.0152503	27.027	2	1		1	11.4577	0	CID
440.724	-0.896955	880.44	880.441	19.8 (M.expect:0.0,M.score:19.8)	250 - 257	K.AEFAEVSK.L	4675978	ALBU_HUMAN	Serum albumin OS=Homo sapiens OX=9606 GN=ALB PE=1 SV=2	189		TRUE	4878	879.433	440.724	879.434	2	-0.000395309	-0.000790619	-0.897981	5.3321	0.0024001	6.91103	0.00454934	19.9287	1	1		1	47.7933	0	CID
441.263	-2.79198	881.518	881.52	23.7 (M.expect:0.0,M.score:23.7)	445 - 452	K.SLQPLAPR.N	103082	MVP_HUMAN	Major vault protein OS=Homo sapiens OX=9606 GN=MVP PE=1 SV=4	190		TRUE	27464	880.511	441.264	880.513	2	-0.001232	-0.00246399	-2.79517	12.2136	0.00571682	22.7314	0.00846224	24.3182	2	1		1	15.2174	0	CID
441.263	-1.68153	881.519	881.52	20.6 (M.expect:0.0,M.score:20.6)	445 - 452	K.SLQPLAPR.N	343660	MVP_HUMAN	Major vault protein OS=Homo sapiens OX=9606 GN=MVP PE=1 SV=4	191		TRUE	34516	880.512	441.264	880.513	2	-0.000741996	-0.00148399	-1.68345	6.60665	0.0024482	34.2486	0.0121503	24.3733	2	1		1	27.3092	0	CID
441.276	-0.902055	881.545	881.545	39.5 (M.expect:0.0,M.score:39.5)	32 - 40	K.IGPLGLSPK.K	406310	RL12_HUMAN	60S ribosomal protein L12 OS=Homo sapiens OX=9606 GN=RPL12 PE=1 SV=1	192		TRUE	38376	880.537	441.276	880.538	2	-0.000398055	-0.000796111	-0.903086	5.43375	0.00204782	7.51946	0.00284783	33.1563	1	1		1	45.2655	0	CID
441.732	-0.430898	882.456	882.457	38.1 (M.expect:0.0,M.score:38.1)	361 - 368	K.TASDFITK.M	299204	GELS_HUMAN	Gelsolin OS=Homo sapiens OX=9606 GN=GSN PE=1 SV=1	193		TRUE	37335	881.449	441.732	881.449	2	-0.000190341	-0.000380683	-0.43139	12.6914	0.00834586	50.0516	0.0115754	22.3613	1	1		1	18.0815	0	CID
441.773	-1.38655	882.54	882.541	33.9 (M.expect:0.0,M.score:33.9)	1,478 - 1,486	K.AGVAPLQVK.V	593226	FLNA_HUMAN	Filamin-A OS=Homo sapiens OX=9606 GN=FLNA PE=1 SV=4	194		TRUE	34854	881.532	441.774	881.533	2	-0.000612542	-0.00122508	-1.38813	26.6472	0.0130781	42.6324	0.0171084	24.83	1	1		1	26.2024	0	CID
441.81	0.162857	882.614	882.613	34.1 (M.expect:0.0,M.score:34.1)	66 - 73	R.VLGLVLLR.G	128914	RSMB_HUMAN	Small nuclear ribonucleoprotein-associated proteins B and B' OS=Homo sapiens OX=9606 GN=SNRPB PE=1 SV=2	195		TRUE	39042	881.606	441.81	881.606	2	7.19518e-05	0.000143904	0.163043	8.81221	0.00299896	9.63412	0.00386105	50.5205	1	1		1	31.7908	0	CID
442.225	0.640317	883.443	883.442	16.3 (M.expect:0.0,M.score:16.3)	603 - 610	R.AFFAGSQR.F	126704	GANAB_HUMAN	Neutral alpha-glucosidase AB OS=Homo sapiens OX=9606 GN=GANAB PE=1 SV=3	196		TRUE	33154	882.435	442.225	882.435	2	0.000283164	0.000566328	0.641047	43.9086	0.012337	90.9746	0.0184155	22.1328	1	1		1	17.1798	0	CID
442.273	-1.30779	883.539	883.54	31.4 (M.expect:0.0,M.score:31.4)	712 - 719	K.AVWLPAVK.A	66254	AP2B1_HUMAN	AP-2 complex subunit beta OS=Homo sapiens OX=9606 GN=AP2B1 PE=1 SV=1	197		TRUE	20502	882.532	442.274	882.533	2	-0.000578401	-0.0011568	-1.30928	34.339	0.010056	62.4091	0.0130245	39.207	1	1		1	8.45945	0	CID
442.729	-0.0241394	884.451	884.451	19.6 (M.expect:0.0,M.score:19.6)	193 - 199	K.ELNYFAK.A	157616	PGK1_HUMAN	Phosphoglycerate kinase 1 OS=Homo sapiens OX=9606 GN=PGK1 PE=1 SV=3	198		TRUE	39542	883.444	442.729	883.444	2	-1.06872e-05	-2.13745e-05	-0.0241669	8.21881	0.0033221	20.7059	0.00874475	27.5918	1	1		1	14.3016	0	CID
442.73	1.21815	884.452	884.451	19.3 (M.expect:0.0,M.score:19.3)	119 - 125	R.FANYIEK.V	72864	DESM_HUMAN	Desmin OS=Homo sapiens OX=9606 GN=DES PE=1 SV=3	199		TRUE	30302	883.445	442.729	883.444	2	0.000539313	0.00107863	1.21954	23.6921	0.00861564	59.9382	0.0135954	23.2868	1	1		1	6.4174	0	CID
442.782	0.705598	884.557	884.556	27.4 (M.expect:0.0,M.score:27.4)	114 - 121	R.NLNVILAK.Y	29400	AMRP_HUMAN	Alpha-2-macroglobulin receptor-associated protein OS=Homo sapiens OX=9606 GN=LRPAP1 PE=1 SV=1	200		TRUE	18080	883.55	442.782	883.549	2	0.000312426	0.000624852	0.706401	15.8835	0.00671842	37.1578	0.011249	31.977	1	1		1	3.11191	0	CID
443.273	-2.94484	885.538	885.54	15.3 (M.expect:0.0,M.score:15.3)	40 - 47	K.VLTPTQVK.N	345350	PEBP1_HUMAN	Phosphatidylethanolamine-binding protein 1 OS=Homo sapiens OX=9606 GN=PEBP1 PE=1 SV=3	201		TRUE	33705	884.531	443.274	884.533	2	-0.00130537	-0.00261073	-2.94819	37.7583	0.0132581	47.072	0.0181605	21.0952	2	1		1	15.5587	0	CID
443.273	-1.56871	885.539	885.54	15.9 (M.expect:0.0,M.score:15.9)	40 - 47	K.VLTPTQVK.N	1049914	PEBP1_HUMAN	Phosphatidylethanolamine-binding protein 1 OS=Homo sapiens OX=9606 GN=PEBP1 PE=1 SV=3	202		TRUE	26266	884.532	443.274	884.533	2	-0.000695366	-0.00139073	-1.57049	4.25021	0.00156381	17.3625	0.00547727	21.1543	2	1		1	26.8371	0	CID
443.753	-1.50331	886.498	886.499	27.4 (M.expect:0.0,M.score:27.4)	400 - 407	R.AVVIVDDR.G	166506	SFPQ_HUMAN	Splicing factor, proline- and glutamine-rich OS=Homo sapiens OX=9606 GN=SFPQ PE=1 SV=2	203		TRUE	38400	885.491	443.753	885.492	2	-0.0006671	-0.0013342	-1.50502	13.8695	0.00447166	18.1915	0.00575381	24.3155	1	1		1	23.6835	0	CID
443.753	-1.50331	886.498	886.499	27.4 (M.expect:0.0,M.score:27.4)	177 - 184	R.AVVIVDDR.G	166506	NONO_HUMAN	Non-POU domain-containing octamer-binding protein OS=Homo sapiens OX=9606 GN=NONO PE=1 SV=4	204		TRUE	38400	885.491	443.753	885.492	2	-0.0006671	-0.0013342	-1.50502	13.8695	0.00447166	18.1915	0.00575381	24.3155	1	1		1	23.6835	0	CID
443.753	-1.00754	886.498	886.499	25.5 (M.expect:0.0,M.score:25.5)	1,701 - 1,708	K.GLEAEVLR.L	81550	MYH14_HUMAN	Myosin-14 OS=Homo sapiens OX=9606 GN=MYH14 PE=1 SV=2	205		TRUE	35850	885.491	443.753	885.492	2	-0.0004471	-0.0008942	-1.00869	9.7916	0.00543507	39.5755	0.012444	30.4247	1	1		1	11.7714	0	CID
443.758	-1.51838	886.509	886.51	23.8 (M.expect:0.0,M.score:23.8)	197 - 205	R.GVLQGLSGR.L	202568	EMIL1_HUMAN	EMILIN-1 OS=Homo sapiens OX=9606 GN=EMILIN1 PE=1 SV=3	206		TRUE	39383	885.502	443.759	885.503	2	-0.000673794	-0.00134759	-1.52011	12.766	0.00603507	18.3554	0.00810309	26.7397	1	1		1	29.523	0	CID
443.769	6.46021	886.53	886.524	22.1 (M.expect:0.0,M.score:22.1)	428 - 435	K.IALLEEAK.K	160308	RADI_HUMAN	Radixin OS=Homo sapiens OX=9606 GN=RDX PE=1 SV=1	207		TRUE	38315	885.523	443.766	885.517	2	0.00286684	0.00573368	6.46755	12.5893	0.00511439	30.6012	0.0109053	31.1077	1	1		1	6.96684	0	CID
443.771	-1.03624	886.535	886.536	45.6 (M.expect:0.0,M.score:45.6)	58 - 66	R.NGLSLAALK.K	239902	H15_HUMAN	Histone H1.5 OS=Homo sapiens OX=9606 GN=HIST1H1B PE=1 SV=3	208		TRUE	38757	885.527	443.771	885.528	2	-0.000459853	-0.000919706	-1.03742	9.12506	0.00438613	28.3655	0.00947124	34.251	2	1		1	25.875	0	CID
443.771	-0.810898	886.535	886.536	24.6 (M.expect:0.0,M.score:24.6)	58 - 66	R.NGLSLAALK.K	1258948	H15_HUMAN	Histone H1.5 OS=Homo sapiens OX=9606 GN=HIST1H1B PE=1 SV=3	209		TRUE	27288	885.528	443.771	885.528	2	-0.000359853	-0.000719706	-0.811819	9.03604	0.00564753	38.1484	0.0126326	34.3063	2	1		1	34.7859	0	CID
444.243	-4.49054	887.479	887.483	26.0 (M.expect:0.0,M.score:26.0)	226 - 233	R.LVEIDNGK.Q	225084	LMNA_HUMAN	Prelamin-A/C OS=Homo sapiens OX=9606 GN=LMNA PE=1 SV=1	210		TRUE	36540	886.472	444.245	886.476	2	-0.00199489	-0.00398978	-4.49564	7.26679	0.00335562	26.0704	0.00985844	20.3965	1	1		1	14.2989	0	CID
444.25	-1.10655	887.494	887.495	25.2 (M.expect:0.0,M.score:25.2)	401 - 408	K.EALLQASR.D	353482	MOES_HUMAN	Moesin OS=Homo sapiens OX=9606 GN=MSN PE=1 SV=3	211		TRUE	38614	886.486	444.251	886.487	2	-0.000491586	-0.000983173	-1.10781	22.7388	0.00980648	49.1573	0.0138122	21.6773	1	1		1	33.3196	0	CID
444.25	-0.971493	887.494	887.495	13.7 (M.expect:0.0,M.score:13.7)	616 - 623	K.TGAQELLR.V	205744	GELS_HUMAN	Gelsolin OS=Homo sapiens OX=9606 GN=GSN PE=1 SV=1	212		TRUE	36609	886.486	444.251	886.487	2	-0.000431586	-0.000863173	-0.972596	5.44827	0.00221466	7.83953	0.00347563	22.8225	3	1		1	32.1223	0	CID
444.251	-0.521297	887.494	887.495	22.5 (M.expect:0.0,M.score:22.5)	616 - 623	K.TGAQELLR.V	806416	GELS_HUMAN	Gelsolin OS=Homo sapiens OX=9606 GN=GSN PE=1 SV=1	213		TRUE	34905	886.487	444.251	886.487	2	-0.000231586	-0.000463173	-0.521888	9.0579	0.00591325	30.2171	0.0122758	22.878	3	1		1	43.2738	0	CID
444.251	-0.453767	887.494	887.495	21.8 (M.expect:0.0,M.score:21.8)	616 - 623	K.TGAQELLR.V	116698	GELS_HUMAN	Gelsolin OS=Homo sapiens OX=9606 GN=GSN PE=1 SV=1	214		TRUE	6677	886.487	444.251	886.487	2	-0.000201586	-0.000403173	-0.454282	43.3819	0.018219	59.4533	0.0223824	22.9988	3	1		1	6.62481	0	CID
444.264	0.18502	887.52	887.52	21.4 (M.expect:0.0,M.score:21.4)	56 - 64	R.SGVSLAALK.K	192462	H13_HUMAN	Histone H1.3 OS=Homo sapiens OX=9606 GN=HIST1H1D PE=1 SV=2	215		TRUE	39486	886.513	444.263	886.512	2	8.21978e-05	0.000164396	0.18523	27.3345	0.0065816	37.6779	0.015043	46.665	1	1		1	21.9401	0	CID
444.264	0.18502	887.52	887.52	21.4 (M.expect:0.0,M.score:21.4)	55 - 63	R.SGVSLAALK.K	192462	H12_HUMAN	Histone H1.2 OS=Homo sapiens OX=9606 GN=HIST1H1C PE=1 SV=2	216		TRUE	39486	886.513	444.263	886.512	2	8.21978e-05	0.000164396	0.18523	27.3345	0.0065816	37.6779	0.015043	46.665	1	1		1	21.9401	0	CID
444.741	-8.6809	888.475	888.483	19.1 (M.expect:0.0,M.score:19.1)	616 - 622	K.IWDVVEK.A	106046	CO3_HUMAN	Complement C3 OS=Homo sapiens OX=9606 GN=C3 PE=1 SV=2	217		TRUE	38205	887.468	444.745	887.475	2	-0.00386075	-0.0077215	-8.69074	7.01279	0.00341039	17.4729	0.00761576	31.7882	1	1		1	8.26147	0	CID
444.77	-0.237444	888.533	888.534	22.3 (M.expect:0.0,M.score:22.3)	1,496 - 1,503	R.IGVMSLIR.K	56590	CHD4_HUMAN	Chromodomain-helicase-DNA-binding protein 4 OS=Homo sapiens OX=9606 GN=CHD4 PE=1 SV=2	218		TRUE	19537	887.526	444.77	887.526	2	-0.000105608	-0.000211216	-0.237713	5.27149	0.00270503	27.0812	0.00840439	42.83	1	1		1	7.53118	0	CID
445.723	-0.768146	890.439	890.44	35.1 (M.expect:0.0,M.score:35.1)	1,534 - 1,540	R.MQEEVVR.R	60024	PLEC_HUMAN	Plectin OS=Homo sapiens OX=9606 GN=PLEC PE=1 SV=3	219		TRUE	17474	889.432	445.724	889.433	2	-0.000342381	-0.000684761	-0.769015	9.38394	0.00369076	16.9414	0.00498213	17.6918	1	1		1	5.99272	0	CID
445.753	-0.192447	890.498	890.498	20.0 (M.expect:0.0,M.score:20.0)	41 - 48	R.ELPSFLGK.R	125680	S10A4_HUMAN	Protein S100-A4 OS=Homo sapiens OX=9606 GN=S100A4 PE=1 SV=1	220		TRUE	38135	889.491	445.753	889.491	2	-8.57835e-05	-0.000171567	-0.192664	4.99283	0.0021238	31.4951	0.0109017	40.053	1	1		1	24.048	0	CID
445.758	-1.46375	890.508	890.509	19.9 (M.expect:0.0,M.score:19.9)	499 - 506	K.FSVSPVVR.V	128480	EF2_HUMAN	Elongation factor 2 OS=Homo sapiens OX=9606 GN=EEF2 PE=1 SV=4	221		TRUE	39202	889.501	445.758	889.502	2	-0.000652478	-0.00130496	-1.46541	15.2018	0.0073934	21.1416	0.0128701	30.4228	1	1		1	21.2592	0	CID
445.776	-1.87366	890.544	890.546	34.8 (M.expect:0.0,M.score:34.8)	78 - 85	R.VTGVVLFR.Q	100000	SODE_HUMAN	Extracellular superoxide dismutase [Cu-Zn] OS=Homo sapiens OX=9606 GN=SOD3 PE=1 SV=2	222		TRUE	33085	889.537	445.777	889.539	2	-0.000835231	-0.00167046	-1.87578	4.9001	0.00212359	18.6085	0.00741894	37.1275	1	1		1	20.4617	0	CID
445.776	-0.909046	890.545	890.546	22.9 (M.expect:0.0,M.score:22.9)	3,377 - 3,384	R.GLLLFTAR.L	45452	LAMA5_HUMAN	Laminin subunit alpha-5 OS=Homo sapiens OX=9606 GN=LAMA5 PE=1 SV=8	223		TRUE	19081	889.538	445.777	889.539	2	-0.000405231	-0.000810462	-0.910074	6.42776	0.00197044	33.4248	0.00830188	45.3097	1	1		1	11.669	0	CID
446.215	-0.426191	891.424	891.424	26.0 (M.expect:0.0,M.score:26.0)	56 - 62	R.LMEDLDR.N	1104082	S10A6_HUMAN	Protein S100-A6 OS=Homo sapiens OX=9606 GN=S100A6 PE=1 SV=1	224		TRUE	35536	890.416	446.216	890.417	2	-0.000190173	-0.000380346	-0.426673	34.1139	0.0168209	49.9752	0.0214401	25.292	2	1		1	49.062	0	CID
446.216	0.380594	891.424	891.424	19.7 (M.expect:0.0,M.score:19.7)	56 - 62	R.LMEDLDR.N	229026	S10A6_HUMAN	Protein S100-A6 OS=Homo sapiens OX=9606 GN=S100A6 PE=1 SV=1	225		TRUE	39118	890.417	446.216	890.417	2	0.000169827	0.000339654	0.381024	7.13954	0.00347406	37.7549	0.00967033	25.236	2	1		1	31.4568	0	CID
446.25	-0.829737	891.493	891.493	28.5 (M.expect:0.0,M.score:28.5)	1,210 - 1,216	K.LLDDLFR.K	69560	ACINU_HUMAN	Apoptotic chromatin condensation inducer in the nucleus OS=Homo sapiens OX=9606 GN=ACIN1 PE=1 SV=2	226		TRUE	27871	890.485	446.25	890.486	2	-0.00037027	-0.00074054	-0.830674	10.1753	0.00554449	14.406	0.00761526	50.9727	1	1		1	9.85925	0	CID
446.268	-0.835872	891.529	891.53	19.7 (M.expect:0.0,M.score:19.7)	287 - 294	K.IGQGYLIK.D	211376	RL3_HUMAN	60S ribosomal protein L3 OS=Homo sapiens OX=9606 GN=RPL3 PE=1 SV=2	227		TRUE	39645	890.522	446.269	890.523	2	-0.000373023	-0.000746046	-0.836817	24.0277	0.00954898	38.0948	0.0161889	27.4225	1	1		1	16.5635	0	CID
446.742	-1.45099	892.476	892.477	14.9 (M.expect:0.0,M.score:14.9)	2 - 8	M.SDKLPYK.V	129032	SAHH_HUMAN	Adenosylhomocysteinase OS=Homo sapiens OX=9606 GN=AHCY PE=1 SV=4	228		TRUE	37192	891.469	446.742	891.47	2	-0.000648219	-0.00129644	-1.45263	32.7329	0.0137355	36.9696	0.0175708	22.7663	1	1		1	12.6617	1	CID
447.222	-0.0889847	893.436	893.436	15.8 (M.expect:0.0,M.score:15.8)	152 - 158	K.DLDIFDR.V	46188	MLEC_HUMAN	Malectin OS=Homo sapiens OX=9606 GN=MLEC PE=1 SV=1	229		TRUE	21717	892.429	447.222	892.429	2	-3.97959e-05	-7.95918e-05	-0.089085	3.80017	0.00152878	4.1346	0.00204639	47.1845	1	1		1	8.2241	0	CID
447.238	-3.47141	893.47	893.473	23.1 (M.expect:0.0,M.score:23.1)	51 - 58	R.QEISAAFK.T	672230	ANXA5_HUMAN	Annexin A5 OS=Homo sapiens OX=9606 GN=ANXA5 PE=1 SV=2	230		TRUE	37269	892.462	447.24	892.465	2	-0.00155255	-0.0031051	-3.47533	3.57571	0.00203764	13.0306	0.00959593	23.4532	1	1		1	18.8015	0	CID
447.258	0.0552205	893.509	893.509	14.9 (M.expect:0.0,M.score:14.9)	253 - 259	R.SILEYLR.V	42000	LRC47_HUMAN	Leucine-rich repeat-containing protein 47 OS=Homo sapiens OX=9606 GN=LRRC47 PE=1 SV=1	231		TRUE	17916	892.502	447.258	892.502	2	2.46978e-05	4.93956e-05	0.0552827	4.50764	0.00260919	7.89301	0.0059313	42.6692	2	1		1	11.053	0	CID
447.258	0.614181	893.51	893.509	15.1 (M.expect:0.0,M.score:15.1)	253 - 259	R.SILEYLR.V	107922	LRC47_HUMAN	Leucine-rich repeat-containing protein 47 OS=Homo sapiens OX=9606 GN=LRRC47 PE=1 SV=1	232		TRUE	33384	892.502	447.258	892.502	2	0.000274698	0.000549396	0.614874	7.85767	0.00440454	39.2707	0.011846	42.7093	2	1		1	14.94	0	CID
447.72	0.727503	894.432	894.432	14.8 (M.expect:0.0,M.score:14.8)	121 - 128	K.ADEGISFR.G	142480	PRDX1_HUMAN	Peroxiredoxin-1 OS=Homo sapiens OX=9606 GN=PRDX1 PE=1 SV=1	233		TRUE	39686	893.425	447.719	893.424	2	0.000325718	0.000651435	0.728323	19.9622	0.00625788	32.1132	0.00950932	25.4088	1	1		1	18.09	0	CID
447.737	-0.551742	894.467	894.468	25.9 (M.expect:0.0,M.score:25.9)	45 - 52	R.TGTLAFER.V	83984	AL5AP_HUMAN	Arachidonate 5-lipoxygenase-activating protein OS=Homo sapiens OX=9606 GN=ALOX5AP PE=1 SV=2	234		TRUE	12922	893.46	447.738	893.461	2	-0.000247036	-0.000494071	-0.552364	18.2543	0.00796149	37.2076	0.0125451	24.4967	1	1		1	5.04601	0	CID
447.743	-0.254357	894.479	894.479	24.4 (M.expect:0.0,M.score:24.4)	2,070 - 2,078	K.AGLGPQGPR.G	141782	NOTC3_HUMAN	Neurogenic locus notch homolog protein 3 OS=Homo sapiens OX=9606 GN=NOTCH3 PE=1 SV=2	235		TRUE	20658	893.472	447.743	893.472	2	-0.000113887	-0.000227773	-0.254643	20.7625	0.00991861	25.0482	0.0135112	18.1423	1	1		1	8.51581	0	CID
448.735	0.674381	896.463	896.462	28.9 (M.expect:0.0,M.score:28.9)	276 - 282	K.YLTWASR.Q	305850	IGHA1_HUMAN	Immunoglobulin heavy constant alpha 1 OS=Homo sapiens OX=9606 GN=IGHA1 PE=1 SV=2	236		TRUE	34871	895.456	448.735	895.455	2	0.000302619	0.000605237	0.675139	5.2956	0.00221818	9.78486	0.00335152	28.487	1	1		1	33.0611	0	CID
448.735	0.674381	896.463	896.462	28.9 (M.expect:0.0,M.score:28.9)	378 - 384	K.YLTWASR.Q	305850	IGA2_HUMAN	Immunoglobulin alpha-2 heavy chain OS=Homo sapiens OX=9606 PE=1 SV=2	237		TRUE	34871	895.456	448.735	895.455	2	0.000302619	0.000605237	0.675139	5.2956	0.00221818	9.78486	0.00335152	28.487	1	1		1	33.0611	0	CID
448.736	-0.607908	896.465	896.466	23.8 (M.expect:0.0,M.score:23.8)	128 - 135	K.ALTTMGFR.L	97202	SORCN_HUMAN	Sorcin OS=Homo sapiens OX=9606 GN=SRI PE=1 SV=1	238		TRUE	32471	895.458	448.737	895.459	2	-0.000272791	-0.000545581	-0.608592	46.8425	0.0210616	74.6919	0.0239341	30.191	1	1		1	15.3667	0	CID
449.227	0.567255	897.447	897.446	20.4 (M.expect:0.0,M.score:20.4)	98 - 104	K.LEDFFAR.N	101632	G6PD_HUMAN	Glucose-6-phosphate 1-dehydrogenase OS=Homo sapiens OX=9606 GN=G6PD PE=1 SV=4	239		TRUE	31776	896.44	449.227	896.439	2	0.000254826	0.000509652	0.567891	10.8185	0.00300531	36.7315	0.00913509	36.8957	1	1		1	8.1513	0	CID
449.279	-1.62941	897.55	897.552	41.9 (M.expect:0.0,M.score:41.9)	410 - 417	K.ASQIIIPR.N	84284	ITA1_HUMAN	Integrin alpha-1 OS=Homo sapiens OX=9606 GN=ITGA1 PE=1 SV=2	240		TRUE	26785	896.543	449.279	896.544	2	-0.000732061	-0.00146412	-1.63124	3.62825	0.00181459	35.7007	0.0143243	27.7627	1	1		1	10.4245	0	CID
449.742	-0.51677	898.478	898.478	39.6 (M.expect:0.0,M.score:39.6)	57 - 63	K.QGYVIYR.I	508826	RL15_HUMAN	60S ribosomal protein L15 OS=Homo sapiens OX=9606 GN=RPL15 PE=1 SV=2	241		TRUE	33289	897.47	449.743	897.471	2	-0.000232413	-0.000464827	-0.51735	14.5515	0.00738203	18.6135	0.012746	24.4873	1	1		1	31.2016	0	CID
449.789	-1.29529	898.571	898.572	26.0 (M.expect:0.0,M.score:26.0)	670 - 677	K.LTPLLSVR.E	97410	SRRT_HUMAN	Serrate RNA effector molecule homolog OS=Homo sapiens OX=9606 GN=SRRT PE=1 SV=1	242		TRUE	34021	897.564	449.79	897.565	2	-0.000582606	-0.00116521	-1.29674	36.6127	0.0142127	61.3865	0.0201076	36.6612	1	1		1	23.9249	0	CID
450.264	-2.90722	899.521	899.524	19.8 (M.expect:0.0,M.score:19.8)	30 - 36	R.IVYLYTK.K	76470	RL34_HUMAN	60S ribosomal protein L34 OS=Homo sapiens OX=9606 GN=RPL34 PE=1 SV=3	243		TRUE	31477	898.514	450.265	898.516	2	-0.00130902	-0.00261804	-2.91048	22.9075	0.0142673	35.6322	0.0193419	28.8848	2	1		1	9.51143	0	CID
450.265	-0.21991	899.523	899.524	19.1 (M.expect:0.0,M.score:19.1)	30 - 36	R.IVYLYTK.K	207992	RL34_HUMAN	60S ribosomal protein L34 OS=Homo sapiens OX=9606 GN=RPL34 PE=1 SV=3	244		TRUE	39567	898.516	450.265	898.516	2	-9.9018e-05	-0.000198036	-0.220157	7.63491	0.00407735	8.95676	0.00474907	28.9373	2	1		1	19.2042	0	CID
450.268	-3.00785	899.528	899.531	29.9 (M.expect:0.0,M.score:29.9)	37 - 44	R.VLAALQER.L	140462	NP1L4_HUMAN	Nucleosome assembly protein 1-like 4 OS=Homo sapiens OX=9606 GN=NAP1L4 PE=1 SV=1	245		TRUE	29460	898.521	450.269	898.524	2	-0.00135434	-0.00270868	-3.01122	21.0049	0.0141602	60.8541	0.0207342	24.0905	1	1		1	13.4517	0	CID
450.268	-1.63089	899.529	899.531	13.3 (M.expect:0.0,M.score:13.3)	576 - 583	R.DQLLAAIR.S	142512	LMOD1_HUMAN	Leiomodin-1 OS=Homo sapiens OX=9606 GN=LMOD1 PE=1 SV=3	246		TRUE	37678	898.522	450.269	898.524	2	-0.000734339	-0.00146868	-1.63272	19.2719	0.00703534	30.589	0.0164333	38.741	1	1		1	21.589	0	CID
450.281	-0.556093	899.556	899.556	30.5 (M.expect:0.0,M.score:30.5)	72 - 80	K.TIAPALVSK.K	1189150	ENOA_HUMAN	Alpha-enolase OS=Homo sapiens OX=9606 GN=ENO1 PE=1 SV=2	247		TRUE	29318	898.548	450.282	898.549	2	-0.000250398	-0.000500797	-0.556716	4.66115	0.00246256	7.35894	0.00353715	27.1368	1	1		1	38.8084	0	CID
450.287	-0.815242	899.567	899.567	29.4 (M.expect:0.0,M.score:29.4)	147 - 155	K.TLGILGLGR.I	74486	SERA_HUMAN	D-3-phosphoglycerate dehydrogenase OS=Homo sapiens OX=9606 GN=PHGDH PE=1 SV=4	248		TRUE	33487	898.559	450.287	898.56	2	-0.000367093	-0.000734185	-0.816154	5.78353	0.00283012	8.66272	0.0049955	44.7982	1	1		1	14.3502	0	CID
450.745	-8.46615	900.482	900.49	21.6 (M.expect:0.0,M.score:21.6)	1,089 - 1,096	K.QDVVNAVR.Q	127934	CO6A3_HUMAN	Collagen alpha-3(VI) chain OS=Homo sapiens OX=9606 GN=COL6A3 PE=1 SV=5	249		TRUE	31435	899.475	450.749	899.482	2	-0.00381607	-0.00763215	-8.47562	41.4784	0.0104975	55.5147	0.0122356	19.8182	1	1		1	10.3206	0	CID
450.761	-0.293131	900.515	900.515	21.7 (M.expect:0.0,M.score:21.7)	114 - 123	K.GSAITGPVAK.E	140780	RL23_HUMAN	60S ribosomal protein L23 OS=Homo sapiens OX=9606 GN=RPL23 PE=1 SV=1	250		TRUE	37949	899.507	450.761	899.508	2	-0.000132132	-0.000264264	-0.293459	8.73155	0.00451013	69.6304	0.0117946	19.2853	1	1		1	16.3627	0	CID
450.769	-0.466312	900.53	900.53	31.6 (M.expect:0.0,M.score:31.6)	159 - 165	R.VLVWDLR.N	52740	BUB3_HUMAN	Mitotic checkpoint protein BUB3 OS=Homo sapiens OX=9606 GN=BUB3 PE=1 SV=1	251		TRUE	22763	899.522	450.769	899.523	2	-0.000210199	-0.000420397	-0.466834	24.7024	0.0105471	33.4082	0.0142666	45.1422	1	1		1	7.09519	0	CID
451.235	0.00626915	901.463	901.463	19.6 (M.expect:0.0,M.score:19.6)	776 - 784	K.ADVDISGPK.I	145492	AHNK_HUMAN	Neuroblast differentiation-associated protein AHNAK OS=Homo sapiens OX=9606 GN=AHNAK PE=1 SV=2	252		TRUE	15097	900.455	451.235	900.455	2	2.82886e-06	5.65772e-06	0.00627616	47.7499	0.0125038	64.674	0.017646	21.2777	1	1		1	4.29899	0	CID
451.289	-0.831907	901.571	901.572	29.4 (M.expect:0.0,M.score:29.4)	2,833 - 2,841	R.SSIAGLLLK.A	178792	PLEC_HUMAN	Plectin OS=Homo sapiens OX=9606 GN=PLEC PE=1 SV=3	253		TRUE	39465	900.564	451.289	900.564	2	-0.000375431	-0.000750861	-0.832836	16.9259	0.0101269	33.8646	0.0126371	42.1972	1	1		1	22.3187	0	CID
451.742	-0.741871	902.476	902.476	20.1 (M.expect:0.0,M.score:20.1)	1,310 - 1,317	R.SMEIPGLR.A	47398	TENA_HUMAN	Tenascin OS=Homo sapiens OX=9606 GN=TNC PE=1 SV=3	254		TRUE	6411	901.468	451.742	901.469	2	-0.000335134	-0.000670267	-0.742699	16.8324	0.0115721	23.09	0.0163688	36.6192	1	1		1	11.5194	0	CID
451.745	-1.27886	902.482	902.483	22.8 (M.expect:0.0,M.score:22.8)	312 - 319	R.STLEPVEK.A	97710	HS71A_HUMAN	Heat shock 70 kDa protein 1A OS=Homo sapiens OX=9606 GN=HSPA1A PE=1 SV=1	255		TRUE	34281	901.475	451.745	901.476	2	-0.000577717	-0.00115543	-1.28028	22.1413	0.00830049	40.3783	0.0161473	19.056	1	1		1	8.37738	0	CID
451.75	-0.8288	902.493	902.494	16.8 (M.expect:0.0,M.score:16.8)	3,213 - 3,220	R.LTVDEAVR.A	732660	PLEC_HUMAN	Plectin OS=Homo sapiens OX=9606 GN=PLEC PE=1 SV=3	256		TRUE	31659	901.486	451.751	901.487	2	-0.000374411	-0.000748822	-0.829725	57.3167	0.01365	70.4302	0.0179452	24.0275	1	1		1	45.7701	0	CID
451.757	-2.15265	902.507	902.509	22.4 (M.expect:0.0,M.score:22.4)	331 - 337	K.LELQFPR.T	65092	NEST_HUMAN	Nestin OS=Homo sapiens OX=9606 GN=NES PE=1 SV=2	257		TRUE	27532	901.5	451.758	901.502	2	-0.000972478	-0.00194496	-2.15506	17.7935	0.0130964	37.7401	0.0172476	39.661	1	1		1	10.5347	0	CID
451.764	0.72943	902.52	902.519	25.6 (M.expect:0.0,M.score:25.6)	1,094 - 1,101	K.ETLLDAIK.H	88804	COEA1_HUMAN	Collagen alpha-1(XIV) chain OS=Homo sapiens OX=9606 GN=COL14A1 PE=1 SV=3	258		TRUE	27171	901.513	451.763	901.512	2	0.00032953	0.00065906	0.730245	35.9429	0.0094235	47.5064	0.0168772	42.7122	1	1		1	12.0352	0	CID
451.767	-3.66818	902.527	902.531	13.3 (M.expect:0.0,M.score:13.3)	363 - 370	R.ATLLESIR.Q	48160	WASH2_HUMAN	WAS protein family homolog 2 OS=Homo sapiens OX=9606 GN=WASH2P PE=2 SV=2	259		TRUE	10913	901.52	451.769	901.523	2	-0.00165716	-0.00331433	-3.67227	14.9914	0.00942332	18.0366	0.0108897	33.4617	1	1		1	3.31366	0	CID
452.25	-0.111155	903.493	903.493	20.9 (M.expect:0.0,M.score:20.9)	746 - 752	R.INEWLTK.T	366966	CALD1_HUMAN	Caldesmon OS=Homo sapiens OX=9606 GN=CALD1 PE=1 SV=3	260		TRUE	39405	902.486	452.25	902.486	2	-5.02701e-05	-0.00010054	-0.111279	6.51813	0.00292389	12.3336	0.00403164	28.0957	1	1		1	20.8227	0	CID
452.25	-0.398607	903.493	903.493	29.1 (M.expect:0.0,M.score:29.1)	1,233 - 1,241	K.VFGPGIEGK.D	180464	FLNB_HUMAN	Filamin-B OS=Homo sapiens OX=9606 GN=FLNB PE=1 SV=2	261		TRUE	39174	902.486	452.25	902.486	2	-0.00018027	-0.00036054	-0.399051	7.36144	0.00336099	9.86833	0.0068072	25.752	1	1		1	19.2727	0	CID
452.26	-3.08442	903.512	903.515	17.0 (M.expect:0.0,M.score:17.0)	142 - 149	R.INVELSTK.G	127142	RBM14_HUMAN	RNA-binding protein 14 OS=Homo sapiens OX=9606 GN=RBM14 PE=1 SV=2	262		TRUE	30246	902.505	452.261	902.507	2	-0.00139496	-0.00278991	-3.08785	31.2734	0.011791	39.1373	0.0154234	25.183	1	1		1	10.4703	0	CID
452.26	-2.08941	903.513	903.515	19.4 (M.expect:0.0,M.score:19.4)	1,814 - 1,822	K.STIAALEAK.I	407938	MYH11_HUMAN	Myosin-11 OS=Homo sapiens OX=9606 GN=MYH11 PE=1 SV=3	263		TRUE	38270	902.505	452.261	902.507	2	-0.000944956	-0.00188991	-2.09174	8.82923	0.00417713	56.9058	0.0112675	23.7983	1	1		1	28.2479	0	CID
452.26	-2.04519	903.513	903.515	23.8 (M.expect:0.0,M.score:23.8)	62 - 69	R.VISSIEQK.T	312368	1433G_HUMAN	14-3-3 protein gamma OS=Homo sapiens OX=9606 GN=YWHAG PE=1 SV=2	264		TRUE	36740	902.505	452.261	902.507	2	-0.000924956	-0.00184991	-2.04747	8.3044	0.00317025	11.3147	0.00387607	19.2265	2	1		1	14.3806	0	CID
452.26	-2.04519	903.513	903.515	23.8 (M.expect:0.0,M.score:23.8)	61 - 68	R.VISSIEQK.T	312368	1433T_HUMAN	14-3-3 protein theta OS=Homo sapiens OX=9606 GN=YWHAQ PE=1 SV=1	265		TRUE	36740	902.505	452.261	902.507	2	-0.000924956	-0.00184991	-2.04747	8.3044	0.00317025	11.3147	0.00387607	19.2265	2	1		1	14.3806	0	CID
452.26	-2.04519	903.513	903.515	23.8 (M.expect:0.0,M.score:23.8)	62 - 69	R.VISSIEQK.T	312368	1433F_HUMAN	14-3-3 protein eta OS=Homo sapiens OX=9606 GN=YWHAH PE=1 SV=4	266		TRUE	36740	902.505	452.261	902.507	2	-0.000924956	-0.00184991	-2.04747	8.3044	0.00317025	11.3147	0.00387607	19.2265	2	1		1	14.3806	0	CID
452.26	-2.04519	903.513	903.515	23.8 (M.expect:0.0,M.score:23.8)	63 - 70	R.VISSIEQK.T	312368	1433B_HUMAN	14-3-3 protein beta/alpha OS=Homo sapiens OX=9606 GN=YWHAB PE=1 SV=3	267		TRUE	36740	902.505	452.261	902.507	2	-0.000924956	-0.00184991	-2.04747	8.3044	0.00317025	11.3147	0.00387607	19.2265	2	1		1	14.3806	0	CID
452.261	-0.143626	903.514	903.515	23.8 (M.expect:0.0,M.score:23.8)	61 - 68	R.VISSIEQK.T	418572	1433T_HUMAN	14-3-3 protein theta OS=Homo sapiens OX=9606 GN=YWHAQ PE=1 SV=1	268		TRUE	36356	902.507	452.261	902.507	2	-6.49564e-05	-0.000129913	-0.143786	44.3835	0.0184371	69.4749	0.022606	18.3638	2	1		1	22.3119	0	CID
452.261	-0.143626	903.514	903.515	23.8 (M.expect:0.0,M.score:23.8)	62 - 69	R.VISSIEQK.T	418572	1433F_HUMAN	14-3-3 protein eta OS=Homo sapiens OX=9606 GN=YWHAH PE=1 SV=4	269		TRUE	36356	902.507	452.261	902.507	2	-6.49564e-05	-0.000129913	-0.143786	44.3835	0.0184371	69.4749	0.022606	18.3638	2	1		1	22.3119	0	CID
452.261	-0.143626	903.514	903.515	23.8 (M.expect:0.0,M.score:23.8)	62 - 69	R.VISSIEQK.T	418572	1433G_HUMAN	14-3-3 protein gamma OS=Homo sapiens OX=9606 GN=YWHAG PE=1 SV=2	270		TRUE	36356	902.507	452.261	902.507	2	-6.49564e-05	-0.000129913	-0.143786	44.3835	0.0184371	69.4749	0.022606	18.3638	2	1		1	22.3119	0	CID
452.261	-0.143626	903.514	903.515	23.8 (M.expect:0.0,M.score:23.8)	63 - 70	R.VISSIEQK.T	418572	1433B_HUMAN	14-3-3 protein beta/alpha OS=Homo sapiens OX=9606 GN=YWHAB PE=1 SV=3	271		TRUE	36356	902.507	452.261	902.507	2	-6.49564e-05	-0.000129913	-0.143786	44.3835	0.0184371	69.4749	0.022606	18.3638	2	1		1	22.3119	0	CID
452.713	0.100153	904.419	904.419	27.9 (M.expect:0.0,M.score:27.9)	56 - 63	K.EMGTPDVR.I	269318	RL31_HUMAN	60S ribosomal protein L31 OS=Homo sapiens OX=9606 GN=RPL31 PE=1 SV=1	272		TRUE	35425	903.412	452.713	903.412	2	4.53405e-05	9.06809e-05	0.100264	28.8167	0.0107744	54.648	0.0168911	19.812	1	1		1	26.3342	0	CID
452.735	0.706825	904.463	904.462	17.6 (M.expect:0.0,M.score:17.6)	413 - 420	R.IEEELGSK.A	33028	ENOA_HUMAN	Alpha-enolase OS=Homo sapiens OX=9606 GN=ENO1 PE=1 SV=2	273		TRUE	27334	903.456	452.735	903.455	2	0.000320004	0.000640009	0.707612	16.7389	0.00535176	23.4416	0.0139044	17.878	2	1		1	6.59629	0	CID
452.735	1.34738	904.463	904.462	17.6 (M.expect:0.0,M.score:17.6)	413 - 420	R.IEEELGSK.A	81480	ENOA_HUMAN	Alpha-enolase OS=Homo sapiens OX=9606 GN=ENO1 PE=1 SV=2	274		TRUE	33515	903.456	452.735	903.455	2	0.000610004	0.00122001	1.34888	10.0861	0.00391266	26.4167	0.0136671	17.9155	2	1		1	5.01747	0	CID
452.744	0.124857	904.481	904.481	14.9 (M.expect:0.0,M.score:14.9)	354 - 361	K.ALMDEVVK.A	172232	PGK1_HUMAN	Phosphoglycerate kinase 1 OS=Homo sapiens OX=9606 GN=PGK1 PE=1 SV=3	275		TRUE	39774	903.474	452.744	903.474	2	5.65283e-05	0.000113057	0.124996	12.7252	0.00441933	77.4539	0.0147509	31.8455	1	1		1	15.7719	0	CID
452.766	-0.546662	904.525	904.525	19.0 (M.expect:0.0,M.score:19.0)	37 - 44	K.GLLGEFLR.T	62846	PEPC_HUMAN	Gastricsin OS=Homo sapiens OX=9606 GN=PGC PE=1 SV=1	276		TRUE	26663	903.517	452.766	903.518	2	-0.00024751	-0.00049502	-0.54727	12.2941	0.00676243	16.6404	0.0125411	49.049	1	1		1	10.3975	0	CID
453.253	0.29275	905.499	905.499	27.9 (M.expect:0.0,M.score:27.9)	77 - 83	K.NFGIWLR.Y	47362	RL18A_HUMAN	60S ribosomal protein L18a OS=Homo sapiens OX=9606 GN=RPL18A PE=1 SV=2	277		TRUE	16949	904.492	453.253	904.492	2	0.00013269	0.00026538	0.293076	12.5752	0.0082297	21.1165	0.0122031	45.8787	1	1		1	6.2582	0	CID
453.294	-1.34749	905.581	905.582	22.9 (M.expect:0.0,M.score:22.9)	87 - 95	K.VVVPPLPGK.A	79648	SNX3_HUMAN	Sorting nexin-3 OS=Homo sapiens OX=9606 GN=SNX3 PE=1 SV=3	278		TRUE	34737	904.573	453.295	904.575	2	-0.000610808	-0.00122162	-1.34899	16.0361	0.00554305	21.1177	0.0101014	34.4865	1	1		1	13.8698	0	CID
453.716	1.27173	906.425	906.424	20.5 (M.expect:0.0,M.score:20.5)	423 - 430	R.EDMAALEK.D	131108	TBA4A_HUMAN	Tubulin alpha-4A chain OS=Homo sapiens OX=9606 GN=TUBA4A PE=1 SV=1	279		TRUE	38518	905.418	453.715	905.416	2	0.000577003	0.00115401	1.27314	4.4124	0.00193727	7.27217	0.00438301	21.7913	1	1		1	7.60091	0	CID
453.716	1.27173	906.425	906.424	20.5 (M.expect:0.0,M.score:20.5)	423 - 430	R.EDMAALEK.D	131108	TBA1A_HUMAN	Tubulin alpha-1A chain OS=Homo sapiens OX=9606 GN=TUBA1A PE=1 SV=1	280		TRUE	38518	905.418	453.715	905.416	2	0.000577003	0.00115401	1.27314	4.4124	0.00193727	7.27217	0.00438301	21.7913	1	1		1	7.60091	0	CID
453.737	-1.1395	906.467	906.468	19.3 (M.expect:0.0,M.score:19.3)	209 - 215	R.DVQEIFR.L	132520	DX39A_HUMAN	ATP-dependent RNA helicase DDX39A OS=Homo sapiens OX=9606 GN=DDX39A PE=1 SV=2	281		TRUE	39284	905.46	453.738	905.461	2	-0.000517036	-0.00103407	-1.14077	6.5047	0.00169747	23.1824	0.00422358	35.69	1	1		1	20.3759	0	CID
453.756	-0.308071	906.504	906.504	23.7 (M.expect:0.0,M.score:23.7)	296 - 302	R.IDLNYLR.Q	62558	NIT1_HUMAN	Deaminated glutathione amidase OS=Homo sapiens OX=9606 GN=NIT1 PE=1 SV=2	282		TRUE	13283	905.497	453.756	905.497	2	-0.000139789	-0.000279577	-0.308413	15.4672	0.0108218	38.6932	0.01754	38.4658	1	1		1	9.24998	0	CID
453.768	-0.872357	906.529	906.529	14.1 (M.expect:0.0,M.score:14.1)	93 - 100	R.ADLIAYLK.K	110530	CYC_HUMAN	Cytochrome c OS=Homo sapiens OX=9606 GN=CYCS PE=1 SV=2	283		TRUE	38796	905.521	453.768	905.522	2	-0.000395848	-0.000791695	-0.873326	7.77656	0.00355805	34.061	0.0112887	43.6587	1	1		1	10.7583	0	CID
454.229	-0.825196	907.451	907.452	37.1 (M.expect:0.0,M.score:37.1)	1,541 - 1,547	R.IDDIFER.S	338738	SPTB2_HUMAN	Spectrin beta chain, non-erythrocytic 1 OS=Homo sapiens OX=9606 GN=SPTBN1 PE=1 SV=2	284		TRUE	37975	906.444	454.23	906.445	2	-0.000374828	-0.000749656	-0.826112	10.7406	0.00395837	18.6416	0.00697156	33.9627	2	1		1	39.8983	0	CID
454.231	1.94873	907.454	907.452	41.6 (M.expect:0.0,M.score:41.6)	1,541 - 1,547	R.IDDIFER.S	79114	SPTB2_HUMAN	Spectrin beta chain, non-erythrocytic 1 OS=Homo sapiens OX=9606 GN=SPTBN1 PE=1 SV=2	285		TRUE	30799	906.446	454.23	906.445	2	0.000885172	0.00177034	1.95089	5.54315	0.00175765	21.2791	0.00957834	33.9087	2	1		1	12.3351	0	CID
454.255	-0.826954	907.503	907.504	23.3 (M.expect:0.0,M.score:23.3)	9 - 15	K.FLPLFDR.V	1207704	CH10_HUMAN	10 kDa heat shock protein, mitochondrial OS=Homo sapiens OX=9606 GN=HSPE1 PE=1 SV=2	286		TRUE	32699	906.496	454.255	906.496	2	-0.000375648	-0.000751296	-0.827872	2.00583	0.00081174	5.24598	0.0023089	48.8732	2	1		1	59.4659	0	CID
454.256	0.273749	907.504	907.504	34.8 (M.expect:0.0,M.score:34.8)	9 - 15	K.FLPLFDR.V	336176	CH10_HUMAN	10 kDa heat shock protein, mitochondrial OS=Homo sapiens OX=9606 GN=HSPE1 PE=1 SV=2	287		TRUE	36398	906.497	454.255	906.496	2	0.000124352	0.000248704	0.274053	4.52166	0.00150934	5.56587	0.00176153	48.8167	2	1		1	40.2836	0	CID
454.265	-2.18008	907.523	907.525	22.4 (M.expect:0.0,M.score:22.4)	42 - 49	R.NLLSVAYK.N	47018	1433T_HUMAN	14-3-3 protein theta OS=Homo sapiens OX=9606 GN=YWHAQ PE=1 SV=1	288		TRUE	14653	906.515	454.266	906.517	2	-0.000990334	-0.00198067	-2.1825	47.5623	0.0217554	55.2575	0.0240646	32.8797	2	1		1	14.4791	0	CID
454.265	-2.18008	907.523	907.525	22.4 (M.expect:0.0,M.score:22.4)	44 - 51	R.NLLSVAYK.N	47018	1433B_HUMAN	14-3-3 protein beta/alpha OS=Homo sapiens OX=9606 GN=YWHAB PE=1 SV=3	289		TRUE	14653	906.515	454.266	906.517	2	-0.000990334	-0.00198067	-2.1825	47.5623	0.0217554	55.2575	0.0240646	32.8797	2	1		1	14.4791	0	CID
454.265	-2.18008	907.523	907.525	22.4 (M.expect:0.0,M.score:22.4)	43 - 50	R.NLLSVAYK.N	47018	1433F_HUMAN	14-3-3 protein eta OS=Homo sapiens OX=9606 GN=YWHAH PE=1 SV=4	290		TRUE	14653	906.515	454.266	906.517	2	-0.000990334	-0.00198067	-2.1825	47.5623	0.0217554	55.2575	0.0240646	32.8797	2	1		1	14.4791	0	CID
454.265	-2.18008	907.523	907.525	22.4 (M.expect:0.0,M.score:22.4)	42 - 49	R.NLLSVAYK.N	47018	1433Z_HUMAN	14-3-3 protein zeta/delta OS=Homo sapiens OX=9606 GN=YWHAZ PE=1 SV=1	291		TRUE	14653	906.515	454.266	906.517	2	-0.000990334	-0.00198067	-2.1825	47.5623	0.0217554	55.2575	0.0240646	32.8797	2	1		1	14.4791	0	CID
454.265	-2.18008	907.523	907.525	22.4 (M.expect:0.0,M.score:22.4)	43 - 50	R.NLLSVAYK.N	47018	1433G_HUMAN	14-3-3 protein gamma OS=Homo sapiens OX=9606 GN=YWHAG PE=1 SV=2	292		TRUE	14653	906.515	454.266	906.517	2	-0.000990334	-0.00198067	-2.1825	47.5623	0.0217554	55.2575	0.0240646	32.8797	2	1		1	14.4791	0	CID
454.265	-2.18008	907.523	907.525	22.4 (M.expect:0.0,M.score:22.4)	43 - 50	R.NLLSVAYK.N	47018	1433E_HUMAN	14-3-3 protein epsilon OS=Homo sapiens OX=9606 GN=YWHAE PE=1 SV=1	293		TRUE	14653	906.515	454.266	906.517	2	-0.000990334	-0.00198067	-2.1825	47.5623	0.0217554	55.2575	0.0240646	32.8797	2	1		1	14.4791	0	CID
454.266	-0.705169	907.524	907.525	26.7 (M.expect:0.0,M.score:26.7)	44 - 51	R.NLLSVAYK.N	889788	1433B_HUMAN	14-3-3 protein beta/alpha OS=Homo sapiens OX=9606 GN=YWHAB PE=1 SV=3	294		TRUE	35248	906.517	454.266	906.517	2	-0.000320334	-0.000640669	-0.705952	14.8724	0.00761358	37.6478	0.0103846	32.9267	2	1		1	34.0729	0	CID
454.266	-0.705169	907.524	907.525	26.7 (M.expect:0.0,M.score:26.7)	42 - 49	R.NLLSVAYK.N	889788	1433T_HUMAN	14-3-3 protein theta OS=Homo sapiens OX=9606 GN=YWHAQ PE=1 SV=1	295		TRUE	35248	906.517	454.266	906.517	2	-0.000320334	-0.000640669	-0.705952	14.8724	0.00761358	37.6478	0.0103846	32.9267	2	1		1	34.0729	0	CID
454.266	-0.705169	907.524	907.525	26.7 (M.expect:0.0,M.score:26.7)	43 - 50	R.NLLSVAYK.N	889788	1433F_HUMAN	14-3-3 protein eta OS=Homo sapiens OX=9606 GN=YWHAH PE=1 SV=4	296		TRUE	35248	906.517	454.266	906.517	2	-0.000320334	-0.000640669	-0.705952	14.8724	0.00761358	37.6478	0.0103846	32.9267	2	1		1	34.0729	0	CID
454.266	-0.705169	907.524	907.525	26.7 (M.expect:0.0,M.score:26.7)	43 - 50	R.NLLSVAYK.N	889788	1433E_HUMAN	14-3-3 protein epsilon OS=Homo sapiens OX=9606 GN=YWHAE PE=1 SV=1	297		TRUE	35248	906.517	454.266	906.517	2	-0.000320334	-0.000640669	-0.705952	14.8724	0.00761358	37.6478	0.0103846	32.9267	2	1		1	34.0729	0	CID
454.266	-0.705169	907.524	907.525	26.7 (M.expect:0.0,M.score:26.7)	43 - 50	R.NLLSVAYK.N	889788	1433G_HUMAN	14-3-3 protein gamma OS=Homo sapiens OX=9606 GN=YWHAG PE=1 SV=2	298		TRUE	35248	906.517	454.266	906.517	2	-0.000320334	-0.000640669	-0.705952	14.8724	0.00761358	37.6478	0.0103846	32.9267	2	1		1	34.0729	0	CID
454.266	-0.705169	907.524	907.525	26.7 (M.expect:0.0,M.score:26.7)	42 - 49	R.NLLSVAYK.N	889788	1433Z_HUMAN	14-3-3 protein zeta/delta OS=Homo sapiens OX=9606 GN=YWHAZ PE=1 SV=1	299		TRUE	35248	906.517	454.266	906.517	2	-0.000320334	-0.000640669	-0.705952	14.8724	0.00761358	37.6478	0.0103846	32.9267	2	1		1	34.0729	0	CID
454.727	-0.614247	908.447	908.447	32.6 (M.expect:0.0,M.score:32.6)	205 - 212	R.ALYEAGER.R	825756	ANXA1_HUMAN	Annexin A1 OS=Homo sapiens OX=9606 GN=ANXA1 PE=1 SV=2	300		TRUE	35468	907.439	454.727	907.44	2	-0.000279315	-0.000558629	-0.614928	3.47949	0.00107496	4.35188	0.00133535	18.7002	1	1		1	42.1491	0	CID
454.753	-0.176216	908.499	908.499	39.8 (M.expect:0.0,M.score:39.8)	391 - 397	K.VFNLYPR.K	243956	DPYL2_HUMAN	Dihydropyrimidinase-related protein 2 OS=Homo sapiens OX=9606 GN=DPYSL2 PE=1 SV=1	301		TRUE	39334	907.491	454.753	907.492	2	-8.01345e-05	-0.000160269	-0.176411	3.23254	0.000876665	8.91828	0.00313805	34.7102	1	1		1	31.7805	0	CID
455.214	-0.195765	909.421	909.421	24.7 (M.expect:0.0,M.score:24.7)	121 - 128	R.DGFFGNPR.K	38060	IGHM_HUMAN	Immunoglobulin heavy constant mu OS=Homo sapiens OX=9606 GN=IGHM PE=1 SV=4	302		TRUE	9510	908.414	455.214	908.414	2	-8.91148e-05	-0.00017823	-0.195981	27.1422	0.0112493	51.0949	0.0148799	35.9848	1	1		1	5.43447	0	CID
455.245	-1.11572	909.482	909.483	30.5 (M.expect:0.0,M.score:30.5)	81 - 88	K.LGNFFSPK.V	58346	IQGA1_HUMAN	Ras GTPase-activating-like protein IQGAP1 OS=Homo sapiens OX=9606 GN=IQGAP1 PE=1 SV=1	303		TRUE	15642	908.475	455.245	908.476	2	-0.000507927	-0.00101585	-1.11696	40.5411	0.017096	65.1424	0.0197516	33.4573	2	1		1	8.07411	0	CID
455.245	-0.632466	909.482	909.483	20.9 (M.expect:0.0,M.score:20.9)	81 - 88	K.LGNFFSPK.V	170634	IQGA1_HUMAN	Ras GTPase-activating-like protein IQGAP1 OS=Homo sapiens OX=9606 GN=IQGAP1 PE=1 SV=1	304		TRUE	37556	908.475	455.245	908.476	2	-0.000287927	-0.000575854	-0.633167	20.6098	0.00652227	55.6242	0.0159149	33.5018	2	1		1	12.7221	0	CID
456.212	1.95305	911.417	911.415	24.9 (M.expect:0.0,M.score:24.9)	168 - 174	K.MMEIMTR.E	101040	RS3A_HUMAN	40S ribosomal protein S3a OS=Homo sapiens OX=9606 GN=RPS3A PE=1 SV=2	305		TRUE	33606	910.409	456.211	910.407	2	0.000891006	0.00178201	1.95521	6.23691	0.00237949	27.4815	0.0124508	28.7723	1	1		1	9.9786	0	CID
456.267	-3.56006	911.528	911.531	19.1 (M.expect:0.0,M.score:19.1)	122 - 130	R.IIPGGIADR.H	72858	LIN7C_HUMAN	Protein lin-7 homolog C OS=Homo sapiens OX=9606 GN=LIN7C PE=1 SV=1	306		TRUE	25880	910.52	456.269	910.524	2	-0.00162434	-0.00324868	-3.56399	24.1449	0.0070202	34.6462	0.0140848	26.9188	1	1		1	9.76527	0	CID
456.74	0.585104	912.473	912.473	17.4 (M.expect:0.0,M.score:17.4)	530 - 536	R.VFFASWR.V	33336	PERM_HUMAN	Myeloperoxidase OS=Homo sapiens OX=9606 GN=MPO PE=1 SV=1	307		TRUE	13014	911.466	456.74	911.465	2	0.000267241	0.000534481	0.58575	16.9782	0.0053824	23.0076	0.0093127	41.7685	1	1		1	3.70336	0	CID
456.761	-0.727146	912.514	912.515	30.7 (M.expect:0.0,M.score:30.7)	516 - 523	K.LLEVPEGR.T	94066	C1S_HUMAN	Complement C1s subcomponent OS=Homo sapiens OX=9606 GN=C1S PE=1 SV=1	308		TRUE	30829	911.507	456.761	911.508	2	-0.000332132	-0.000664264	-0.727949	13.2771	0.00337052	20.3624	0.00632641	28.2115	1	1		1	10.788	0	CID
456.767	-0.21636	912.526	912.526	22.1 (M.expect:0.0,M.score:22.1)	240 - 248	K.GGPLQALTR.E	110144	LAP2B_HUMAN	Lamina-associated polypeptide 2, isoforms beta/gamma OS=Homo sapiens OX=9606 GN=TMPO PE=1 SV=2	309		TRUE	16024	911.519	456.767	911.519	2	-9.8826e-05	-0.000197652	-0.216599	16.05	0.0121394	52.4104	0.0160027	29.1822	1	1		1	5.95374	0	CID
456.769	0.393637	912.531	912.53	29.6 (M.expect:0.0,M.score:29.6)	96 - 103	R.LAYIAHPK.L	50902	RL29_HUMAN	60S ribosomal protein L29 OS=Homo sapiens OX=9606 GN=RPL29 PE=1 SV=2	310		TRUE	22130	911.523	456.769	911.523	2	0.000179801	0.000359603	0.394072	25.0804	0.00932971	41.2615	0.0130179	18.0863	1	1		1	4.99456	0	CID
457.224	-0.858408	913.441	913.441	19.2 (M.expect:0.0,M.score:19.2)	10 - 16	K.EVYFAER.V	393308	CRIP1_HUMAN	Cysteine-rich protein 1 OS=Homo sapiens OX=9606 GN=CRIP1 PE=1 SV=3	311		TRUE	36141	912.433	457.224	912.434	2	-0.000392485	-0.00078497	-0.859355	2.67511	0.00133831	20.5501	0.00565412	24.8888	1	1		1	36.8521	0	CID
457.253	0.000165575	913.499	913.499	35.0 (M.expect:0.0,M.score:35.0)	1,273 - 1,280	R.EVDVNLPK.A	113352	AHNK_HUMAN	Neuroblast differentiation-associated protein AHNAK OS=Homo sapiens OX=9606 GN=AHNAK PE=1 SV=2	312		TRUE	35094	912.492	457.253	912.492	2	7.57095e-08	1.51419e-07	0.000165757	8.32085	0.00420513	20.9919	0.0115611	28.66	1	1		1	10.5517	0	CID
457.258	-2.2889	913.508	913.51	27.8 (M.expect:0.0,M.score:27.8)	585 - 593	K.GGVDVTLPR.V	55738	AHNK_HUMAN	Neuroblast differentiation-associated protein AHNAK OS=Homo sapiens OX=9606 GN=AHNAK PE=1 SV=2	313		TRUE	14442	912.501	457.259	912.503	2	-0.00104662	-0.00209324	-2.29143	11.6718	0.00804782	17.8673	0.0148655	30.383	2	1		1	19.1887	0	CID
457.258	-0.889253	913.509	913.51	32.2 (M.expect:0.0,M.score:32.2)	585 - 593	K.GGVDVTLPR.V	201914	AHNK_HUMAN	Neuroblast differentiation-associated protein AHNAK OS=Homo sapiens OX=9606 GN=AHNAK PE=1 SV=2	314		TRUE	38888	912.502	457.259	912.503	2	-0.000406618	-0.000813237	-0.890234	6.90093	0.00334117	14.5498	0.00673559	30.4215	2	1		1	28.7768	0	CID
457.271	0.0160136	913.535	913.535	44.0 (M.expect:0.0,M.score:44.0)	167 - 175	K.AAILETAPK.E	432278	RRBP1_HUMAN	Ribosome-binding protein 1 OS=Homo sapiens OX=9606 GN=RRBP1 PE=1 SV=5	315		TRUE	39006	912.528	457.271	912.528	2	7.32256e-06	1.46451e-05	0.0160313	8.82467	0.00324476	11.5287	0.00564658	23.4535	1	1		1	29.6552	0	CID
457.277	-0.151706	913.546	913.547	15.0 (M.expect:0.0,M.score:15.0)	128 - 136	R.AALEALLGR.L	108720	SYNEM_HUMAN	Synemin OS=Homo sapiens OX=9606 GN=SYNM PE=1 SV=2	316		TRUE	35998	912.539	457.277	912.539	2	-6.93716e-05	-0.000138743	-0.151873	23.7162	0.00448219	67.7403	0.0130516	41.301	1	1		1	16.9552	0	CID
457.293	-5.01238	913.578	913.583	25.4 (M.expect:0.0,M.score:25.4)	91 - 99	K.LVIITAGAR.Q	366310	LDHA_HUMAN	L-lactate dehydrogenase A chain OS=Homo sapiens OX=9606 GN=LDHA PE=1 SV=2	317		TRUE	36812	912.571	457.295	912.576	2	-0.00229212	-0.00458425	-5.01791	5.14981	0.00230381	9.12718	0.00738727	31.1053	2	1		1	27.4891	0	CID
457.293	-3.74404	913.58	913.583	40.1 (M.expect:0.0,M.score:40.1)	91 - 99	K.LVIITAGAR.Q	63112	LDHA_HUMAN	L-lactate dehydrogenase A chain OS=Homo sapiens OX=9606 GN=LDHA PE=1 SV=2	318		TRUE	26018	912.572	457.295	912.576	2	-0.00171212	-0.00342425	-3.74817	45.1613	0.0174201	62.013	0.0215447	31.055	2	1		1	14.5932	0	CID
457.296	1.30742	913.584	913.583	31.3 (M.expect:0.0,M.score:31.3)	92 - 100	K.IVVVTAGVR.Q	42158	LDHB_HUMAN	L-lactate dehydrogenase B chain OS=Homo sapiens OX=9606 GN=LDHB PE=1 SV=2	319		TRUE	21648	912.577	457.295	912.576	2	0.000597875	0.00119575	1.30886	6.82294	0.00261897	7.43461	0.00310099	27.822	1	1		1	9.6225	0	CID
457.307	-0.717644	913.607	913.608	53.4 (M.expect:0.0,M.score:53.4)	552 - 560	K.LLVLITGGK.S	121052	CO6A3_HUMAN	Collagen alpha-3(VI) chain OS=Homo sapiens OX=9606 GN=COL6A3 PE=1 SV=5	320		TRUE	38684	912.6	457.308	912.601	2	-0.000328184	-0.000656367	-0.718435	5.6634	0.00334821	23.0056	0.0107134	40.6215	1	1		1	27.2962	0	CID
457.751	0.558359	914.495	914.494	49.8 (M.expect:0.0,M.score:49.8)	1,025 - 1,033	K.ANVDISAPK.V	242768	AHNK_HUMAN	Neuroblast differentiation-associated protein AHNAK OS=Homo sapiens OX=9606 GN=AHNAK PE=1 SV=2	321		TRUE	33995	913.487	457.751	913.487	2	0.000255589	0.000511178	0.558974	20.8651	0.00772437	64.5207	0.0127606	21.4468	1	1		1	17.5858	0	CID
457.76	-0.139484	914.513	914.513	31.7 (M.expect:0.0,M.score:31.7)	139 - 146	R.GFGFVLFK.E	427938	HNRPD_HUMAN	Heterogeneous nuclear ribonucleoprotein D0 OS=Homo sapiens OX=9606 GN=HNRNPD PE=1 SV=1	322		TRUE	37485	913.506	457.76	913.506	2	-6.38504e-05	-0.000127701	-0.139638	4.86494	0.00203829	5.3794	0.0026457	53.9297	2	1		1	35.3561	0	CID
457.76	-0.139484	914.513	914.513	31.7 (M.expect:0.0,M.score:31.7)	190 - 197	R.GFGFVLFK.D	427938	HNRDL_HUMAN	Heterogeneous nuclear ribonucleoprotein D-like OS=Homo sapiens OX=9606 GN=HNRNPDL PE=1 SV=3	323		TRUE	37485	913.506	457.76	913.506	2	-6.38504e-05	-0.000127701	-0.139638	4.86494	0.00203829	5.3794	0.0026457	53.9297	2	1		1	35.3561	0	CID
457.76	0.100816	914.514	914.513	26.4 (M.expect:0.0,M.score:26.4)	190 - 197	R.GFGFVLFK.D	38994	HNRDL_HUMAN	Heterogeneous nuclear ribonucleoprotein D-like OS=Homo sapiens OX=9606 GN=HNRNPDL PE=1 SV=3	324		TRUE	16898	913.506	457.76	913.506	2	4.61496e-05	9.22992e-05	0.100927	3.55123	0.00220357	38.4896	0.0173298	53.8828	2	1		1	8.95706	0	CID
457.76	0.100816	914.514	914.513	26.4 (M.expect:0.0,M.score:26.4)	139 - 146	R.GFGFVLFK.E	38994	HNRPD_HUMAN	Heterogeneous nuclear ribonucleoprotein D0 OS=Homo sapiens OX=9606 GN=HNRNPD PE=1 SV=1	325		TRUE	16898	913.506	457.76	913.506	2	4.61496e-05	9.22992e-05	0.100927	3.55123	0.00220357	38.4896	0.0173298	53.8828	2	1		1	8.95706	0	CID
457.769	-0.867609	914.53	914.531	21.6 (M.expect:0.0,M.score:21.6)	1,701 - 1,708	R.QIIDAINK.V	87892	CO6A3_HUMAN	Collagen alpha-3(VI) chain OS=Homo sapiens OX=9606 GN=COL6A3 PE=1 SV=5	326		TRUE	27649	913.522	457.769	913.523	2	-0.000397164	-0.000794328	-0.868564	11.6285	0.00588536	26.5512	0.0098963	26.4017	1	1		1	7.69223	0	CID
457.769	-0.452552	914.53	914.531	41.5 (M.expect:0.0,M.score:41.5)	428 - 435	K.IALLEEAR.R	232052	EZRI_HUMAN	Ezrin OS=Homo sapiens OX=9606 GN=EZR PE=1 SV=4	327		TRUE	39572	913.523	457.769	913.523	2	-0.000207164	-0.000414328	-0.45305	17.0977	0.0128243	26.3655	0.0166258	32.2995	1	1		1	32.6787	0	CID
457.787	-1.15756	914.566	914.567	34.7 (M.expect:0.0,M.score:34.7)	431 - 439	R.QTVAVGVIK.A	1827076	EF1A1_HUMAN	Elongation factor 1-alpha 1 OS=Homo sapiens OX=9606 GN=EEF1A1 PE=1 SV=1	328		TRUE	17187	913.559	457.787	913.56	2	-0.000529917	-0.00105983	-1.15884	20.775	0.0103551	35.3839	0.017938	25.8062	2	1		1	38.8749	0	CID
457.787	-0.502236	914.566	914.567	32.1 (M.expect:0.0,M.score:32.1)	431 - 439	R.QTVAVGVIK.A	399734	EF1A1_HUMAN	Elongation factor 1-alpha 1 OS=Homo sapiens OX=9606 GN=EEF1A1 PE=1 SV=1	329		TRUE	35300	913.559	457.787	913.56	2	-0.000229917	-0.000459834	-0.502789	11.8903	0.00656464	43.5652	0.0144913	25.7498	2	1		1	34.8233	0	CID
457.791	0.422247	914.575	914.574	18.8 (M.expect:0.0,M.score:18.8)	1 - 8	-.MLPLSLLK.T	28212	LSM4_HUMAN	U6 snRNA-associated Sm-like protein LSm4 OS=Homo sapiens OX=9606 GN=LSM4 PE=1 SV=1	330		TRUE	13967	913.567	457.791	913.567	2	0.000193301	0.000386602	0.422712	12.0822	0.00490126	16.7066	0.0121507	49.7502	1	1		1	3.8564	0	CID
458.243	0.693511	915.479	915.478	13.8 (M.expect:0.0,M.score:13.8)	1,211 - 1,219	K.GDVDVSVPK.V	165928	AHNK_HUMAN	Neuroblast differentiation-associated protein AHNAK OS=Homo sapiens OX=9606 GN=AHNAK PE=1 SV=2	331		TRUE	39168	914.472	458.243	914.471	2	0.000317797	0.000635594	0.694274	13.6255	0.0101337	34.874	0.0143458	24.3173	1	1		1	13.4591	0	CID
458.26	-3.00039	915.512	915.515	14.5 (M.expect:0.0,M.score:14.5)	46 - 53	K.NIILEEGK.E	75900	COF1_HUMAN	Cofilin-1 OS=Homo sapiens OX=9606 GN=CFL1 PE=1 SV=3	332		TRUE	14516	914.505	458.261	914.507	2	-0.00137496	-0.00274991	-3.00369	14.5976	0.00668652	18.8943	0.0083615	25.3585	1	1		1	4.56956	0	CID
458.271	-7.83318	915.534	915.541	13.2 (M.expect:0.0,M.score:13.2)	19 - 27	K.AGVIFPVGR.M	194974	H2AY_HUMAN	Core histone macro-H2A.1 OS=Homo sapiens OX=9606 GN=H2AFY PE=1 SV=4	333		TRUE	5307	914.527	458.274	914.534	2	-0.00358972	-0.00717943	-7.8418	13.1625	0.00866716	20.1739	0.0109065	37.4295	3	1		1	9.13377	0	CID
458.272	-3.99264	915.537	915.541	40.4 (M.expect:0.0,M.score:40.4)	301 - 307	K.LLLWSQR.M	52750	PLEC_HUMAN	Plectin OS=Homo sapiens OX=9606 GN=PLEC PE=1 SV=3	334		TRUE	10411	914.53	458.274	914.534	2	-0.00182972	-0.00365943	-3.99703	7.73162	0.00329131	20.6902	0.0106575	39.2638	1	1		1	10.7346	0	CID
458.274	-1.39593	915.54	915.541	29.3 (M.expect:0.0,M.score:29.3)	19 - 27	K.AGVIFPVGR.M	825692	H2AY_HUMAN	Core histone macro-H2A.1 OS=Homo sapiens OX=9606 GN=H2AFY PE=1 SV=4	335		TRUE	33003	914.533	458.274	914.534	2	-0.000639717	-0.00127943	-1.39746	5.361	0.00384655	23.9016	0.00991275	37.1228	3	1		1	55.9991	0	CID
458.274	-1.09043	915.54	915.541	22.5 (M.expect:0.0,M.score:22.5)	19 - 27	K.AGVIFPVGR.M	109644	H2AY_HUMAN	Core histone macro-H2A.1 OS=Homo sapiens OX=9606 GN=H2AFY PE=1 SV=4	336		TRUE	24923	914.533	458.274	914.534	2	-0.000499717	-0.000999435	-1.09163	11.7446	0.00610661	26.4898	0.0100403	37.071	3	1		1	27.1254	0	CID
458.732	-0.377947	916.456	916.456	32.0 (M.expect:0.0,M.score:32.0)	63 - 69	R.IGYSWYK.G	359820	CEAM6_HUMAN	Carcinoembryonic antigen-related cell adhesion molecule 6 OS=Homo sapiens OX=9606 GN=CEACAM6 PE=1 SV=3	337		TRUE	39728	915.449	458.732	915.449	2	-0.000173376	-0.000346752	-0.378362	50.042	0.0157853	68.7652	0.0211116	31.3348	1	1		1	26.5369	0	CID
458.74	-0.341565	916.473	916.473	16.3 (M.expect:0.0,M.score:16.3)	2,143 - 2,150	K.AALEEVER.L	818966	PLEC_HUMAN	Plectin OS=Homo sapiens OX=9606 GN=PLEC PE=1 SV=3	338		TRUE	33243	915.466	458.74	915.466	2	-0.00015669	-0.00031338	-0.341941	10.4376	0.00494398	21.3933	0.0125349	20.22	1	1		1	44.9484	0	CID
458.758	-1.06689	916.509	916.51	18.0 (M.expect:0.0,M.score:18.0)	457 - 465	K.AVELAANTK.G	91410	TKT_HUMAN	Transketolase OS=Homo sapiens OX=9606 GN=TKT PE=1 SV=3	339		TRUE	28976	915.502	458.759	915.503	2	-0.000489443	-0.000978886	-1.06806	33.9476	0.0177202	67.9772	0.0224219	18.709	1	1		1	3.93868	0	CID
458.758	-0.761715	916.509	916.51	26.2 (M.expect:0.0,M.score:26.2)	329 - 336	K.LLASVEER.Q	381632	EMIL1_HUMAN	EMILIN-1 OS=Homo sapiens OX=9606 GN=EMILIN1 PE=1 SV=3	340		TRUE	34545	915.502	458.759	915.503	2	-0.000349443	-0.000698886	-0.762552	4.80054	0.00220056	39.0581	0.0150889	22.935	1	1		1	34.2851	0	CID
458.759	1.2437	916.511	916.51	17.2 (M.expect:0.0,M.score:17.2)	15 - 22	K.ELSDIALR.I	41764	ALDOC_HUMAN	Fructose-bisphosphate aldolase C OS=Homo sapiens OX=9606 GN=ALDOC PE=1 SV=2	341		TRUE	9910	915.504	458.759	915.503	2	0.000570557	0.00114111	1.24506	6.77721	0.00306918	8.02341	0.00464462	33.0585	1	1		1	3.94634	0	CID
458.757	-3.90064	916.506	916.51	24.5 (M.expect:0.0,M.score:24.5)	171 - 179	K.LGVTANDVK.N	263012	MDHC_HUMAN	Malate dehydrogenase, cytoplasmic OS=Homo sapiens OX=9606 GN=MDH1 PE=1 SV=4	342		TRUE	34647	915.499	458.759	915.503	2	-0.00178944	-0.00357889	-3.90492	46.3224	0.0157512	64.0496	0.0186606	20.9213	1	1		1	12.1337	0	CID
458.76	-0.568523	916.513	916.514	33.0 (M.expect:0.0,M.score:33.0)	143 - 149	K.ILIEDWK.K	226312	GLU2B_HUMAN	Glucosidase 2 subunit beta OS=Homo sapiens OX=9606 GN=PRKCSH PE=1 SV=2	343		TRUE	38649	915.506	458.761	915.507	2	-0.000260816	-0.000521631	-0.569148	9.19459	0.00679497	28.1689	0.00940307	39.7665	1	1		1	23.9694	0	CID
458.764	-1.14686	916.52	916.521	18.2 (M.expect:0.0,M.score:18.2)	825 - 832	K.SLAQQLTR.E	205948	LAMC2_HUMAN	Laminin subunit gamma-2 OS=Homo sapiens OX=9606 GN=LAMC2 PE=1 SV=2	344		TRUE	37820	915.513	458.764	915.514	2	-0.000526137	-0.00105227	-1.14812	28.2246	0.0117799	60.7089	0.018029	22.362	1	1		1	15.9461	0	CID
459.238	0.17164	917.469	917.469	25.8 (M.expect:0.0,M.score:25.8)	1,393 - 1,400	K.DLEGLSQR.H	511168	MYH9_HUMAN	Myosin-9 OS=Homo sapiens OX=9606 GN=MYH9 PE=1 SV=4	345		TRUE	34938	916.462	459.238	916.461	2	7.88237e-05	0.000157647	0.171829	28.3002	0.0123697	43.8118	0.0174685	25.0045	1	1		1	31.5086	0	CID
459.25	-0.690768	917.493	917.494	25.0 (M.expect:0.0,M.score:25.0)	115 - 123	K.DGVVEITGK.H	180282	HSPB1_HUMAN	Heat shock protein beta-1 OS=Homo sapiens OX=9606 GN=HSPB1 PE=1 SV=2	346		TRUE	39403	916.486	459.251	916.487	2	-0.000317235	-0.000634471	-0.691526	6.40698	0.002915	7.84183	0.00410111	26.9105	1	1		1	21.3928	0	CID
459.257	-2.10188	917.507	917.509	15.4 (M.expect:0.0,M.score:15.4)	367 - 375	K.EFPGLAGVK.I	68856	TXND5_HUMAN	Thioredoxin domain-containing protein 5 OS=Homo sapiens OX=9606 GN=TXNDC5 PE=1 SV=2	347		TRUE	22688	916.5	459.258	916.502	2	-0.000965302	-0.0019306	-2.10418	17.6561	0.00888351	22.8943	0.0160293	36.0907	1	1		1	11.1239	0	CID
459.267	-4.24587	917.526	917.53	16.9 (M.expect:0.0,M.score:16.9)	62 - 69	R.IISSIEQK.E	247022	1433E_HUMAN	14-3-3 protein epsilon OS=Homo sapiens OX=9606 GN=YWHAE PE=1 SV=1	348		TRUE	36798	916.519	459.269	916.523	2	-0.00194999	-0.00389998	-4.25053	27.1925	0.0130034	47.6868	0.0185729	20.4518	1	1		1	14.2595	0	CID
459.73	-0.954841	918.452	918.453	13.9 (M.expect:0.0,M.score:13.9)	322 - 329	R.DLEDSLAR.E	443668	LMNA_HUMAN	Prelamin-A/C OS=Homo sapiens OX=9606 GN=LMNA PE=1 SV=1	349		TRUE	36916	917.445	459.73	917.445	2	-0.000438969	-0.000877937	-0.955888	4.77721	0.00118185	32.2674	0.0141732	29.9027	2	1		1	34.5519	0	CID
459.732	3.30852	918.456	918.453	14.6 (M.expect:0.0,M.score:14.6)	322 - 329	R.DLEDSLAR.E	45596	LMNA_HUMAN	Prelamin-A/C OS=Homo sapiens OX=9606 GN=LMNA PE=1 SV=1	350		TRUE	9010	917.448	459.73	917.445	2	0.00152103	0.00304206	3.31215	17.8143	0.010931	25.5565	0.0165508	29.86	2	1		1	18.7432	0	CID
459.742	-0.467714	918.477	918.478	23.3 (M.expect:0.0,M.score:23.3)	345 - 352	K.VLEDSDLK.K	447680	BIP_HUMAN	Endoplasmic reticulum chaperone BiP OS=Homo sapiens OX=9606 GN=HSPA5 PE=1 SV=2	351		TRUE	34320	917.47	459.743	917.471	2	-0.000215028	-0.000430055	-0.468227	4.07424	0.00180691	5.22139	0.00309622	21.387	1	1		1	20.2571	0	CID
459.756	0.174465	918.505	918.504	21.4 (M.expect:0.0,M.score:21.4)	40 - 47	R.VGDVYIPR.D	381616	SRSF2_HUMAN	Serine/arginine-rich splicing factor 2 OS=Homo sapiens OX=9606 GN=SRSF2 PE=1 SV=4	352		TRUE	39039	917.497	459.756	917.497	2	8.02113e-05	0.000160423	0.174656	35.6903	0.0128676	51.6822	0.0182894	29.2757	1	1		1	47.9436	0	CID
460.244	-0.771326	919.481	919.482	23.8 (M.expect:0.0,M.score:23.8)	35 - 42	K.APAMFNIR.N	343212	RS3A_HUMAN	40S ribosomal protein S3a OS=Homo sapiens OX=9606 GN=RPS3A PE=1 SV=2	353		TRUE	38067	918.474	460.245	918.475	2	-0.000354998	-0.000709996	-0.772171	8.48384	0.00331807	11.9906	0.00509839	33.0988	1	1		1	43.5173	0	CID
460.758	0.134286	920.509	920.509	25.7 (M.expect:0.0,M.score:25.7)	201 - 208	R.GLFIIDDK.G	70220	PRDX4_HUMAN	Peroxiredoxin-4 OS=Homo sapiens OX=9606 GN=PRDX4 PE=1 SV=1	354		TRUE	30762	919.502	460.758	919.501	2	6.18733e-05	0.000123747	0.134433	20.3568	0.0091124	27.0657	0.0135011	44.8557	1	1		1	8.28527	0	CID
460.758	0.134286	920.509	920.509	25.7 (M.expect:0.0,M.score:25.7)	129 - 136	R.GLFIIDDK.G	70220	PRDX1_HUMAN	Peroxiredoxin-1 OS=Homo sapiens OX=9606 GN=PRDX1 PE=1 SV=1	355		TRUE	30762	919.502	460.758	919.501	2	6.18733e-05	0.000123747	0.134433	20.3568	0.0091124	27.0657	0.0135011	44.8557	1	1		1	8.28527	0	CID
460.758	-0.235012	920.509	920.509	32.8 (M.expect:0.0,M.score:32.8)	3,798 - 3,805	K.SVGFLVEK.R	1281248	ABCAD_HUMAN	ATP-binding cassette sub-family A member 13 OS=Homo sapiens OX=9606 GN=ABCA13 PE=2 SV=3	356		TRUE	27678	919.501	460.758	919.501	2	-0.000108284	-0.000216567	-0.235269	7.93283	0.0031318	10.442	0.00724579	56.3352	1	1		1	23.4879	0	CID
461.735	-0.55085	922.462	922.463	27.1 (M.expect:0.0,M.score:27.1)	573 - 580	K.SDPVVSYR.E	296114	EF2_HUMAN	Elongation factor 2 OS=Homo sapiens OX=9606 GN=EEF2 PE=1 SV=4	357		TRUE	33731	921.455	461.735	921.456	2	-0.000254347	-0.000508693	-0.551452	4.63232	0.00184292	86.6127	0.0152486	21.3323	1	1		1	27.4455	0	CID
461.738	-0.717134	922.47	922.47	39.8 (M.expect:0.0,M.score:39.8)	303 - 310	R.MPSLPSYK.V	398746	TKT_HUMAN	Transketolase OS=Homo sapiens OX=9606 GN=TKT PE=1 SV=3	358		TRUE	37583	921.462	461.739	921.463	2	-0.000331129	-0.000662257	-0.717918	18.7658	0.00929015	41.9284	0.0132741	31.1052	1	1		1	30.8886	0	CID
461.76	-1.07235	922.514	922.515	27.5 (M.expect:0.0,M.score:27.5)	391 - 397	K.IFNLYPR.K	698052	DPYL3_HUMAN	Dihydropyrimidinase-related protein 3 OS=Homo sapiens OX=9606 GN=DPYSL3 PE=1 SV=1	359		TRUE	32244	921.506	461.761	921.507	2	-0.000495167	-0.000990333	-1.07352	1.51353	0.000620697	1.70634	0.000776061	38.1072	2	1		1	42.435	0	CID
461.761	-0.747501	922.514	922.515	28.2 (M.expect:0.0,M.score:28.2)	391 - 397	K.IFNLYPR.K	222606	DPYL3_HUMAN	Dihydropyrimidinase-related protein 3 OS=Homo sapiens OX=9606 GN=DPYSL3 PE=1 SV=1	360		TRUE	35585	921.507	461.761	921.507	2	-0.000345167	-0.000690333	-0.748318	5.62367	0.0026515	7.63534	0.00356252	38.0517	2	1		1	31.2763	0	CID
462.727	4.524	924.446	924.442	16.0 (M.expect:0.0,M.score:16.0)	120 - 127	K.TDEGIAYR.G	87378	PRDX2_HUMAN	Peroxiredoxin-2 OS=Homo sapiens OX=9606 GN=PRDX2 PE=1 SV=5	361		TRUE	17095	923.439	462.725	923.435	2	0.00209337	0.00418675	4.52893	39.4972	0.0158887	59.6379	0.0223013	19.6468	1	1		1	3.76082	0	CID
462.751	0.156789	924.494	924.494	18.8 (M.expect:0.0,M.score:18.8)	136 - 143	R.SLPFFSAR.A	37166	TPPC1_HUMAN	Trafficking protein particle complex subunit 1 OS=Homo sapiens OX=9606 GN=TRAPPC1 PE=1 SV=1	362		TRUE	28890	923.487	462.751	923.487	2	7.25544e-05	0.000145109	0.15696	21.0342	0.0137237	46.0233	0.0181067	42.5605	1	1		1	3.45194	0	CID
463.276	-1.46645	925.545	925.547	41.4 (M.expect:0.0,M.score:41.4)	1,450 - 1,458	K.AGLAPLEVR.V	301020	FLNB_HUMAN	Filamin-B OS=Homo sapiens OX=9606 GN=FLNB PE=1 SV=2	363		TRUE	38437	924.538	463.277	924.539	2	-0.000679372	-0.00135874	-1.46805	4.50009	0.00285635	10.7807	0.00700294	32.759	1	1		1	44.7576	0	CID
464.248	-1.65622	927.488	927.489	27.8 (M.expect:0.0,M.score:27.8)	258 - 266	K.GLAPEVADR.I	71908	SYHC_HUMAN	Histidine--tRNA ligase, cytoplasmic OS=Homo sapiens OX=9606 GN=HARS PE=1 SV=2	364		TRUE	14332	926.481	464.248	926.482	2	-0.000768897	-0.00153779	-1.65802	21.1309	0.0124361	25.235	0.018209	23.234	1	1		1	5.67548	0	CID
464.25	-0.948347	927.493	927.493	20.4 (M.expect:0.0,M.score:20.4)	162 - 168	K.YLYEIAR.R	1027960	ALBU_HUMAN	Serum albumin OS=Homo sapiens OX=9606 GN=ALB PE=1 SV=2	365		TRUE	32748	926.485	464.25	926.486	2	-0.00044027	-0.00088054	-0.949377	5.41451	0.00157938	7.78418	0.00205889	30.819	2	1		1	50.8373	0	CID
464.25	-0.754486	927.493	927.493	23.9 (M.expect:0.0,M.score:23.9)	162 - 168	K.YLYEIAR.R	248960	ALBU_HUMAN	Serum albumin OS=Homo sapiens OX=9606 GN=ALB PE=1 SV=2	366		TRUE	39188	926.485	464.25	926.486	2	-0.00035027	-0.00070054	-0.755305	4.55854	0.00156492	31.9516	0.0147735	30.7633	2	1		1	34.9389	0	CID
464.256	-0.725816	927.504	927.505	28.9 (M.expect:0.0,M.score:28.9)	188 - 195	K.AGPIWDLR.L	193072	HNRPR_HUMAN	Heterogeneous nuclear ribonucleoprotein R OS=Homo sapiens OX=9606 GN=HNRNPR PE=1 SV=1	367		TRUE	37897	926.497	464.256	926.497	2	-0.000336964	-0.000673928	-0.726604	32.0639	0.0113904	58.6597	0.0171748	40.0518	2	1		1	34.8439	0	CID
464.256	-0.725816	927.504	927.505	28.9 (M.expect:0.0,M.score:28.9)	185 - 192	K.AGPIWDLR.L	193072	HNRPQ_HUMAN	Heterogeneous nuclear ribonucleoprotein Q OS=Homo sapiens OX=9606 GN=SYNCRIP PE=1 SV=2	368		TRUE	37897	926.497	464.256	926.497	2	-0.000336964	-0.000673928	-0.726604	32.0639	0.0113904	58.6597	0.0171748	40.0518	2	1		1	34.8439	0	CID
464.257	1.21277	927.506	927.505	41.0 (M.expect:0.0,M.score:41.0)	188 - 195	K.AGPIWDLR.L	55764	HNRPR_HUMAN	Heterogeneous nuclear ribonucleoprotein R OS=Homo sapiens OX=9606 GN=HNRNPR PE=1 SV=1	369		TRUE	12139	926.499	464.256	926.497	2	0.000563036	0.00112607	1.21409	30.0144	0.0123838	50.0818	0.0140669	40.009	2	1		1	16.7837	0	CID
464.257	1.21277	927.506	927.505	41.0 (M.expect:0.0,M.score:41.0)	185 - 192	K.AGPIWDLR.L	55764	HNRPQ_HUMAN	Heterogeneous nuclear ribonucleoprotein Q OS=Homo sapiens OX=9606 GN=SYNCRIP PE=1 SV=2	370		TRUE	12139	926.499	464.256	926.497	2	0.000563036	0.00112607	1.21409	30.0144	0.0123838	50.0818	0.0140669	40.009	2	1		1	16.7837	0	CID
464.261	-1.58027	927.514	927.516	15.7 (M.expect:0.0,M.score:15.7)	538 - 544	R.LIFQNHR.A	63656	SP14L_HUMAN	Nuclear body protein SP140-like protein OS=Homo sapiens OX=9606 GN=SP140L PE=1 SV=3	371		TRUE	22259	926.507	464.262	926.509	2	-0.000733658	-0.00146732	-1.58199	26.5237	0.0153717	34.9074	0.0193708	27.2645	1	1		1	5.30759	0	CID
464.261	-1.06332	927.515	927.516	30.3 (M.expect:0.0,M.score:30.3)	482 - 489	R.NGAIHIFR.E	124484	POSTN_HUMAN	Periostin OS=Homo sapiens OX=9606 GN=POSTN PE=1 SV=2	372		TRUE	35155	926.508	464.262	926.509	2	-0.000493658	-0.000987317	-1.06448	7.98062	0.0059836	48.5412	0.0122485	22.419	1	1		1	18.9295	0	CID
464.271	-2.08573	927.535	927.537	35.2 (M.expect:0.0,M.score:35.2)	779 - 788	K.LVGGQAGLGR.R	395434	EMIL1_HUMAN	EMILIN-1 OS=Homo sapiens OX=9606 GN=EMILIN1 PE=1 SV=3	373		TRUE	33209	926.528	464.272	926.53	2	-0.000968345	-0.00193669	-2.088	31.2139	0.0155543	62.4279	0.0199792	20.9197	1	1		1	34.9543	0	CID
464.283	-4.33874	927.558	927.562	31.2 (M.expect:0.0,M.score:31.2)	911 - 918	R.TQLSLLPR.A	77026	SART3_HUMAN	Squamous cell carcinoma antigen recognized by T-cells 3 OS=Homo sapiens OX=9606 GN=SART3 PE=1 SV=1	374		TRUE	29327	926.551	464.285	926.555	2	-0.0020144	-0.00402881	-4.34346	27.937	0.0142974	41.0906	0.0179664	35.6352	1	1		1	11.0073	0	CID
464.767	-1.49089	928.527	928.528	34.8 (M.expect:0.0,M.score:34.8)	517 - 524	K.MALPELVR.A	70588	UBP5_HUMAN	Ubiquitin carboxyl-terminal hydrolase 5 OS=Homo sapiens OX=9606 GN=USP5 PE=1 SV=2	375		TRUE	29247	927.52	464.768	927.521	2	-0.000692919	-0.00138584	-1.49251	21.8675	0.0143772	40.0415	0.0196196	41.2493	1	1		1	12.5208	0	CID
464.768	-0.406402	928.529	928.529	23.0 (M.expect:0.0,M.score:23.0)	111 - 118	R.GFGFILFK.D	99380	ROAA_HUMAN	Heterogeneous nuclear ribonucleoprotein A/B OS=Homo sapiens OX=9606 GN=HNRNPAB PE=1 SV=2	376		TRUE	37518	927.521	464.768	927.522	2	-0.000188882	-0.000377765	-0.406843	5.19783	0.00300939	41.0154	0.0169026	56.6133	2	1		1	20.3939	0	CID
464.768	0.604855	928.53	928.529	24.2 (M.expect:0.0,M.score:24.2)	111 - 118	R.GFGFILFK.D	380700	ROAA_HUMAN	Heterogeneous nuclear ribonucleoprotein A/B OS=Homo sapiens OX=9606 GN=HNRNPAB PE=1 SV=2	377		TRUE	36640	927.522	464.768	927.522	2	0.000281118	0.000562235	0.605511	9.88823	0.00371321	12.7805	0.00457066	56.6672	2	1		1	33.9267	0	CID
465.239	2.64127	929.471	929.469	19.5 (M.expect:0.0,M.score:19.5)	449 - 456	K.VNVPEESR.N	63792	ADDG_HUMAN	Gamma-adducin OS=Homo sapiens OX=9606 GN=ADD3 PE=1 SV=1	378		TRUE	15734	928.464	465.238	928.461	2	0.00122882	0.00245765	2.64414	19.8635	0.0115555	57.2773	0.0152912	17.5862	1	1		1	5.35318	0	CID
465.25	-0.595884	929.493	929.494	23.9 (M.expect:0.0,M.score:23.9)	2,133 - 2,141	K.GDVDVSLPK.L	285234	AHNK_HUMAN	Neuroblast differentiation-associated protein AHNAK OS=Homo sapiens OX=9606 GN=AHNAK PE=1 SV=2	379		TRUE	37379	928.486	465.251	928.487	2	-0.000277235	-0.000554471	-0.59653	5.39387	0.00267907	19.0314	0.00889843	29.443	1	1		1	19.9028	0	CID
465.273	-2.63648	929.539	929.541	23.3 (M.expect:0.0,M.score:23.3)	155 - 163	K.ALLTLADGR.R	84894	ANXA3_HUMAN	Annexin A3 OS=Homo sapiens OX=9606 GN=ANXA3 PE=1 SV=3	380		TRUE	33088	928.532	465.274	928.534	2	-0.00122668	-0.00245337	-2.63934	42.2724	0.0147208	58.7398	0.0189081	34.543	1	1		1	11.1983	0	CID
465.286	-2.456	929.564	929.567	22.4 (M.expect:0.0,M.score:22.4)	262 - 270	K.IGILITDGK.S	66872	COEA1_HUMAN	Collagen alpha-1(XIV) chain OS=Homo sapiens OX=9606 GN=COL14A1 PE=1 SV=3	381		TRUE	21606	928.557	465.287	928.559	2	-0.00114274	-0.00228548	-2.45866	13.0973	0.0095498	26.4429	0.0150023	37.3073	1	2		1	14.2582	0	CID
465.753	-2.44425	930.498	930.5	19.8 (M.expect:0.0,M.score:19.8)	77 - 84	K.TQLEINGR.N	114756	MBNL1_HUMAN	Muscleblind-like protein 1 OS=Homo sapiens OX=9606 GN=MBNL1 PE=1 SV=2	382		TRUE	15014	929.491	465.754	929.493	2	-0.00113842	-0.00227683	-2.4469	25.4294	0.0144661	60.5913	0.0216787	20.5162	1	1		1	7.43309	0	CID
465.761	0.820633	930.515	930.514	18.4 (M.expect:0.0,M.score:18.4)	296 - 303	K.DIDKDLVI.-	55400	SPRC_HUMAN	SPARC OS=Homo sapiens OX=9606 GN=SPARC PE=1 SV=1	383		TRUE	23258	929.508	465.761	929.507	2	0.000382219	0.000764438	0.821522	16.558	0.0105995	29.4309	0.0124973	46.332	1	1		1	6.53876	1	CID
465.766	-1.83456	930.524	930.525	15.3 (M.expect:0.0,M.score:15.3)	496 - 503	R.ELLELASR.M	77860	VIGLN_HUMAN	Vigilin OS=Homo sapiens OX=9606 GN=HDLBP PE=1 SV=2	384		TRUE	31321	929.516	465.766	929.518	2	-0.000854475	-0.00170895	-1.83655	10.3553	0.00562467	23.3245	0.00888442	35.1808	1	1		1	15.1297	0	CID
465.786	-1.22073	930.565	930.566	16.8 (M.expect:0.0,M.score:16.8)	172 - 179	R.FIPLAELK.S	70080	THYN1_HUMAN	Thymocyte nuclear protein 1 OS=Homo sapiens OX=9606 GN=THYN1 PE=1 SV=1	385		TRUE	33075	929.557	465.787	929.559	2	-0.000568601	-0.0011372	-1.22206	3.93312	0.00200065	26.4665	0.00708745	42.935	1	2		1	5.34887	0	CID
465.786	-4.83956	930.565	930.569	16.8 (M.expect:0.0,M.score:16.8)	1 - 8	-.MLPLSLLK.T	70080	LSM4_HUMAN	U6 snRNA-associated Sm-like protein LSm4 OS=Homo sapiens OX=9606 GN=LSM4 PE=1 SV=1	386		TRUE	33075	929.557	465.788	929.562	2	-0.0022542	-0.0045084	-4.8448	54.2248	0.0253352	59.8333	0.0268307	42.935	1	2		1	6.49747	0	CID
466.24	-0.0847509	931.473	931.473	37.8 (M.expect:0.0,M.score:37.8)	240 - 248	K.GPSSVEDIK.A	334798	NPM_HUMAN	Nucleophosmin OS=Homo sapiens OX=9606 GN=NPM1 PE=1 SV=2	387		TRUE	35982	930.466	466.24	930.466	2	-3.95143e-05	-7.90286e-05	-0.0848426	13.5358	0.00759078	27.3219	0.0102783	18.7588	1	1		1	18.116	0	CID
466.276	-1.76938	931.544	931.546	61.3 (M.expect:0.0,M.score:61.3)	213 - 221	K.TPLTATLSK.S	1522670	IGHA1_HUMAN	Immunoglobulin heavy constant alpha 1 OS=Homo sapiens OX=9606 GN=IGHA1 PE=1 SV=2	388		TRUE	24485	930.537	466.277	930.539	2	-0.000825021	-0.00165004	-1.7713	6.89047	0.00349507	11.305	0.00719425	24.8875	2	1		1	43.1262	0	CID
466.276	-1.61926	931.544	931.546	39.9 (M.expect:0.0,M.score:39.9)	213 - 221	K.TPLTATLSK.S	423446	IGHA1_HUMAN	Immunoglobulin heavy constant alpha 1 OS=Homo sapiens OX=9606 GN=IGHA1 PE=1 SV=2	389		TRUE	35433	930.537	466.277	930.539	2	-0.000755021	-0.00151004	-1.62101	4.9377	0.00190503	7.8486	0.00357995	24.8307	2	1		1	30.0249	0	CID
466.289	-0.90026	931.572	931.572	31.3 (M.expect:0.0,M.score:31.3)	263 - 271	R.FAVGIVIGR.N	73986	FUBP3_HUMAN	Far upstream element-binding protein 3 OS=Homo sapiens OX=9606 GN=FUBP3 PE=1 SV=2	390		TRUE	32535	930.564	466.29	930.565	2	-0.000419782	-0.000839563	-0.901233	21.0772	0.0129161	28.4747	0.0179369	44.0622	1	1		1	14.321	0	CID
466.289	-0.90026	931.572	931.572	31.3 (M.expect:0.0,M.score:31.3)	285 - 293	R.FAVGIVIGR.N	73986	FUBP1_HUMAN	Far upstream element-binding protein 1 OS=Homo sapiens OX=9606 GN=FUBP1 PE=1 SV=3	391		TRUE	32535	930.564	466.29	930.565	2	-0.000419782	-0.000839563	-0.901233	21.0772	0.0129161	28.4747	0.0179369	44.0622	1	1		1	14.321	0	CID
466.763	-1.55287	932.519	932.52	37.9 (M.expect:0.0,M.score:37.9)	10 - 18	K.SAVTALWGK.V	1084346	HBB_HUMAN	Hemoglobin subunit beta OS=Homo sapiens OX=9606 GN=HBB PE=1 SV=2	392		TRUE	32693	931.511	466.764	931.513	2	-0.000724821	-0.00144964	-1.55454	6.48535	0.00504581	11.3584	0.00708493	34.5965	2	1		1	43.3081	0	CID
466.764	0.0967924	932.52	932.52	43.5 (M.expect:0.0,M.score:43.5)	10 - 18	K.SAVTALWGK.V	114718	HBB_HUMAN	Hemoglobin subunit beta OS=Homo sapiens OX=9606 GN=HBB PE=1 SV=2	393		TRUE	39516	931.513	466.764	931.513	2	4.51792e-05	9.03583e-05	0.0968969	17.7013	0.0072586	40.1602	0.0152049	34.5403	2	1		1	20.0614	0	CID
467.261	0.3011	933.516	933.515	25.6 (M.expect:0.0,M.score:25.6)	404 - 412	R.VGFAEAARL.-	51364	CATD_HUMAN	Cathepsin D OS=Homo sapiens OX=9606 GN=CTSD PE=1 SV=1	394		TRUE	16808	932.508	467.261	932.508	2	0.000140693	0.000281385	0.301425	14.2427	0.0086227	17.2163	0.0127065	34.1497	1	1		1	6.59294	1	CID
467.274	0.00991626	933.54	933.54	39.6 (M.expect:0.0,M.score:39.6)	76 - 83	K.VNLAELFK.G	47958	PRDX5_HUMAN	Peroxiredoxin-5, mitochondrial OS=Homo sapiens OX=9606 GN=PRDX5 PE=1 SV=4	395		TRUE	17953	932.533	467.274	932.533	2	4.63361e-06	9.26722e-06	0.00992696	29.2834	0.0147228	35.4299	0.0179656	48.2582	1	1		1	3.96148	0	CID
467.272	-3.97063	933.537	933.54	13.9 (M.expect:0.0,M.score:13.9)	302 - 310	R.GFIAGIDLK.Q	39248	DDX23_HUMAN	Probable ATP-dependent RNA helicase DDX23 OS=Homo sapiens OX=9606 GN=DDX23 PE=1 SV=3	396		TRUE	13392	932.529	467.274	932.533	2	-0.00185537	-0.00371073	-3.97492	28.1514	0.0149922	36.1353	0.0192947	44.5342	1	1		1	3.95894	0	CID
467.752	-2.28134	934.497	934.499	31.0 (M.expect:0.0,M.score:31.0)	457 - 464	K.LASVPEYR.Y	60966	FOXK1_HUMAN	Forkhead box protein K1 OS=Homo sapiens OX=9606 GN=FOXK1 PE=1 SV=1	397		TRUE	15361	933.49	467.753	933.492	2	-0.0010671	-0.0021342	-2.28379	33.0773	0.0195418	46.4784	0.0225983	24.0952	1	1		1	7.68125	0	CID
467.759	-0.777739	934.51	934.51	29.5 (M.expect:0.0,M.score:29.5)	1,033 - 1,042	R.GGPPGPPISR.G	83202	IF4G1_HUMAN	Eukaryotic translation initiation factor 4 gamma 1 OS=Homo sapiens OX=9606 GN=EIF4G1 PE=1 SV=4	398		TRUE	15297	933.502	467.759	933.503	2	-0.000363794	-0.000727588	-0.778577	28.2707	0.0136274	51.5568	0.0203711	21.9163	1	1		1	10.4255	0	CID
467.761	-0.652399	934.514	934.515	27.7 (M.expect:0.0,M.score:27.7)	360 - 367	R.AALPYFPR.R	182324	OLFL3_HUMAN	Olfactomedin-like protein 3 OS=Homo sapiens OX=9606 GN=OLFML3 PE=2 SV=1	399		TRUE	36855	933.507	467.761	933.507	2	-0.000305167	-0.000610333	-0.653102	4.65947	0.00286003	7.45938	0.003677	38.682	1	1		1	30.5075	0	CID
467.77	-2.37264	934.533	934.536	27.8 (M.expect:0.0,M.score:27.8)	96 - 104	K.SGVGNIFIK.N	218262	PABP1_HUMAN	Polyadenylate-binding protein 1 OS=Homo sapiens OX=9606 GN=PABPC1 PE=1 SV=2	400		TRUE	38966	933.526	467.771	933.528	2	-0.00110985	-0.00221971	-2.3752	18.3377	0.0124026	32.0552	0.0173035	34.1922	1	1		1	14.8639	0	CID
468.251	-0.580002	935.494	935.495	19.1 (M.expect:0.0,M.score:19.1)	430 - 437	R.DGYAQILR.D	64602	ACON_HUMAN	Aconitate hydratase, mitochondrial OS=Homo sapiens OX=9606 GN=ACO2 PE=1 SV=2	401		TRUE	18412	934.487	468.251	934.487	2	-0.000271586	-0.000543173	-0.580627	13.8072	0.00919623	33.7193	0.0121117	33.6275	1	1		1	5.45832	0	CID
469.253	-0.212943	937.499	937.499	29.4 (M.expect:0.0,M.score:29.4)	325 - 333	K.TGISDVFAK.N	170126	NUCL_HUMAN	Nucleolin OS=Homo sapiens OX=9606 GN=NCL PE=1 SV=3	402		TRUE	36655	936.491	469.253	936.492	2	-9.99243e-05	-0.000199849	-0.213172	6.18834	0.00378386	15.4208	0.00623582	35.0608	1	1		1	10.1916	0	CID
469.256	-6.27934	937.504	937.51	13.5 (M.expect:0.0,M.score:13.5)	2,231 - 2,239	R.LGSFGSITR.Q	47792	FLNC_HUMAN	Filamin-C OS=Homo sapiens OX=9606 GN=FLNC PE=1 SV=3	403		TRUE	13242	936.497	469.259	936.503	2	-0.00294662	-0.00589324	-6.28609	21.2407	0.00791214	32.5966	0.0124803	28.7258	2	1		1	9.53119	0	CID
469.258	-0.866513	937.509	937.51	39.1 (M.expect:0.0,M.score:39.1)	2,231 - 2,239	R.LGSFGSITR.Q	146284	FLNC_HUMAN	Filamin-C OS=Homo sapiens OX=9606 GN=FLNC PE=1 SV=3	404		TRUE	39208	936.502	469.259	936.503	2	-0.000406618	-0.000813237	-0.867444	11.8423	0.00452615	14.336	0.0064801	28.7713	2	1		1	19.3053	0	CID
469.733	1.91245	938.46	938.458	19.0 (M.expect:0.0,M.score:19.0)	92 - 99	K.EVDYSGLR.V	189258	CDV3_HUMAN	Protein CDV3 homolog OS=Homo sapiens OX=9606 GN=CDV3 PE=1 SV=1	405		TRUE	39634	937.452	469.733	937.451	2	0.000898342	0.00179668	1.9145	40.277	0.0133938	55.4401	0.0186525	24.2015	1	1		1	14.0224	0	CID
469.742	-0.245502	938.476	938.476	23.3 (M.expect:0.0,M.score:23.3)	572 - 578	R.LFEQVMR.I	215930	PERM_HUMAN	Myeloperoxidase OS=Homo sapiens OX=9606 GN=MPO PE=1 SV=1	406		TRUE	39549	937.469	469.742	937.469	2	-0.000115323	-0.000230645	-0.245766	9.93006	0.00465613	16.5728	0.00570474	25.294	1	1		1	8.57499	0	CID
469.763	-1.44854	938.518	938.519	24.4 (M.expect:0.0,M.score:24.4)	248 - 255	R.LDYLSSLK.V	71656	4F2_HUMAN	4F2 cell-surface antigen heavy chain OS=Homo sapiens OX=9606 GN=SLC3A2 PE=1 SV=3	407		TRUE	21488	937.511	469.763	937.512	2	-0.00068047	-0.00136094	-1.45009	8.97132	0.00487433	12.5296	0.00779349	37.7103	1	1		1	4.78917	0	CID
470.24	0.255997	939.472	939.472	20.4 (M.expect:0.0,M.score:20.4)	257 - 265	K.GMSVYGLGR.Q	248760	CNN3_HUMAN	Calponin-3 OS=Homo sapiens OX=9606 GN=CNN3 PE=1 SV=1	408		TRUE	39499	938.465	470.239	938.464	2	0.00012038	0.000240759	0.256271	16.7535	0.010856	34.3032	0.0135394	31.0493	1	1		1	32.7461	0	CID
470.727	-0.74487	940.448	940.448	23.8 (M.expect:0.0,M.score:23.8)	131 - 138	K.DDNPNLPR.L	407762	ALBU_HUMAN	Serum albumin OS=Homo sapiens OX=9606 GN=ALB PE=1 SV=2	409		TRUE	30930	939.44	470.728	939.441	2	-0.000350631	-0.000701262	-0.745668	20.6466	0.00673949	34.2239	0.0107498	20.5702	2	1		1	30.2631	0	CID
470.728	-0.0225837	940.448	940.448	20.9 (M.expect:0.0,M.score:20.9)	131 - 138	K.DDNPNLPR.L	67424	ALBU_HUMAN	Serum albumin OS=Homo sapiens OX=9606 GN=ALB PE=1 SV=2	410		TRUE	23657	939.441	470.728	939.441	2	-1.06308e-05	-2.12616e-05	-0.0226079	28.9405	0.0136462	42.9305	0.0173008	22.7707	2	1		1	8.14553	0	CID
470.735	-0.252154	940.463	940.464	32.6 (M.expect:0.0,M.score:32.6)	70 - 77	R.NGYGFINR.N	234456	YBOX1_HUMAN	Nuclease-sensitive element-binding protein 1 OS=Homo sapiens OX=9606 GN=YBX1 PE=1 SV=3	411		TRUE	39132	939.456	470.735	939.456	2	-0.000118698	-0.000237395	-0.252424	32.5877	0.0182044	47.168	0.0221672	26.391	1	1		1	26.8804	0	CID
470.735	-0.252154	940.463	940.464	32.6 (M.expect:0.0,M.score:32.6)	102 - 109	R.NGYGFINR.N	234456	YBOX3_HUMAN	Y-box-binding protein 3 OS=Homo sapiens OX=9606 GN=YBX3 PE=1 SV=4	412		TRUE	39132	939.456	470.735	939.456	2	-0.000118698	-0.000237395	-0.252424	32.5877	0.0182044	47.168	0.0221672	26.391	1	1		1	26.8804	0	CID
470.736	0.703797	940.464	940.464	30.7 (M.expect:0.0,M.score:30.7)	178 - 185	R.NNFAVGYR.T	203496	VDAC2_HUMAN	Voltage-dependent anion-selective channel protein 2 OS=Homo sapiens OX=9606 GN=VDAC2 PE=1 SV=2	413		TRUE	38960	939.457	470.735	939.456	2	0.000331302	0.000662605	0.704551	6.51687	0.00367861	29.2812	0.0132709	23.6845	1	1		1	22.0481	0	CID
470.746	0.460155	940.485	940.485	33.6 (M.expect:0.0,M.score:33.6)	15 - 22	K.ELSDIAHR.I	231388	ALDOA_HUMAN	Fructose-bisphosphate aldolase A OS=Homo sapiens OX=9606 GN=ALDOA PE=1 SV=2	414		TRUE	38471	939.478	470.746	939.477	2	0.000216616	0.000433232	0.460648	4.26129	0.00219498	7.37292	0.00235292	17.8563	1	1		1	15.0409	0	CID
470.76	-1.65863	940.512	940.514	27.9 (M.expect:0.0,M.score:27.9)	430 - 437	K.GIAYIEFK.T	227940	NUCL_HUMAN	Nucleolin OS=Homo sapiens OX=9606 GN=NCL PE=1 SV=3	415		TRUE	37353	939.505	470.761	939.507	2	-0.000780816	-0.00156163	-1.6604	5.67955	0.00308791	7.29814	0.00391402	38.9718	1	1		1	26.4283	0	CID
471.24	-0.854234	941.472	941.473	23.5 (M.expect:0.0,M.score:23.5)	8 - 15	R.SLDNFFAK.R	347412	CDV3_HUMAN	Protein CDV3 homolog OS=Homo sapiens OX=9606 GN=CDV3 PE=1 SV=1	416		TRUE	35986	940.465	471.24	940.465	2	-0.000402549	-0.000805098	-0.855148	8.77005	0.00708411	32.5755	0.0146457	38.5073	1	1		1	14.4916	0	CID
471.278	-4.27216	941.549	941.553	23.7 (M.expect:0.0,M.score:23.7)	164 - 174	R.AVVGVVAGGGR.I	95794	RL8_HUMAN	60S ribosomal protein L8 OS=Homo sapiens OX=9606 GN=RPL8 PE=1 SV=2	417		TRUE	27345	940.541	471.28	940.545	2	-0.00201338	-0.00402675	-4.27673	18.5204	0.00839059	67.4826	0.0136989	22.4797	2	1		1	20.7192	0	CID
471.28	-0.558854	941.552	941.553	37.1 (M.expect:0.0,M.score:37.1)	164 - 174	R.AVVGVVAGGGR.I	585922	RL8_HUMAN	60S ribosomal protein L8 OS=Homo sapiens OX=9606 GN=RPL8 PE=1 SV=2	418		TRUE	35999	940.545	471.28	940.545	2	-0.000263377	-0.000526754	-0.559452	4.40937	0.00168938	5.66365	0.00240099	22.5335	2	1		1	49.0072	0	CID
471.286	-1.00309	941.566	941.567	25.4 (M.expect:0.0,M.score:25.4)	70 - 77	K.EQLTPLIK.K	56774	APOA2_HUMAN	Apolipoprotein A-II OS=Homo sapiens OX=9606 GN=APOA2 PE=1 SV=1	419		TRUE	20396	940.558	471.287	940.559	2	-0.000472742	-0.000945483	-1.00416	32.3163	0.0205491	36.6876	0.023632	32.7677	1	1		1	5.25913	0	CID
471.306	0.985571	941.604	941.603	20.2 (M.expect:0.0,M.score:20.2)	282 - 290	R.IDLAVLLGK.T	26780	UBP2L_HUMAN	Ubiquitin-associated protein 2-like OS=Homo sapiens OX=9606 GN=UBAP2L PE=1 SV=2	420		TRUE	8796	940.597	471.305	940.596	2	0.000464505	0.00092901	0.986625	13.1224	0.00600873	19.2443	0.0134287	56.4067	1	1		1	2.20709	0	CID
471.772	-0.490002	942.536	942.537	22.9 (M.expect:0.0,M.score:22.9)	757 - 765	R.VAVQGDVVR.E	182018	SYEP_HUMAN	Bifunctional glutamate/proline--tRNA ligase OS=Homo sapiens OX=9606 GN=EPRS PE=1 SV=5	421		TRUE	34989	941.529	471.772	941.529	2	-0.000231169	-0.000462338	-0.490526	53.8436	0.0178593	81.6393	0.0223143	21.038	1	1		1	16.6454	0	CID
471.777	-5.21271	942.547	942.552	14.3 (M.expect:0.0,M.score:14.3)	453 - 460	R.LIGWGQIR.R	38862	IF2GL_HUMAN	Eukaryotic translation initiation factor 2 subunit 3B OS=Homo sapiens OX=9606 GN=EIF2S3B PE=2 SV=2	422		TRUE	3334	941.54	471.78	941.545	2	-0.00245924	-0.00491847	-5.21828	8.07907	0.00394277	10.7043	0.0048648	38.3573	1	1		1	12.4477	0	CID
472.221	-0.371756	943.434	943.434	40.6 (M.expect:0.0,M.score:40.6)	797 - 805	K.AGFFGDAMK.A	140666	PGBM_HUMAN	Basement membrane-specific heparan sulfate proteoglycan core protein OS=Homo sapiens OX=9606 GN=HSPG2 PE=1 SV=4	423		TRUE	37171	942.427	472.221	942.427	2	-0.000175551	-0.000351102	-0.372153	13.3729	0.00705323	41.5715	0.00963453	34.9458	1	1		1	11.498	0	CID
472.26	3.74313	943.513	943.509	19.8 (M.expect:0.0,M.score:19.8)	161 - 169	K.IDAASPLEK.V	128562	ADH1G_HUMAN	Alcohol dehydrogenase 1C OS=Homo sapiens OX=9606 GN=ADH1C PE=1 SV=2	424		TRUE	12308	942.506	472.258	942.502	2	0.00176773	0.00353547	3.74713	13.027	0.00672197	21.8858	0.00795423	24.3797	1	1		1	8.48276	0	CID
472.26	3.74313	943.513	943.509	19.8 (M.expect:0.0,M.score:19.8)	161 - 169	K.IDAASPLEK.V	128562	ADH1A_HUMAN	Alcohol dehydrogenase 1A OS=Homo sapiens OX=9606 GN=ADH1A PE=1 SV=2	425		TRUE	12308	942.506	472.258	942.502	2	0.00176773	0.00353547	3.74713	13.027	0.00672197	21.8858	0.00795423	24.3797	1	1		1	8.48276	0	CID
472.289	-0.846476	943.572	943.572	19.7 (M.expect:0.0,M.score:19.7)	143 - 151	R.VPPPPPIAR.A	524942	HNRPC_HUMAN	Heterogeneous nuclear ribonucleoproteins C1/C2 OS=Homo sapiens OX=9606 GN=HNRNPC PE=1 SV=4	426		TRUE	34858	942.564	472.29	942.565	2	-0.000399782	-0.000799563	-0.847379	17.4947	0.00825088	24.6453	0.0115138	25.7502	2	1		1	49.2459	0	CID
472.29	-0.338313	943.572	943.572	28.9 (M.expect:0.0,M.score:28.9)	143 - 151	R.VPPPPPIAR.A	138224	HNRPC_HUMAN	Heterogeneous nuclear ribonucleoproteins C1/C2 OS=Homo sapiens OX=9606 GN=HNRNPC PE=1 SV=4	427		TRUE	38846	942.565	472.29	942.565	2	-0.000159782	-0.000319563	-0.338674	7.78925	0.00246751	19.3812	0.00576734	25.578	2	1		1	24.8579	0	CID
472.727	-0.802397	944.446	944.447	30.5 (M.expect:0.0,M.score:30.5)	816 - 823	K.SFLDSGYR.I	414826	VINC_HUMAN	Vinculin OS=Homo sapiens OX=9606 GN=VCL PE=1 SV=4	428		TRUE	37066	943.439	472.727	943.44	2	-0.000379315	-0.000758629	-0.803253	10.2062	0.00614027	14.4255	0.00872323	30.594	1	1		1	37.8101	0	CID
472.756	-0.352728	944.504	944.505	21.1 (M.expect:0.0,M.score:21.1)	906 - 914	R.GSPQDLVTK.D	215036	COCA1_HUMAN	Collagen alpha-1(XII) chain OS=Homo sapiens OX=9606 GN=COL12A1 PE=1 SV=2	429		TRUE	35704	943.497	472.756	943.497	2	-0.000166754	-0.000333508	-0.353104	35.6247	0.018113	43.9467	0.0220314	21.3335	1	1		1	16.0642	0	CID
472.761	-1.50911	944.515	944.516	26.3 (M.expect:0.0,M.score:26.3)	2,111 - 2,119	K.LAASLNEAR.Q	236612	LAMA3_HUMAN	Laminin subunit alpha-3 OS=Homo sapiens OX=9606 GN=LAMA3 PE=1 SV=2	430		TRUE	37590	943.507	472.762	943.509	2	-0.000713448	-0.0014269	-1.51072	11.2949	0.00539596	29.3945	0.0143357	20.8033	1	1		1	22.2548	0	CID
472.769	-1.44154	944.53	944.531	33.3 (M.expect:0.0,M.score:33.3)	22 - 30	R.AGLQFPVGR.V	2471206	H2A1B_HUMAN	Histone H2A type 1-B/E OS=Homo sapiens OX=9606 GN=HIST1H2AB PE=1 SV=2	431		TRUE	5261	943.523	472.769	943.524	2	-0.000681515	-0.00136303	-1.44308	10.5156	0.00481314	20.2284	0.0091755	35.402	3	1		1	52.1636	0	CID
472.769	-1.44154	944.53	944.531	33.3 (M.expect:0.0,M.score:33.3)	22 - 30	R.AGLQFPVGR.V	2471206	H2A1D_HUMAN	Histone H2A type 1-D OS=Homo sapiens OX=9606 GN=HIST1H2AD PE=1 SV=2	432		TRUE	5261	943.523	472.769	943.524	2	-0.000681515	-0.00136303	-1.44308	10.5156	0.00481314	20.2284	0.0091755	35.402	3	1		1	52.1636	0	CID
472.769	-1.44154	944.53	944.531	33.3 (M.expect:0.0,M.score:33.3)	24 - 32	R.AGLQFPVGR.I	2471206	H2AV_HUMAN	Histone H2A.V OS=Homo sapiens OX=9606 GN=H2AFV PE=1 SV=3	433		TRUE	5261	943.523	472.769	943.524	2	-0.000681515	-0.00136303	-1.44308	10.5156	0.00481314	20.2284	0.0091755	35.402	3	1		1	52.1636	0	CID
472.769	-1.20887	944.53	944.531	34.1 (M.expect:0.0,M.score:34.1)	220 - 228	R.NGFPVALAR.A	423972	PERM_HUMAN	Myeloperoxidase OS=Homo sapiens OX=9606 GN=MPO PE=1 SV=1	434		TRUE	36270	943.523	472.769	943.524	2	-0.000571515	-0.00114303	-1.21016	10.3509	0.00414738	30.9549	0.008558	35.3463	1	1		1	45.4847	0	CID
472.769	-0.828132	944.53	944.531	28.5 (M.expect:0.0,M.score:28.5)	22 - 30	R.AGLQFPVGR.V	29030216	H2A1B_HUMAN	Histone H2A type 1-B/E OS=Homo sapiens OX=9606 GN=HIST1H2AB PE=1 SV=2	435		TRUE	79	943.523	472.769	943.524	2	-0.000391515	-0.00078303	-0.829015	7.20737	0.00395255	9.70302	0.00581117	35.4602	3	1		1	39.529	0	CID
472.769	-0.828132	944.53	944.531	28.5 (M.expect:0.0,M.score:28.5)	24 - 32	R.AGLQFPVGR.I	29030216	H2AV_HUMAN	Histone H2A.V OS=Homo sapiens OX=9606 GN=H2AFV PE=1 SV=3	436		TRUE	79	943.523	472.769	943.524	2	-0.000391515	-0.00078303	-0.829015	7.20737	0.00395255	9.70302	0.00581117	35.4602	3	1		1	39.529	0	CID
472.769	-0.828132	944.53	944.531	28.5 (M.expect:0.0,M.score:28.5)	22 - 30	R.AGLQFPVGR.V	29030216	H2A1D_HUMAN	Histone H2A type 1-D OS=Homo sapiens OX=9606 GN=HIST1H2AD PE=1 SV=2	437		TRUE	79	943.523	472.769	943.524	2	-0.000391515	-0.00078303	-0.829015	7.20737	0.00395255	9.70302	0.00581117	35.4602	3	1		1	39.529	0	CID
472.769	-0.680068	944.531	944.531	16.2 (M.expect:0.0,M.score:16.2)	24 - 32	R.AGLQFPVGR.I	117110	H2AV_HUMAN	Histone H2A.V OS=Homo sapiens OX=9606 GN=H2AFV PE=1 SV=3	438		TRUE	22212	943.523	472.769	943.524	2	-0.000321515	-0.00064303	-0.680793	39.8627	0.015931	48.9423	0.018805	36.2698	3	1		1	12.4417	0	CID
472.769	-0.680068	944.531	944.531	16.2 (M.expect:0.0,M.score:16.2)	22 - 30	R.AGLQFPVGR.V	117110	H2A1D_HUMAN	Histone H2A type 1-D OS=Homo sapiens OX=9606 GN=HIST1H2AD PE=1 SV=2	439		TRUE	22212	943.523	472.769	943.524	2	-0.000321515	-0.00064303	-0.680793	39.8627	0.015931	48.9423	0.018805	36.2698	3	1		1	12.4417	0	CID
472.769	-0.680068	944.531	944.531	16.2 (M.expect:0.0,M.score:16.2)	22 - 30	R.AGLQFPVGR.V	117110	H2A1B_HUMAN	Histone H2A type 1-B/E OS=Homo sapiens OX=9606 GN=HIST1H2AB PE=1 SV=2	440		TRUE	22212	943.523	472.769	943.524	2	-0.000321515	-0.00064303	-0.680793	39.8627	0.015931	48.9423	0.018805	36.2698	3	1		1	12.4417	0	CID
473.254	-0.0871426	945.5	945.5	22.0 (M.expect:0.0,M.score:22.0)	21 - 28	K.ELVLDNSR.S	239170	AN32A_HUMAN	Acidic leucine-rich nuclear phosphoprotein 32 family member A OS=Homo sapiens OX=9606 GN=ANP32A PE=1 SV=1	441		TRUE	38535	944.493	473.254	944.493	2	-4.12405e-05	-8.24811e-05	-0.0872354	4.23243	0.00116072	6.59392	0.00206435	23.9723	1	1		1	26.1171	0	CID
473.269	-5.58666	945.531	945.536	23.9 (M.expect:0.0,M.score:23.9)	175 - 182	R.DIQTLLSR.M	87034	BAG6_HUMAN	Large proline-rich protein BAG6 OS=Homo sapiens OX=9606 GN=BAG6 PE=1 SV=2	442		TRUE	23939	944.524	473.272	944.529	2	-0.00264399	-0.00528799	-5.59261	31.4784	0.0152995	43.4576	0.0208671	41.1363	1	1		1	8.1045	0	CID
474.252	1.53592	947.496	947.495	17.9 (M.expect:0.0,M.score:17.9)	199 - 206	R.FGPQTLER.I	88368	LAMA5_HUMAN	Laminin subunit alpha-5 OS=Homo sapiens OX=9606 GN=LAMA5 PE=1 SV=8	443		TRUE	21274	946.489	474.251	946.487	2	0.000728414	0.00145683	1.53756	36.3936	0.0150774	48.5046	0.018938	25.1935	1	1		1	5.12993	0	CID
474.252	-1.82813	947.496	947.498	45.1 (M.expect:0.0,M.score:45.1)	428 - 435	R.ISQLEMAR.Q	358460	MOES_HUMAN	Moesin OS=Homo sapiens OX=9606 GN=MSN PE=1 SV=3	444		TRUE	37847	946.489	474.253	946.491	2	-0.000866996	-0.00173399	-1.83008	12.0239	0.00485323	22.507	0.0097312	23.3377	1	1		1	34.5643	0	CID
474.3	-0.175315	947.592	947.592	26.3 (M.expect:0.0,M.score:26.3)	26 - 34	K.IAFAITAIK.G	82528	RS18_HUMAN	40S ribosomal protein S18 OS=Homo sapiens OX=9606 GN=RPS18 PE=1 SV=3	445		TRUE	25496	946.585	474.3	946.585	2	-8.31516e-05	-0.000166303	-0.175501	25.4918	0.013032	38.1261	0.0171263	43.7207	1	1		1	6.8206	0	CID
474.727	0.130605	948.446	948.446	24.9 (M.expect:0.0,M.score:24.9)	437 - 443	K.FYEQFSK.N	180894	HS90A_HUMAN	Heat shock protein HSP 90-alpha OS=Homo sapiens OX=9606 GN=HSP90AA1 PE=1 SV=5	446		TRUE	38657	947.439	474.727	947.439	2	6.20017e-05	0.000124003	0.130744	16.2695	0.0112915	24.8322	0.0186686	24.7182	1	1		1	11.2136	0	CID
474.743	0.801741	948.479	948.479	31.0 (M.expect:0.0,M.score:31.0)	72 - 79	R.DFTPAELR.R	211584	PGRC1_HUMAN	Membrane-associated progesterone receptor component 1 OS=Homo sapiens OX=9606 GN=PGRMC1 PE=1 SV=3	447		TRUE	37862	947.472	474.743	947.471	2	0.000380621	0.000761243	0.802593	5.86512	0.00200654	13.4058	0.00543316	35.06	1	1		1	28.6225	0	CID
475.244	-0.274905	949.481	949.481	28.2 (M.expect:0.0,M.score:28.2)	23 - 30	R.VDFNVPMK.N	160486	PGK1_HUMAN	Phosphoglycerate kinase 1 OS=Homo sapiens OX=9606 GN=PGK1 PE=1 SV=3	448		TRUE	39040	948.474	475.244	948.474	2	-0.000130647	-0.000261294	-0.275197	26.5764	0.00835845	35.9891	0.0122224	35.972	1	1		1	15.3416	0	CID
475.259	-0.308502	949.51	949.51	62.3 (M.expect:0.0,M.score:62.3)	1,140 - 1,150	R.GPVGPSGPPGK.D	1809318	CO3A1_HUMAN	Collagen alpha-1(III) chain OS=Homo sapiens OX=9606 GN=COL3A1 PE=1 SV=4	449		TRUE	20579	948.503	475.259	948.503	2	-0.000146618	-0.000293237	-0.30883	3.62925	0.00158175	19.9263	0.0082308	17.5713	2	1		1	57.4866	0	CID
475.259	-0.287461	949.51	949.51	75.7 (M.expect:0.0,M.score:75.7)	1,140 - 1,150	R.GPVGPSGPPGK.D	395238	CO3A1_HUMAN	Collagen alpha-1(III) chain OS=Homo sapiens OX=9606 GN=COL3A1 PE=1 SV=4	450		TRUE	38732	948.503	475.259	948.503	2	-0.000136618	-0.000273237	-0.287766	3.86431	0.00218589	5.71435	0.00305541	17.516	2	1		1	41.0322	0	CID
475.271	-0.657893	949.535	949.535	31.3 (M.expect:0.0,M.score:31.3)	50 - 57	R.LEAFLTQK.Q	102926	MP2K1_HUMAN	Dual specificity mitogen-activated protein kinase kinase 1 OS=Homo sapiens OX=9606 GN=MAP2K1 PE=1 SV=2	451		TRUE	26252	948.527	475.271	948.528	2	-0.000312677	-0.000625355	-0.658591	24.0224	0.0120356	29.3638	0.0172497	30.3073	1	1		1	5.78867	0	CID
475.288	-2.19957	949.57	949.572	21.0 (M.expect:0.0,M.score:21.0)	36 - 43	K.NLYIISVK.G	155142	RL23_HUMAN	60S ribosomal protein L23 OS=Homo sapiens OX=9606 GN=RPL23 PE=1 SV=1	452		TRUE	38874	948.562	475.289	948.564	2	-0.00104543	-0.00209086	-2.2019	3.44301	0.0013403	4.18275	0.00155609	38.8573	1	1		1	15.6106	0	CID
475.751	-0.450679	950.494	950.494	25.7 (M.expect:0.0,M.score:25.7)	75 - 82	R.GFSLEELR.V	720268	RL13_HUMAN	60S ribosomal protein L13 OS=Homo sapiens OX=9606 GN=RPL13 PE=1 SV=4	453		TRUE	30040	949.486	475.751	949.487	2	-0.000214411	-0.000428822	-0.451157	6.38534	0.00268472	8.44843	0.00374729	39.1398	1	1		1	45.3974	0	CID
475.755	1.23763	950.503	950.502	20.8 (M.expect:0.0,M.score:20.8)	17 - 24	K.LYLADPMK.A	76582	SRP09_HUMAN	Signal recognition particle 9 kDa protein OS=Homo sapiens OX=9606 GN=SRP9 PE=1 SV=2	454		TRUE	9573	949.495	475.754	949.494	2	0.000588807	0.00117761	1.23894	30.6283	0.017117	44.2651	0.0208122	35.4833	1	1		1	6.08223	0	CID
476.297	-0.147938	951.587	951.587	30.7 (M.expect:0.0,M.score:30.7)	383 - 391	K.VLLVPGPEK.E	92166	VAT1_HUMAN	Synaptic vesicle membrane protein VAT-1 homolog OS=Homo sapiens OX=9606 GN=VAT1 PE=1 SV=2	455		TRUE	32106	950.58	476.297	950.58	2	-7.04627e-05	-0.000140925	-0.148095	7.34676	0.00400496	10.5919	0.00577182	32.816	1	1		1	17.3532	0	CID
476.74	-0.160863	952.473	952.473	28.8 (M.expect:0.0,M.score:28.8)	302 - 309	R.AEFTVETR.S	342072	FLNA_HUMAN	Filamin-A OS=Homo sapiens OX=9606 GN=FLNA PE=1 SV=4	456		TRUE	30574	951.466	476.74	951.466	2	-7.66898e-05	-0.00015338	-0.161033	9.70765	0.00519979	16.5005	0.0078958	22.9927	1	1		1	28.4976	0	CID
476.766	0.298868	952.525	952.525	16.6 (M.expect:0.0,M.score:16.6)	291 - 298	K.RLPIGSYF.-	255970	MIME_HUMAN	Mimecan OS=Homo sapiens OX=9606 GN=OGN PE=1 SV=1	457		TRUE	35911	951.518	476.766	951.518	2	0.00014249	0.00028498	0.299184	11.0132	0.00745768	42.816	0.0099239	42.9322	2	1		1	21.6913	1	CID
476.766	0.340817	952.525	952.525	22.2 (M.expect:0.0,M.score:22.2)	291 - 298	K.RLPIGSYF.-	1016314	MIME_HUMAN	Mimecan OS=Homo sapiens OX=9606 GN=OGN PE=1 SV=1	458		TRUE	29714	951.518	476.766	951.518	2	0.00016249	0.00032498	0.341178	10.7626	0.00511709	13.81	0.00947354	43.045	2	1		1	29.787	1	CID
477.258	-0.136828	953.509	953.509	30.7 (M.expect:0.0,M.score:30.7)	213 - 221	R.GIGFGDIFK.E	89572	CD2AP_HUMAN	CD2-associated protein OS=Homo sapiens OX=9606 GN=CD2AP PE=1 SV=1	459		TRUE	25162	952.502	477.258	952.502	2	-6.53022e-05	-0.000130604	-0.136972	7.28458	0.00414778	29.3835	0.0114104	50.8037	1	1		1	6.89073	0	CID
477.304	-2.02281	953.601	953.603	14.1 (M.expect:0.0,M.score:14.1)	825 - 832	K.IIIPEIQK.V	67408	XPO2_HUMAN	Exportin-2 OS=Homo sapiens OX=9606 GN=CSE1L PE=1 SV=3	460		TRUE	19406	952.594	477.305	952.596	2	-0.000965495	-0.00193099	-2.02494	50.6023	0.021241	66.3026	0.0254599	44.97	1	1		1	5.94376	0	CID
477.305	-1.01716	953.602	953.603	17.5 (M.expect:0.0,M.score:17.5)	101 - 109	R.LLLPGELAK.H	253290	H2B1C_HUMAN	Histone H2B type 1-C/E/F/G/I OS=Homo sapiens OX=9606 GN=HIST1H2BC PE=1 SV=4	461		TRUE	10486	952.595	477.305	952.596	2	-0.000485495	-0.00097099	-1.01823	17.4344	0.0100151	36.2631	0.0164879	41.8165	4	1		1	16.7976	0	CID
477.305	-1.01716	953.602	953.603	17.5 (M.expect:0.0,M.score:17.5)	101 - 109	R.LLLPGELAK.H	253290	H2B1B_HUMAN	Histone H2B type 1-B OS=Homo sapiens OX=9606 GN=HIST1H2BB PE=1 SV=2	462		TRUE	10486	952.595	477.305	952.596	2	-0.000485495	-0.00097099	-1.01823	17.4344	0.0100151	36.2631	0.0164879	41.8165	4	1		1	16.7976	0	CID
477.305	-0.262924	953.603	953.603	13.6 (M.expect:0.0,M.score:13.6)	101 - 109	R.LLLPGELAK.H	821886	H2B1C_HUMAN	Histone H2B type 1-C/E/F/G/I OS=Homo sapiens OX=9606 GN=HIST1H2BC PE=1 SV=4	463		TRUE	30955	952.595	477.305	952.596	2	-0.000125495	-0.00025099	-0.263201	2.66709	0.000927204	15.568	0.00738447	40.6758	4	1		1	45.334	0	CID
477.305	-0.262924	953.603	953.603	13.6 (M.expect:0.0,M.score:13.6)	101 - 109	R.LLLPGELAK.H	821886	H2B1B_HUMAN	Histone H2B type 1-B OS=Homo sapiens OX=9606 GN=HIST1H2BB PE=1 SV=2	464		TRUE	30955	952.595	477.305	952.596	2	-0.000125495	-0.00025099	-0.263201	2.66709	0.000927204	15.568	0.00738447	40.6758	4	1		1	45.334	0	CID
477.305	-0.241973	953.603	953.603	20.0 (M.expect:0.0,M.score:20.0)	101 - 109	R.LLLPGELAK.H	317544	H2B1C_HUMAN	Histone H2B type 1-C/E/F/G/I OS=Homo sapiens OX=9606 GN=HIST1H2BC PE=1 SV=4	465		TRUE	13710	952.595	477.305	952.596	2	-0.000115495	-0.00023099	-0.242228	7.08134	0.00475064	31.7815	0.0149804	41.643	4	1		1	19.2881	0	CID
477.305	-0.241973	953.603	953.603	20.0 (M.expect:0.0,M.score:20.0)	101 - 109	R.LLLPGELAK.H	317544	H2B1B_HUMAN	Histone H2B type 1-B OS=Homo sapiens OX=9606 GN=HIST1H2BB PE=1 SV=2	466		TRUE	13710	952.595	477.305	952.596	2	-0.000115495	-0.00023099	-0.242228	7.08134	0.00475064	31.7815	0.0149804	41.643	4	1		1	19.2881	0	CID
477.305	0.47036	953.603	953.603	17.7 (M.expect:0.0,M.score:17.7)	101 - 109	R.LLLPGELAK.H	47217384	H2B1B_HUMAN	Histone H2B type 1-B OS=Homo sapiens OX=9606 GN=HIST1H2BB PE=1 SV=2	467		TRUE	48	952.596	477.305	952.596	2	0.000224505	0.00044901	0.470857	10.484	0.00476043	13.4885	0.00621109	40.7877	4	1		1	48.9308	0	CID
477.305	0.47036	953.603	953.603	17.7 (M.expect:0.0,M.score:17.7)	101 - 109	R.LLLPGELAK.H	47217384	H2B1C_HUMAN	Histone H2B type 1-C/E/F/G/I OS=Homo sapiens OX=9606 GN=HIST1H2BC PE=1 SV=4	468		TRUE	48	952.596	477.305	952.596	2	0.000224505	0.00044901	0.470857	10.484	0.00476043	13.4885	0.00621109	40.7877	4	1		1	48.9308	0	CID
477.712	-0.754788	954.416	954.417	15.6 (M.expect:0.0,M.score:15.6)	2 - 8	M.AMFEQMR.A	31622	EIF3K_HUMAN	Eukaryotic translation initiation factor 3 subunit K OS=Homo sapiens OX=9606 GN=EIF3K PE=1 SV=1	469		TRUE	5065	953.409	477.712	953.41	2	-0.000360571	-0.000721143	-0.755585	7.5522	0.00259949	7.5522	0.00259949	49.4625	1	1		1	4.54562	0	CID
477.737	-0.349639	954.468	954.468	28.9 (M.expect:0.0,M.score:28.9)	235 - 241	R.EQFVEFR.D	172072	CALU_HUMAN	Calumenin OS=Homo sapiens OX=9606 GN=CALU PE=1 SV=2	470		TRUE	39498	953.46	477.738	953.461	2	-0.000167036	-0.000334071	-0.350008	16.7693	0.0135856	22.7164	0.0180705	32.1275	1	1		1	26.6141	0	CID
477.745	-0.575835	954.483	954.483	22.9 (M.expect:0.0,M.score:22.9)	44 - 51	K.FFVGGNWK.M	800304	TPIS_HUMAN	Triosephosphate isomerase OS=Homo sapiens OX=9606 GN=TPI1 PE=1 SV=3	471		TRUE	30734	953.475	477.745	953.476	2	-0.000275102	-0.000550205	-0.576443	17.0252	0.00978044	24.29	0.0160635	37.412	2	1		1	34.7182	0	CID
477.745	-0.240929	954.483	954.483	24.5 (M.expect:0.0,M.score:24.5)	44 - 51	K.FFVGGNWK.M	91226	TPIS_HUMAN	Triosephosphate isomerase OS=Homo sapiens OX=9606 GN=TPI1 PE=1 SV=3	472		TRUE	22170	953.476	477.745	953.476	2	-0.000115102	-0.000230205	-0.241183	11.9908	0.00580173	28.2176	0.0165771	37.3597	2	1		1	12.6001	0	CID
477.796	-1.38822	954.586	954.587	29.0 (M.expect:0.0,M.score:29.0)	236 - 243	R.IIIEELPK.-	55550	CTHR1_HUMAN	Collagen triple helix repeat-containing protein 1 OS=Homo sapiens OX=9606 GN=CTHRC1 PE=1 SV=1	473		TRUE	13538	953.578	477.797	953.58	2	-0.000663287	-0.00132657	-1.38969	18.2555	0.0112743	23.66	0.0146666	38.8128	1	1		1	11.1801	0	CID
478.265	-2.71886	955.522	955.525	16.3 (M.expect:0.0,M.score:16.3)	78 - 84	K.YVIYIER.V	83622	RL26L_HUMAN	60S ribosomal protein L26-like 1 OS=Homo sapiens OX=9606 GN=RPL26L1 PE=1 SV=1	474		TRUE	33500	954.515	478.266	954.517	2	-0.00130033	-0.00260067	-2.72173	40.6033	0.0124614	59.0298	0.0180218	33.3357	1	1		1	9.01435	0	CID
478.312	-1.2137	955.617	955.619	45.5 (M.expect:0.0,M.score:45.5)	452 - 460	R.TTLLPGLLK.T	66584	SYFB_HUMAN	Phenylalanine--tRNA ligase beta subunit OS=Homo sapiens OX=9606 GN=FARSB PE=1 SV=3	475		TRUE	28403	954.61	478.313	954.611	2	-0.000580527	-0.00116105	-1.21498	9.01674	0.00378221	45.5934	0.0102858	46.2153	1	1		1	10.9189	0	CID
478.707	-0.312065	956.407	956.408	35.8 (M.expect:0.0,M.score:35.8)	363 - 371	R.FGSGMNMGR.I	308996	HNRPM_HUMAN	Heterogeneous nuclear ribonucleoprotein M OS=Homo sapiens OX=9606 GN=HNRNPM PE=1 SV=3	476		TRUE	36343	955.4	478.707	955.4	2	-0.000149388	-0.000298775	-0.312393	17.4111	0.0123603	39.4412	0.017541	22.361	1	1		1	25.3719	0	CID
478.74	-0.157442	956.472	956.472	24.2 (M.expect:0.0,M.score:24.2)	15 - 22	K.EAFSLFDK.D	467946	CALM1_HUMAN	Calmodulin-1 OS=Homo sapiens OX=9606 GN=CALM1 PE=1 SV=1	477		TRUE	37258	955.465	478.74	955.465	2	-7.53735e-05	-0.000150747	-0.157607	7.82611	0.0032866	18.9839	0.00683298	42.311	2	1		1	33.1788	0	CID
478.74	0.302098	956.473	956.472	35.0 (M.expect:0.0,M.score:35.0)	15 - 22	K.EAFSLFDK.D	143632	CALM1_HUMAN	Calmodulin-1 OS=Homo sapiens OX=9606 GN=CALM1 PE=1 SV=1	478		TRUE	39434	955.465	478.74	955.465	2	0.000144626	0.000289253	0.302416	13.8198	0.00621027	20.6769	0.012853	42.256	2	1		1	18.4515	0	CID
478.779	-2.68642	956.55	956.552	33.1 (M.expect:0.0,M.score:33.1)	354 - 364	K.AAAAAAALQAK.S	74508	RL4_HUMAN	60S ribosomal protein L4 OS=Homo sapiens OX=9606 GN=RPL4 PE=1 SV=5	479		TRUE	27257	955.543	478.78	955.545	2	-0.0012862	-0.0025724	-2.68925	17.4525	0.00880443	25.2187	0.0116852	19.1157	2	1		1	19.1703	0	CID
478.779	-1.24525	956.551	956.552	50.6 (M.expect:0.0,M.score:50.6)	354 - 364	K.AAAAAAALQAK.S	655580	RL4_HUMAN	60S ribosomal protein L4 OS=Homo sapiens OX=9606 GN=RPL4 PE=1 SV=5	480		TRUE	34025	955.544	478.78	955.545	2	-0.000596201	-0.0011924	-1.24656	4.79648	0.00241237	19.5314	0.00786546	19.1658	2	1		1	41.5422	0	CID
479.245	1.41447	957.484	957.482	43.9 (M.expect:0.0,M.score:43.9)	1 - 8	-.MDGLLNPR.E	31110	QSPP_HUMAN	Queuosine salvage protein OS=Homo sapiens OX=9606 GN=C9orf64 PE=1 SV=1	481		TRUE	14873	956.476	479.245	956.475	2	0.00067788	0.00135576	1.41596	16.2556	0.0109735	48.2695	0.0163168	54.456	1	1		1	11.4608	0	CID
479.254	0.978102	957.501	957.5	20.9 (M.expect:0.0,M.score:20.9)	141 - 148	K.SDPIQEIR.D	216488	ERP44_HUMAN	Endoplasmic reticulum resident protein 44 OS=Homo sapiens OX=9606 GN=ERP44 PE=1 SV=1	482		TRUE	39508	956.494	479.254	956.493	2	0.000468759	0.000937519	0.979131	58.1847	0.0206972	89.4145	0.0238195	25.4082	1	1		1	27.9827	0	CID
479.273	-2.11856	957.538	957.54	22.6 (M.expect:0.0,M.score:22.6)	35 - 42	R.LVWVPSEK.Q	62238	MYH11_HUMAN	Myosin-11 OS=Homo sapiens OX=9606 GN=MYH11 PE=1 SV=3	483		TRUE	9612	956.531	479.274	956.533	2	-0.00101537	-0.00203073	-2.12078	30.0926	0.0129398	38.4791	0.0169315	33.9162	2	1		1	13.3733	0	CID
479.273	-0.741469	957.54	957.54	31.5 (M.expect:0.0,M.score:31.5)	35 - 42	R.LVWVPSEK.Q	183898	MYH11_HUMAN	Myosin-11 OS=Homo sapiens OX=9606 GN=MYH11 PE=1 SV=3	484		TRUE	39047	956.532	479.274	956.533	2	-0.000355366	-0.000710733	-0.742249	34.333	0.0106956	47.5159	0.014032	33.9638	2	1		1	25.9939	0	CID
479.277	-1.00294	957.547	957.548	17.2 (M.expect:0.0,M.score:17.2)	48 - 55	R.QINLSNIR.A	97604	SND1_HUMAN	Staphylococcal nuclease domain-containing protein 1 OS=Homo sapiens OX=9606 GN=SND1 PE=1 SV=1	485		TRUE	33635	956.539	479.277	956.54	2	-0.000480688	-0.000961376	-1.004	19.5983	0.00634441	26.0056	0.00914348	27.311	1	1		1	13.8069	0	CID
479.284	-1.04333	957.561	957.562	23.5 (M.expect:0.0,M.score:23.5)	163 - 170	R.LLDQIVEK.G	86386	FUBP1_HUMAN	Far upstream element-binding protein 1 OS=Homo sapiens OX=9606 GN=FUBP1 PE=1 SV=3	486		TRUE	32207	956.553	479.284	956.554	2	-0.000500053	-0.00100011	-1.04443	4.16342	0.00172025	9.62265	0.00429958	32.8745	1	1		1	6.13519	0	CID
479.289	-1.91272	957.571	957.573	40.6 (M.expect:0.0,M.score:40.6)	723 - 731	R.IALVITDGR.S	104380	CO6A1_HUMAN	Collagen alpha-1(VI) chain OS=Homo sapiens OX=9606 GN=COL6A1 PE=1 SV=3	487		TRUE	22977	956.564	479.29	956.565	2	-0.000916747	-0.00183349	-1.91473	6.02175	0.00160196	9.91617	0.00308118	37.8223	3	1		1	9.44294	0	CID
479.289	-1.89186	957.571	957.573	46.0 (M.expect:0.0,M.score:46.0)	723 - 731	R.IALVITDGR.S	116244	CO6A1_HUMAN	Collagen alpha-1(VI) chain OS=Homo sapiens OX=9606 GN=COL6A1 PE=1 SV=3	488		TRUE	14796	956.564	479.29	956.565	2	-0.000906747	-0.00181349	-1.89385	14.1759	0.00669871	43.1168	0.0140885	36.5538	3	1		1	9.01138	0	CID
479.29	-0.72346	957.572	957.573	40.4 (M.expect:0.0,M.score:40.4)	723 - 731	R.IALVITDGR.S	206560	CO6A1_HUMAN	Collagen alpha-1(VI) chain OS=Homo sapiens OX=9606 GN=COL6A1 PE=1 SV=3	489		TRUE	39060	956.565	479.29	956.565	2	-0.000346747	-0.000693494	-0.724221	4.11696	0.00125354	5.49851	0.00182367	36.3683	3	1		1	36.269	0	CID
479.769	-0.747193	958.531	958.532	33.5 (M.expect:0.0,M.score:33.5)	1,225 - 1,233	K.INAVVETGR.R	213010	SPTB2_HUMAN	Spectrin beta chain, non-erythrocytic 1 OS=Homo sapiens OX=9606 GN=SPTBN1 PE=1 SV=2	490		TRUE	34899	957.524	479.769	957.524	2	-0.00035848	-0.00071696	-0.747978	22.6827	0.00967554	45.446	0.0142924	20.6862	1	1		1	22.7517	0	CID
479.769	-0.372013	958.531	958.532	24.2 (M.expect:0.0,M.score:24.2)	162 - 171	R.ALDAAAGITR.N	103506	REEP6_HUMAN	Receptor expression-enhancing protein 6 OS=Homo sapiens OX=9606 GN=REEP6 PE=1 SV=2	491		TRUE	32696	957.524	479.769	957.524	2	-0.00017848	-0.00035696	-0.372404	39.92	0.0158205	63.3611	0.0196258	24.8938	1	1		1	10.4626	0	CID
479.774	0.789485	958.54	958.54	28.0 (M.expect:0.0,M.score:28.0)	196 - 203	R.GFVFITFK.E	49210	ROAA_HUMAN	Heterogeneous nuclear ribonucleoprotein A/B OS=Homo sapiens OX=9606 GN=HNRNPAB PE=1 SV=2	492		TRUE	17332	957.533	479.773	957.532	2	0.000378774	0.000757549	0.790315	26.3585	0.0166949	32.8105	0.0187546	52.5415	1	1		1	3.41435	0	CID
479.787	-0.711218	958.567	958.568	28.2 (M.expect:0.0,M.score:28.2)	151 - 160	R.VLVSLSAGGR.D	100698	ANXA4_HUMAN	Annexin A4 OS=Homo sapiens OX=9606 GN=ANXA4 PE=1 SV=4	493		TRUE	34598	957.56	479.788	957.561	2	-0.000341233	-0.000682467	-0.711965	50.1265	0.0135083	65.4973	0.0184602	29.5598	1	1		1	19.0421	0	CID
480.261	-0.450323	959.515	959.516	23.4 (M.expect:0.0,M.score:23.4)	1,596 - 1,603	R.LQLEATER.Q	216022	PLEC_HUMAN	Plectin OS=Homo sapiens OX=9606 GN=PLEC PE=1 SV=3	494		TRUE	38408	958.508	480.261	958.508	2	-0.000216273	-0.000432545	-0.450796	19.5422	0.00736112	29.2107	0.00877507	22.2455	1	1		1	18.8932	0	CID
480.279	-1.80942	959.55	959.552	34.3 (M.expect:0.0,M.score:34.3)	300 - 308	R.GLTSVINQK.L	230720	LDHB_HUMAN	L-lactate dehydrogenase B chain OS=Homo sapiens OX=9606 GN=LDHB PE=1 SV=2	495		TRUE	39412	958.543	480.28	958.545	2	-0.000869026	-0.00173805	-1.81132	17.8411	0.00600978	24.1495	0.00810901	24.6598	1	1		1	20.8759	0	CID
480.749	0.861005	960.491	960.49	21.6 (M.expect:0.0,M.score:21.6)	677 - 684	K.GVQLSDWR.D	72688	MUC5B_HUMAN	Mucin-5B OS=Homo sapiens OX=9606 GN=MUC5B PE=1 SV=3	496		TRUE	33832	959.483	480.749	959.482	2	0.000413927	0.000827854	0.861908	17.6476	0.00764106	20.0778	0.00981801	30.8287	1	1		1	13.1425	0	CID
480.759	0.497631	960.511	960.511	15.5 (M.expect:0.0,M.score:15.5)	421 - 429	R.VTDALNATR.A	345548	CH60_HUMAN	60 kDa heat shock protein, mitochondrial OS=Homo sapiens OX=9606 GN=HSPD1 PE=1 SV=2	497		TRUE	37695	959.504	480.759	959.504	2	0.000239241	0.000478482	0.498153	14.6488	0.00516347	27.0033	0.00848328	18.8747	1	1		1	27.2504	0	CID
480.779	-0.0517598	960.551	960.551	17.6 (M.expect:0.0,M.score:17.6)	332 - 339	K.FLSLPEVR.Q	49436	CPVL_HUMAN	Probable serine carboxypeptidase CPVL OS=Homo sapiens OX=9606 GN=CPVL PE=1 SV=2	498		TRUE	16080	959.544	480.779	959.544	2	-2.4885e-05	-4.97701e-05	-0.0518141	13.5412	0.00596151	16.7001	0.00885187	43.3347	1	1		1	4.96531	0	CID
480.784	-0.835258	960.562	960.563	26.2 (M.expect:0.0,M.score:26.2)	427 - 434	K.FQNALLVR.Y	203210	ALBU_HUMAN	Serum albumin OS=Homo sapiens OX=9606 GN=ALB PE=1 SV=2	499		TRUE	39646	959.554	480.785	959.555	2	-0.000401579	-0.000803158	-0.836134	6.94716	0.00293078	25.9361	0.00907596	31.787	2	1		1	27.5546	0	CID
480.785	-0.0448833	960.562	960.563	32.5 (M.expect:0.0,M.score:32.5)	427 - 434	K.FQNALLVR.Y	584494	ALBU_HUMAN	Serum albumin OS=Homo sapiens OX=9606 GN=ALB PE=1 SV=2	500		TRUE	33916	959.555	480.785	959.555	2	-2.15792e-05	-4.31584e-05	-0.0449303	8.83178	0.00333261	16.3373	0.0117289	31.8435	2	1		1	38.0668	0	CID
481.238	1.8856	961.468	961.466	26.0 (M.expect:0.0,M.score:26.0)	3,107 - 3,115	K.GDMDVSLPK.V	79328	AHNK_HUMAN	Neuroblast differentiation-associated protein AHNAK OS=Homo sapiens OX=9606 GN=AHNAK PE=1 SV=2	501		TRUE	20215	960.46	481.237	960.459	2	0.00090742	0.00181484	1.88757	8.37762	0.00333264	51.5601	0.0081439	31.398	1	1		1	6.25795	0	CID
481.268	-3.34804	961.528	961.531	30.9 (M.expect:0.0,M.score:30.9)	333 - 341	K.IGTDVLSTR.Y	69552	CBPA3_HUMAN	Mast cell carboxypeptidase A OS=Homo sapiens OX=9606 GN=CPA3 PE=1 SV=2	502		TRUE	26443	960.521	481.269	960.524	2	-0.0016113	-0.00322261	-3.35155	13.6349	0.00856073	21.7744	0.0145666	28.3245	1	1		1	6.38305	0	CID
481.277	-0.47659	961.546	961.547	26.1 (M.expect:0.0,M.score:26.1)	1,209 - 1,217	K.ISGVIGPYR.E	85874	LAMB1_HUMAN	Laminin subunit beta-1 OS=Homo sapiens OX=9606 GN=LAMB1 PE=1 SV=2	503		TRUE	29085	960.539	481.277	960.539	2	-0.000229372	-0.000458743	-0.477089	29.0366	0.0160743	46.8007	0.0215122	28.8303	1	1		1	6.97651	0	CID
481.73	2.88466	962.453	962.45	17.2 (M.expect:0.0,M.score:17.2)	305 - 312	K.DMELPTEK.E	43886	MAP4_HUMAN	Microtubule-associated protein 4 OS=Homo sapiens OX=9606 GN=MAP4 PE=1 SV=3	504		TRUE	21298	961.445	481.729	961.443	2	0.00138963	0.00277925	2.88768	14.2254	0.0062759	20.841	0.00807161	29.3345	1	1		1	5.74247	0	CID
481.738	0.789538	962.468	962.468	22.3 (M.expect:0.0,M.score:22.3)	216 - 223	K.TIDDLEEK.L	194202	TPM4_HUMAN	Tropomyosin alpha-4 chain OS=Homo sapiens OX=9606 GN=TPM4 PE=1 SV=3	505		TRUE	35889	961.461	481.737	961.46	2	0.00038035	0.0007607	0.790364	5.52978	0.002468	6.65159	0.00385562	21.2733	1	1		1	7.99777	0	CID
481.744	2.49854	962.481	962.479	25.4 (M.expect:0.0,M.score:25.4)	701 - 708	R.ESIESEIR.R	94194	TERA_HUMAN	Transitional endoplasmic reticulum ATPase OS=Homo sapiens OX=9606 GN=VCP PE=1 SV=4	506		TRUE	25585	961.474	481.743	961.472	2	0.00120366	0.00240731	2.50115	16.7993	0.00867286	39.728	0.0145453	23.1682	1	1		1	11.3313	0	CID
481.756	-0.458956	962.505	962.505	24.1 (M.expect:0.0,M.score:24.1)	208 - 215	R.NYVTPVNR.N	156958	GRB2_HUMAN	Growth factor receptor-bound protein 2 OS=Homo sapiens OX=9606 GN=GRB2 PE=1 SV=1	507		TRUE	21144	961.498	481.756	961.498	2	-0.000221105	-0.00044221	-0.459437	22.5923	0.0140075	30.6416	0.0180859	19.8795	1	1		1	11.0335	0	CID
481.76	-1.11651	962.512	962.513	22.2 (M.expect:0.0,M.score:22.2)	8 - 16	K.APGFAQMLK.E	108620	TCPQ_HUMAN	T-complex protein 1 subunit theta OS=Homo sapiens OX=9606 GN=CCT8 PE=1 SV=4	508		TRUE	20804	961.504	481.76	961.506	2	-0.000537887	-0.00107577	-1.11767	32.947	0.0156681	54.8523	0.0181442	34.6578	1	1		1	10.3607	0	CID
482.74	-0.262439	964.473	964.473	22.4 (M.expect:0.0,M.score:22.4)	350 - 357	R.FEEELAAR.E	61738	NUCB1_HUMAN	Nucleobindin-1 OS=Homo sapiens OX=9606 GN=NUCB1 PE=1 SV=4	509		TRUE	15897	963.466	482.74	963.466	2	-0.00012669	-0.00025338	-0.262713	9.67764	0.00282118	15.3386	0.00928964	23.921	1	1		1	5.58347	0	CID
482.745	-2.05778	964.483	964.485	32.3 (M.expect:0.0,M.score:32.3)	213 - 221	R.AVETAFNGR.Q	403304	EMIL1_HUMAN	EMILIN-1 OS=Homo sapiens OX=9606 GN=EMILIN1 PE=1 SV=3	510		TRUE	34569	963.475	482.746	963.477	2	-0.000993384	-0.00198677	-2.05993	26.7272	0.0140915	36.4477	0.0182405	20.0477	1	1		1	31.6438	0	CID
482.766	-0.699117	964.524	964.525	24.8 (M.expect:0.0,M.score:24.8)	89 - 96	K.FLIDGFPR.N	101250	KCY_HUMAN	UMP-CMP kinase OS=Homo sapiens OX=9606 GN=CMPK1 PE=1 SV=3	511		TRUE	35649	963.517	482.766	963.518	2	-0.00033751	-0.00067502	-0.699847	17.9383	0.0102689	28.2696	0.0145592	49.7302	1	1		1	20.8863	0	CID
483.238	-0.00243429	965.469	965.469	22.8 (M.expect:0.0,M.score:22.8)	254 - 261	R.AQYDELAR.K	593410	K1C18_HUMAN	Keratin, type I cytoskeletal 18 OS=Homo sapiens OX=9606 GN=KRT18 PE=1 SV=2	512		TRUE	31250	964.461	483.238	964.461	2	-1.17634e-06	-2.35268e-06	-0.00243683	10.1724	0.00412206	28.7927	0.0114378	21.3305	1	1		1	34.0026	0	CID
483.268	-1.73814	965.529	965.53	20.3 (M.expect:0.0,M.score:20.3)	149 - 156	K.SVNELIYK.R	159352	RL7_HUMAN	60S ribosomal protein L7 OS=Homo sapiens OX=9606 GN=RPL7 PE=1 SV=1	513		TRUE	39768	964.521	483.269	964.523	2	-0.000839988	-0.00167998	-1.73996	7.15242	0.00185717	11.7141	0.00662965	27.7025	1	1		1	8.00953	0	CID
483.311	0.740008	965.615	965.614	17.5 (M.expect:0.0,M.score:17.5)	2 - 10	M.AVPAALILR.E	35648	COMDA_HUMAN	COMM domain-containing protein 10 OS=Homo sapiens OX=9606 GN=COMMD10 PE=1 SV=1	514		TRUE	16136	964.608	483.311	964.607	2	0.000357654	0.000715308	0.74078	28.1404	0.0127866	90.6711	0.0219712	65.4952	1	1		1	8.22094	0	CID
483.329	-0.444712	965.65	965.651	50.9 (M.expect:0.0,M.score:50.9)	133 - 141	R.VVVLGLLPR.G	92942	PA1B3_HUMAN	Platelet-activating factor acetylhydrolase IB subunit gamma OS=Homo sapiens OX=9606 GN=PAFAH1B3 PE=1 SV=1	515		TRUE	32068	964.643	483.329	964.643	2	-0.000214942	-0.000429884	-0.445176	5.39949	0.00231808	16.3839	0.00504208	48.8767	1	1		1	18.5368	0	CID
483.747	-1.94672	966.487	966.489	22.4 (M.expect:0.0,M.score:22.4)	78 - 86	R.STGSWSTLK.T	108670	CFAB_HUMAN	Complement factor B OS=Homo sapiens OX=9606 GN=CFB PE=1 SV=2	516		TRUE	31700	965.48	483.748	965.482	2	-0.000941722	-0.00188344	-1.94875	7.01373	0.00291493	9.45111	0.00559298	22.4228	1	1		1	6.13395	0	CID
483.749	1.2781	966.49	966.489	23.4 (M.expect:0.0,M.score:23.4)	8 - 15	R.DTLYEAVR.E	310584	RL10A_HUMAN	60S ribosomal protein L10a OS=Homo sapiens OX=9606 GN=RPL10A PE=1 SV=2	517		TRUE	38999	965.483	483.748	965.482	2	0.000618278	0.00123656	1.27943	29.7037	0.0164254	40.8723	0.0208598	29.1055	1	1		1	34.8198	0	CID
483.766	-0.836097	966.525	966.525	14.3 (M.expect:0.0,M.score:14.3)	717 - 724	R.IFTIESTR.V	53546	DYHC1_HUMAN	Cytoplasmic dynein 1 heavy chain 1 OS=Homo sapiens OX=9606 GN=DYNC1H1 PE=1 SV=5	518		TRUE	10284	965.517	483.766	965.518	2	-0.000404475	-0.00080895	-0.836968	13.0768	0.00360707	18.6274	0.00685204	29.8037	1	1		1	3.88766	0	CID
483.773	-1.59691	966.539	966.541	32.0 (M.expect:0.0,M.score:32.0)	28 - 35	K.VFQFLNAK.C	404664	RL24_HUMAN	60S ribosomal protein L24 OS=Homo sapiens OX=9606 GN=RPL24 PE=1 SV=1	519		TRUE	34912	965.532	483.774	965.533	2	-0.000772542	-0.00154508	-1.59857	10.5387	0.00381803	17.9641	0.0125259	37.9337	1	1		1	23.929	0	CID
483.786	-0.927271	966.565	966.566	31.8 (M.expect:0.0,M.score:31.8)	301 - 308	R.ILEFFGLK.K	60390	PDIA1_HUMAN	Protein disulfide-isomerase OS=Homo sapiens OX=9606 GN=P4HB PE=1 SV=3	520		TRUE	30118	965.558	483.787	965.559	2	-0.000448601	-0.000897202	-0.928237	40.6928	0.00799541	58.7257	0.0202756	55.2827	1	1		1	6.53121	0	CID
484.229	-0.75342	967.451	967.452	27.8 (M.expect:0.0,M.score:27.8)	185 - 191	K.IQDWYDK.K	146044	K1C9_HUMAN	Keratin, type I cytoskeletal 9 OS=Homo sapiens OX=9606 GN=KRT9 PE=1 SV=3	521		TRUE	39319	966.444	484.23	966.445	2	-0.000364828	-0.000729656	-0.754204	4.50057	0.00276525	4.50057	0.00276525	25.3513	1	1		1	11.7832	0	CID
484.253	-0.66964	967.499	967.5	27.8 (M.expect:0.0,M.score:27.8)	1,045 - 1,052	R.SWSLATFR.T	107140	PLEC_HUMAN	Plectin OS=Homo sapiens OX=9606 GN=PLEC PE=1 SV=3	522		TRUE	31866	966.492	484.253	966.492	2	-0.000324275	-0.000648551	-0.670337	14.6512	0.00872497	19.9615	0.011615	41.0757	1	1		1	9.29321	0	CID
484.259	-0.415328	967.51	967.511	31.1 (M.expect:0.0,M.score:31.1)	2 - 9	M.ASIWVGHR.G	490438	ANXA3_HUMAN	Annexin A3 OS=Homo sapiens OX=9606 GN=ANXA3 PE=1 SV=3	523		TRUE	34357	966.503	484.259	966.504	2	-0.000201126	-0.000402253	-0.41576	8.09119	0.0027321	9.42143	0.00315193	35.0002	2	1		1	33.0111	0	CID
484.259	-0.270777	967.511	967.511	27.8 (M.expect:0.0,M.score:27.8)	2 - 9	M.ASIWVGHR.G	276190	ANXA3_HUMAN	Annexin A3 OS=Homo sapiens OX=9606 GN=ANXA3 PE=1 SV=3	524		TRUE	28072	966.503	484.259	966.504	2	-0.000131126	-0.000262253	-0.271059	11.9469	0.00503893	58.1012	0.0124161	35.1218	2	1		1	17.1424	0	CID
484.265	-1.19838	967.524	967.525	19.7 (M.expect:0.0,M.score:19.7)	2,694 - 2,702	K.AFIGFEGVK.G	67758	DESP_HUMAN	Desmoplakin OS=Homo sapiens OX=9606 GN=DSP PE=1 SV=3	525		TRUE	14681	966.516	484.266	966.517	2	-0.000580334	-0.00116067	-1.19963	36.4947	0.0160147	56.952	0.0183143	39.4392	1	1		1	5.79706	0	CID
484.778	-3.00385	968.549	968.552	23.5 (M.expect:0.0,M.score:23.5)	14 - 21	R.DQLLPNLR.A	35454	PHS_HUMAN	Pterin-4-alpha-carbinolamine dehydratase OS=Homo sapiens OX=9606 GN=PCBD1 PE=1 SV=2	526		TRUE	8401	967.542	484.78	967.545	2	-0.0014562	-0.0029124	-3.00697	15.8675	0.00937591	20.5605	0.0137738	40.863	1	1		1	25.8894	0	CID
484.798	0.909427	968.59	968.589	26.0 (M.expect:0.0,M.score:26.0)	2 - 10	M.AAQALALLR.E	26086	PSMD5_HUMAN	26S proteasome non-ATPase regulatory subunit 5 OS=Homo sapiens OX=9606 GN=PSMD5 PE=1 SV=3	527		TRUE	13511	967.582	484.798	967.581	2	0.000440889	0.000881777	0.910373	40.1146	0.0153935	54.294	0.0189623	63.806	1	1		1	5.59508	0	CID
485.258	4.23978	969.508	969.504	17.2 (M.expect:0.0,M.score:17.2)	194 - 200	K.ELEFYLR.K	107974	RS8_HUMAN	40S ribosomal protein S8 OS=Homo sapiens OX=9606 GN=RPS8 PE=1 SV=2	528		TRUE	34474	968.501	485.256	968.497	2	0.00205739	0.00411477	4.24419	4.0911	0.00172726	4.0911	0.00172726	43.0472	1	1		1	12.4924	0	CID
485.256	0.221299	969.504	969.504	30.1 (M.expect:0.0,M.score:30.1)	166 - 174	R.IGFGSFVDK.T	89806	ITB2_HUMAN	Integrin beta-2 OS=Homo sapiens OX=9606 GN=ITGB2 PE=1 SV=2	529		TRUE	32676	968.497	485.256	968.497	2	0.000107387	0.000214774	0.221529	15.167	0.00881319	20.3721	0.0119879	39.659	1	1		1	5.99182	0	CID
485.279	-1.61157	969.55	969.552	24.2 (M.expect:0.0,M.score:24.2)	244 - 251	R.QLALWNPK.N	62390	COR1C_HUMAN	Coronin-1C OS=Homo sapiens OX=9606 GN=CORO1C PE=1 SV=1	530		TRUE	19149	968.543	485.279	968.544	2	-0.000782061	-0.00156412	-1.61324	6.03447	0.00352787	7.68929	0.00436154	35.9188	1	1		1	7.44349	0	CID
485.295	-1.44951	969.583	969.584	28.5 (M.expect:0.0,M.score:28.5)	905 - 913	R.VAVVNQIAR.Q	43702	SPTB2_HUMAN	Spectrin beta chain, non-erythrocytic 1 OS=Homo sapiens OX=9606 GN=SPTBN1 PE=1 SV=2	531		TRUE	5157	968.575	485.296	968.577	2	-0.000703441	-0.00140688	-1.45102	23.2335	0.0121555	49.6515	0.0162703	24.5065	2	1		1	26.3312	0	CID
485.295	-0.439817	969.584	969.584	15.8 (M.expect:0.0,M.score:15.8)	905 - 913	R.VAVVNQIAR.Q	352560	SPTB2_HUMAN	Spectrin beta chain, non-erythrocytic 1 OS=Homo sapiens OX=9606 GN=SPTBN1 PE=1 SV=2	532		TRUE	29764	968.576	485.296	968.577	2	-0.000213441	-0.000426882	-0.440274	15.1711	0.00994076	39.7059	0.0156784	24.5442	2	1		1	24.758	0	CID
485.754	0.747087	970.5	970.499	28.9 (M.expect:0.0,M.score:28.9)	5,822 - 5,831	K.FGTFGGLGSK.S	101210	AHNK_HUMAN	Neuroblast differentiation-associated protein AHNAK OS=Homo sapiens OX=9606 GN=AHNAK PE=1 SV=2	533		TRUE	30354	969.493	485.753	969.492	2	0.0003629	0.0007258	0.747862	31.5029	0.0149684	46.0188	0.0196713	32.3597	1	1		1	9.6196	0	CID
485.8	-0.632549	970.593	970.593	34.5 (M.expect:0.0,M.score:34.5)	103 - 111	R.VLQALEGLK.M	654514	RS19_HUMAN	40S ribosomal protein S19 OS=Homo sapiens OX=9606 GN=RPS19 PE=1 SV=2	534		TRUE	29593	969.585	485.8	969.586	2	-0.000307292	-0.000614585	-0.633206	6.06128	0.00455961	14.8163	0.00586826	35.0633	2	1		1	11.5926	0	CID
485.8	-0.570795	970.593	970.593	30.3 (M.expect:0.0,M.score:30.3)	103 - 111	R.VLQALEGLK.M	407646	RS19_HUMAN	40S ribosomal protein S19 OS=Homo sapiens OX=9606 GN=RPS19 PE=1 SV=2	535		TRUE	35398	969.585	485.8	969.586	2	-0.000277292	-0.000554585	-0.571388	31.3773	0.0117423	69.7913	0.0183837	34.9423	2	1		1	26.8522	0	CID
486.264	-5.92881	971.521	971.527	23.4 (M.expect:0.0,M.score:23.4)	1,522 - 1,529	R.LLDVNNQR.L	103506	AGRIN_HUMAN	Agrin OS=Homo sapiens OX=9606 GN=AGRN PE=1 SV=6	536		TRUE	2680	970.514	486.267	970.52	2	-0.00288297	-0.00576593	-5.93495	18.2901	0.0109252	23.183	0.0132331	21.3482	1	1		1	3.94202	0	CID
486.284	-2.21212	971.561	971.563	16.1 (M.expect:0.0,M.score:16.1)	77 - 85	R.AINTLNGLR.L	237568	ELAV1_HUMAN	ELAV-like protein 1 OS=Homo sapiens OX=9606 GN=ELAVL1 PE=1 SV=2	537		TRUE	38681	970.554	486.285	970.556	2	-0.00107572	-0.00215144	-2.21442	8.9634	0.00292724	13.0773	0.00394277	26.5672	1	1		1	15.605	0	CID
486.286	-2.19437	971.565	971.567	33.7 (M.expect:0.0,M.score:33.7)	165 - 172	R.LLGWIQNK.V	76584	FLNC_HUMAN	Filamin-C OS=Homo sapiens OX=9606 GN=FLNC PE=1 SV=3	538		TRUE	10681	970.558	486.287	970.56	2	-0.00106709	-0.00213419	-2.19665	13.2968	0.00809963	19.1532	0.0113955	37.4842	2	1		1	9.95451	0	CID
486.286	-2.19437	971.565	971.567	33.7 (M.expect:0.0,M.score:33.7)	172 - 179	R.LLGWIQNK.L	76584	FLNA_HUMAN	Filamin-A OS=Homo sapiens OX=9606 GN=FLNA PE=1 SV=4	539		TRUE	10681	970.558	486.287	970.56	2	-0.00106709	-0.00213419	-2.19665	13.2968	0.00809963	19.1532	0.0113955	37.4842	2	1		1	9.95451	0	CID
486.286	-2.19437	971.565	971.567	33.7 (M.expect:0.0,M.score:33.7)	145 - 152	R.LLGWIQNK.I	76584	FLNB_HUMAN	Filamin-B OS=Homo sapiens OX=9606 GN=FLNB PE=1 SV=2	540		TRUE	10681	970.558	486.287	970.56	2	-0.00106709	-0.00213419	-2.19665	13.2968	0.00809963	19.1532	0.0113955	37.4842	2	1		1	9.95451	0	CID
486.287	-0.734325	971.567	971.567	32.6 (M.expect:0.0,M.score:32.6)	145 - 152	R.LLGWIQNK.I	329428	FLNB_HUMAN	Filamin-B OS=Homo sapiens OX=9606 GN=FLNB PE=1 SV=2	541		TRUE	35947	970.559	486.287	970.56	2	-0.000357093	-0.000714185	-0.735086	21.8557	0.0089921	41.4158	0.0110973	37.53	2	1		1	22.5489	0	CID
486.287	-0.734325	971.567	971.567	32.6 (M.expect:0.0,M.score:32.6)	165 - 172	R.LLGWIQNK.V	329428	FLNC_HUMAN	Filamin-C OS=Homo sapiens OX=9606 GN=FLNC PE=1 SV=3	542		TRUE	35947	970.559	486.287	970.56	2	-0.000357093	-0.000714185	-0.735086	21.8557	0.0089921	41.4158	0.0110973	37.53	2	1		1	22.5489	0	CID
486.287	-0.734325	971.567	971.567	32.6 (M.expect:0.0,M.score:32.6)	172 - 179	R.LLGWIQNK.L	329428	FLNA_HUMAN	Filamin-A OS=Homo sapiens OX=9606 GN=FLNA PE=1 SV=4	543		TRUE	35947	970.559	486.287	970.56	2	-0.000357093	-0.000714185	-0.735086	21.8557	0.0089921	41.4158	0.0110973	37.53	2	1		1	22.5489	0	CID
486.743	0.638162	972.479	972.479	24.9 (M.expect:0.0,M.score:24.9)	120 - 127	K.ESAYLYAR.F	355378	MIME_HUMAN	Mimecan OS=Homo sapiens OX=9606 GN=OGN PE=1 SV=1	544		TRUE	38032	971.472	486.743	971.471	2	0.000310621	0.000621243	0.638823	21.5264	0.00777571	33.07	0.0115774	23.4537	1	1		1	36.8087	0	CID
486.788	-2.9162	972.57	972.572	54.3 (M.expect:0.0,M.score:54.3)	86 - 94	R.AALQELLSK.G	45110	RS25_HUMAN	40S ribosomal protein S25 OS=Homo sapiens OX=9606 GN=RPS25 PE=1 SV=1	545		TRUE	13448	971.562	486.79	971.565	2	-0.00141957	-0.00283914	-2.91922	19.4685	0.00715764	26.5175	0.0145412	36.1547	2	1		1	12.4381	0	CID
486.79	-0.368889	972.572	972.572	53.5 (M.expect:0.0,M.score:53.5)	86 - 94	R.AALQELLSK.G	298830	RS25_HUMAN	40S ribosomal protein S25 OS=Homo sapiens OX=9606 GN=RPS25 PE=1 SV=1	546		TRUE	38833	971.565	486.79	971.565	2	-0.000179571	-0.000359143	-0.369271	16.2267	0.00871342	20.4134	0.0153445	36.1957	2	1		1	22.436	0	CID
486.792	-0.659305	972.576	972.576	19.5 (M.expect:0.0,M.score:19.5)	18 - 25	K.YPLPLIEK.E	41904	NB5R2_HUMAN	NADH-cytochrome b5 reductase 2 OS=Homo sapiens OX=9606 GN=CYB5R2 PE=1 SV=1	547		TRUE	14874	971.569	486.792	971.569	2	-0.000320944	-0.000641888	-0.659988	21.9	0.00772813	30.339	0.00954089	41.9338	1	1		1	3.08008	0	CID
487.264	-0.255736	973.52	973.52	42.1 (M.expect:0.0,M.score:42.1)	1,491 - 1,499	R.ALEEALEAK.E	316390	MYH10_HUMAN	Myosin-10 OS=Homo sapiens OX=9606 GN=MYH10 PE=1 SV=3	548		TRUE	39703	972.513	487.264	972.513	2	-0.000124611	-0.000249221	-0.256	15.0956	0.00962711	63.9293	0.0142497	25.2932	1	1		1	35.6914	0	CID
487.264	-0.255736	973.52	973.52	42.1 (M.expect:0.0,M.score:42.1)	1,491 - 1,499	R.ALEEALEAK.E	316390	MYH11_HUMAN	Myosin-11 OS=Homo sapiens OX=9606 GN=MYH11 PE=1 SV=3	549		TRUE	39703	972.513	487.264	972.513	2	-0.000124611	-0.000249221	-0.256	15.0956	0.00962711	63.9293	0.0142497	25.2932	1	1		1	35.6914	0	CID
487.269	-0.720967	973.531	973.531	23.1 (M.expect:0.0,M.score:23.1)	145 - 152	K.EQLSLLDR.F	208864	AACT_HUMAN	Alpha-1-antichymotrypsin OS=Homo sapiens OX=9606 GN=SERPINA3 PE=1 SV=2	550		TRUE	36516	972.523	487.269	972.524	2	-0.000351305	-0.000702609	-0.721713	25.8769	0.00875459	33.9403	0.0135548	33.8477	1	1		1	20.9709	0	CID
487.284	-6.32907	973.562	973.568	18.8 (M.expect:0.0,M.score:18.8)	2,475 - 2,483	K.NLQVALTSK.Q	345240	CO6A3_HUMAN	Collagen alpha-3(VI) chain OS=Homo sapiens OX=9606 GN=COL6A3 PE=1 SV=5	551		TRUE	37659	972.554	487.287	972.56	2	-0.00308406	-0.00616812	-6.33562	21.3047	0.00932348	50.6314	0.0149869	26.45	1	1		1	10.1821	0	CID
487.294	-1.46139	973.582	973.583	31.3 (M.expect:0.0,M.score:31.3)	68 - 76	R.YLLLAGAPR.E	270982	ITA3_HUMAN	Integrin alpha-3 OS=Homo sapiens OX=9606 GN=ITGA3 PE=1 SV=5	552		TRUE	36055	972.574	487.295	972.576	2	-0.000712125	-0.00142425	-1.4629	3.38586	0.00125338	15.0435	0.00446382	37.9932	1	1		1	36.4611	0	CID
487.306	-0.28075	973.604	973.604	35.0 (M.expect:0.0,M.score:35.0)	56 - 65	R.SGVSLAALKK.A	824166	H13_HUMAN	Histone H1.3 OS=Homo sapiens OX=9606 GN=HIST1H1D PE=1 SV=2	553		TRUE	34508	972.597	487.306	972.597	2	-0.000136811	-0.000273622	-0.28104	5.52004	0.00298614	30.6744	0.0085107	21.7897	1	1		1	35.0052	1	CID
487.306	-0.28075	973.604	973.604	35.0 (M.expect:0.0,M.score:35.0)	55 - 64	R.SGVSLAALKK.A	824166	H12_HUMAN	Histone H1.2 OS=Homo sapiens OX=9606 GN=HIST1H1C PE=1 SV=2	554		TRUE	34508	972.597	487.306	972.597	2	-0.000136811	-0.000273622	-0.28104	5.52004	0.00298614	30.6744	0.0085107	21.7897	1	1		1	35.0052	1	CID
487.77	1.46142	974.532	974.531	34.2 (M.expect:0.0,M.score:34.2)	342 - 349	R.LNVWDLSK.I	76798	RBBP4_HUMAN	Histone-binding protein RBBP4 OS=Homo sapiens OX=9606 GN=RBBP4 PE=1 SV=3	555		TRUE	32948	973.525	487.769	973.523	2	0.000712836	0.00142567	1.46293	12.1996	0.00456678	18.6194	0.0142824	42.7127	1	1		1	8.05612	0	CID
487.77	-1.00985	974.533	974.534	41.3 (M.expect:0.0,M.score:41.3)	4 - 12	R.MNVLADALK.S	617818	RS15A_HUMAN	40S ribosomal protein S15a OS=Homo sapiens OX=9606 GN=RPS15A PE=1 SV=2	556		TRUE	33080	973.526	487.771	973.527	2	-0.000492573	-0.000985146	-1.01089	8.38424	0.00347528	21.952	0.0127145	38.5655	1	1		1	34.0217	0	CID
488.229	-1.34393	975.452	975.453	29.3 (M.expect:0.0,M.score:29.3)	7 - 14	R.STFSTNYR.S	3580486	K1C18_HUMAN	Keratin, type I cytoskeletal 18 OS=Homo sapiens OX=9606 GN=KRT18 PE=1 SV=2	557		TRUE	2627	974.444	488.23	974.446	2	-0.000656144	-0.00131229	-1.34531	18.3528	0.00813927	25.6265	0.0120861	19.7495	1	1		1	43.2034	0	CID
488.247	-2.16877	975.487	975.489	23.2 (M.expect:0.0,M.score:23.2)	553 - 560	R.LTWDPTSR.Q	101968	COEA1_HUMAN	Collagen alpha-1(XIV) chain OS=Homo sapiens OX=9606 GN=COL14A1 PE=1 SV=3	558		TRUE	28832	974.48	488.248	974.482	2	-0.0010589	-0.00211779	-2.17101	16.9474	0.00485092	40.3498	0.0148284	30.7105	1	1		1	15.2435	0	CID
488.259	0.504683	975.511	975.511	24.6 (M.expect:0.0,M.score:24.6)	3,477 - 3,485	K.DLSELGSVR.T	271038	PLEC_HUMAN	Plectin OS=Homo sapiens OX=9606 GN=PLEC PE=1 SV=3	559		TRUE	38130	974.504	488.259	974.503	2	0.000246416	0.000492833	0.505205	4.09351	0.0019474	4.56046	0.0021872	34.3665	1	1		1	27.3085	0	CID
488.259	0.709493	975.511	975.511	42.7 (M.expect:0.0,M.score:42.7)	256 - 264	R.ISASAEELR.Q	469440	APOA4_HUMAN	Apolipoprotein A-IV OS=Homo sapiens OX=9606 GN=APOA4 PE=1 SV=3	560		TRUE	33900	974.504	488.259	974.503	2	0.000346416	0.000692833	0.710225	6.19041	0.00277262	7.97614	0.00564004	21.3315	1	1		1	31.4426	0	CID
488.266	-0.740683	975.525	975.526	19.5 (M.expect:0.0,M.score:19.5)	13 - 20	K.QPTIFQNK.K	98348	RS11_HUMAN	40S ribosomal protein S11 OS=Homo sapiens OX=9606 GN=RPS11 PE=1 SV=3	561		TRUE	24361	974.518	488.267	974.519	2	-0.000361651	-0.000723301	-0.741448	38.3381	0.01419	59.8342	0.0179643	22.7148	2	1		1	11.7947	0	CID
488.267	0.160465	975.526	975.526	24.1 (M.expect:0.0,M.score:24.1)	6 - 14	K.YADLPGIAR.N	140366	DCTN2_HUMAN	Dynactin subunit 2 OS=Homo sapiens OX=9606 GN=DCTN2 PE=1 SV=4	562		TRUE	36943	974.519	488.267	974.519	2	7.83495e-05	0.000156699	0.16063	7.49744	0.00487197	17.0297	0.00668152	33.332	1	1		1	27.3783	0	CID
488.267	0.447193	975.526	975.526	13.8 (M.expect:0.0,M.score:13.8)	13 - 20	K.QPTIFQNK.K	231386	RS11_HUMAN	40S ribosomal protein S11 OS=Homo sapiens OX=9606 GN=RPS11 PE=1 SV=3	563		TRUE	35022	974.519	488.267	974.519	2	0.000218349	0.000436699	0.447655	20.921	0.0110478	37.5403	0.01852	22.7638	2	1		1	12.6344	0	CID
488.278	-1.63372	975.549	975.551	30.1 (M.expect:0.0,M.score:30.1)	170 - 178	K.YDGIILPGK.-	175152	RL11_HUMAN	60S ribosomal protein L11 OS=Homo sapiens OX=9606 GN=RPL11 PE=1 SV=2	564		TRUE	36452	974.542	488.279	974.544	2	-0.00079771	-0.00159542	-1.63541	4.33309	0.00268655	18.5817	0.00905132	37.1257	1	1		1	15.4296	0	CID
488.727	-0.881127	976.447	976.448	38.0 (M.expect:0.0,M.score:38.0)	719 - 728	K.AGFAGDDAPR.A	2204144	POTEE_HUMAN	POTE ankyrin domain family member E OS=Homo sapiens OX=9606 GN=POTEE PE=2 SV=3	565		TRUE	14317	975.44	488.728	975.441	2	-0.000430631	-0.000861262	-0.882036	16.332	0.00654765	43.7998	0.0146245	19.3407	6	1		1	62.3073	0	CID
488.727	-0.881127	976.447	976.448	38.0 (M.expect:0.0,M.score:38.0)	19 - 28	K.AGFAGDDAPR.A	2204144	ACTB_HUMAN	Actin, cytoplasmic 1 OS=Homo sapiens OX=9606 GN=ACTB PE=1 SV=1	566		TRUE	14317	975.44	488.728	975.441	2	-0.000430631	-0.000861262	-0.882036	16.332	0.00654765	43.7998	0.0146245	19.3407	6	1		1	62.3073	0	CID
488.727	-0.881127	976.447	976.448	38.0 (M.expect:0.0,M.score:38.0)	21 - 30	K.AGFAGDDAPR.A	2204144	ACTC_HUMAN	Actin, alpha cardiac muscle 1 OS=Homo sapiens OX=9606 GN=ACTC1 PE=1 SV=1	567		TRUE	14317	975.44	488.728	975.441	2	-0.000430631	-0.000861262	-0.882036	16.332	0.00654765	43.7998	0.0146245	19.3407	6	1		1	62.3073	0	CID
488.727	-0.676514	976.448	976.448	41.0 (M.expect:0.0,M.score:41.0)	719 - 728	K.AGFAGDDAPR.A	15937810	POTEE_HUMAN	POTE ankyrin domain family member E OS=Homo sapiens OX=9606 GN=POTEE PE=2 SV=3	568		TRUE	169	975.44	488.728	975.441	2	-0.000330631	-0.000661262	-0.677212	7.77523	0.00598192	27.4755	0.00993834	19.3998	6	1		1	65.9115	0	CID
488.727	-0.676514	976.448	976.448	41.0 (M.expect:0.0,M.score:41.0)	19 - 28	K.AGFAGDDAPR.A	15937810	ACTB_HUMAN	Actin, cytoplasmic 1 OS=Homo sapiens OX=9606 GN=ACTB PE=1 SV=1	569		TRUE	169	975.44	488.728	975.441	2	-0.000330631	-0.000661262	-0.677212	7.77523	0.00598192	27.4755	0.00993834	19.3998	6	1		1	65.9115	0	CID
488.727	-0.676514	976.448	976.448	41.0 (M.expect:0.0,M.score:41.0)	21 - 30	K.AGFAGDDAPR.A	15937810	ACTC_HUMAN	Actin, alpha cardiac muscle 1 OS=Homo sapiens OX=9606 GN=ACTC1 PE=1 SV=1	570		TRUE	169	975.44	488.728	975.441	2	-0.000330631	-0.000661262	-0.677212	7.77523	0.00598192	27.4755	0.00993834	19.3998	6	1		1	65.9115	0	CID
488.728	-0.451439	976.448	976.448	47.9 (M.expect:0.0,M.score:47.9)	719 - 728	K.AGFAGDDAPR.A	4705012	POTEE_HUMAN	POTE ankyrin domain family member E OS=Homo sapiens OX=9606 GN=POTEE PE=2 SV=3	571		TRUE	17039	975.441	488.728	975.441	2	-0.000220631	-0.000441262	-0.451905	2.88475	0.00167209	5.12655	0.00307908	19.522	6	1		1	53.742	0	CID
488.728	-0.451439	976.448	976.448	47.9 (M.expect:0.0,M.score:47.9)	19 - 28	K.AGFAGDDAPR.A	4705012	ACTB_HUMAN	Actin, cytoplasmic 1 OS=Homo sapiens OX=9606 GN=ACTB PE=1 SV=1	572		TRUE	17039	975.441	488.728	975.441	2	-0.000220631	-0.000441262	-0.451905	2.88475	0.00167209	5.12655	0.00307908	19.522	6	1		1	53.742	0	CID
488.728	-0.451439	976.448	976.448	47.9 (M.expect:0.0,M.score:47.9)	21 - 30	K.AGFAGDDAPR.A	4705012	ACTC_HUMAN	Actin, alpha cardiac muscle 1 OS=Homo sapiens OX=9606 GN=ACTC1 PE=1 SV=1	573		TRUE	17039	975.441	488.728	975.441	2	-0.000220631	-0.000441262	-0.451905	2.88475	0.00167209	5.12655	0.00307908	19.522	6	1		1	53.742	0	CID
488.728	-0.287749	976.448	976.448	51.3 (M.expect:0.0,M.score:51.3)	21 - 30	K.AGFAGDDAPR.A	981862	ACTC_HUMAN	Actin, alpha cardiac muscle 1 OS=Homo sapiens OX=9606 GN=ACTC1 PE=1 SV=1	574		TRUE	23559	975.441	488.728	975.441	2	-0.000140631	-0.000281262	-0.288046	2.26328	0.00100464	2.42749	0.00120006	20.1648	6	1		1	44.054	0	CID
488.728	-0.287749	976.448	976.448	51.3 (M.expect:0.0,M.score:51.3)	19 - 28	K.AGFAGDDAPR.A	981862	ACTB_HUMAN	Actin, cytoplasmic 1 OS=Homo sapiens OX=9606 GN=ACTB PE=1 SV=1	575		TRUE	23559	975.441	488.728	975.441	2	-0.000140631	-0.000281262	-0.288046	2.26328	0.00100464	2.42749	0.00120006	20.1648	6	1		1	44.054	0	CID
488.728	-0.287749	976.448	976.448	51.3 (M.expect:0.0,M.score:51.3)	719 - 728	K.AGFAGDDAPR.A	981862	POTEE_HUMAN	POTE ankyrin domain family member E OS=Homo sapiens OX=9606 GN=POTEE PE=2 SV=3	576		TRUE	23559	975.441	488.728	975.441	2	-0.000140631	-0.000281262	-0.288046	2.26328	0.00100464	2.42749	0.00120006	20.1648	6	1		1	44.054	0	CID
488.728	0.592086	976.449	976.448	21.7 (M.expect:0.0,M.score:21.7)	19 - 28	K.AGFAGDDAPR.A	362400	ACTB_HUMAN	Actin, cytoplasmic 1 OS=Homo sapiens OX=9606 GN=ACTB PE=1 SV=1	577		TRUE	32930	975.442	488.728	975.441	2	0.000289369	0.000578738	0.592697	7.34527	0.00377551	28.866	0.0105241	20.2833	6	1		1	12.5295	0	CID
488.728	0.592086	976.449	976.448	21.7 (M.expect:0.0,M.score:21.7)	719 - 728	K.AGFAGDDAPR.A	362400	POTEE_HUMAN	POTE ankyrin domain family member E OS=Homo sapiens OX=9606 GN=POTEE PE=2 SV=3	578		TRUE	32930	975.442	488.728	975.441	2	0.000289369	0.000578738	0.592697	7.34527	0.00377551	28.866	0.0105241	20.2833	6	1		1	12.5295	0	CID
488.728	0.592086	976.449	976.448	21.7 (M.expect:0.0,M.score:21.7)	21 - 30	K.AGFAGDDAPR.A	362400	ACTC_HUMAN	Actin, alpha cardiac muscle 1 OS=Homo sapiens OX=9606 GN=ACTC1 PE=1 SV=1	579		TRUE	32930	975.442	488.728	975.441	2	0.000289369	0.000578738	0.592697	7.34527	0.00377551	28.866	0.0105241	20.2833	6	1		1	12.5295	0	CID
488.729	2.45406	976.451	976.448	24.0 (M.expect:0.0,M.score:24.0)	719 - 728	K.AGFAGDDAPR.A	872500	POTEE_HUMAN	POTE ankyrin domain family member E OS=Homo sapiens OX=9606 GN=POTEE PE=2 SV=3	580		TRUE	26995	975.443	488.728	975.441	2	0.00119937	0.00239874	2.45659	19.0266	0.00809286	34.6237	0.0129768	19.6917	6	1		1	16.3444	0	CID
488.729	2.45406	976.451	976.448	24.0 (M.expect:0.0,M.score:24.0)	19 - 28	K.AGFAGDDAPR.A	872500	ACTB_HUMAN	Actin, cytoplasmic 1 OS=Homo sapiens OX=9606 GN=ACTB PE=1 SV=1	581		TRUE	26995	975.443	488.728	975.441	2	0.00119937	0.00239874	2.45659	19.0266	0.00809286	34.6237	0.0129768	19.6917	6	1		1	16.3444	0	CID
488.729	2.45406	976.451	976.448	24.0 (M.expect:0.0,M.score:24.0)	21 - 30	K.AGFAGDDAPR.A	872500	ACTC_HUMAN	Actin, alpha cardiac muscle 1 OS=Homo sapiens OX=9606 GN=ACTC1 PE=1 SV=1	582		TRUE	26995	975.443	488.728	975.441	2	0.00119937	0.00239874	2.45659	19.0266	0.00809286	34.6237	0.0129768	19.6917	6	1		1	16.3444	0	CID
488.793	-2.9357	976.58	976.583	35.0 (M.expect:0.0,M.score:35.0)	236 - 243	R.QQILLSFK.T	46934	ANX11_HUMAN	Annexin A11 OS=Homo sapiens OX=9606 GN=ANXA11 PE=1 SV=1	583		TRUE	5144	975.572	488.795	975.575	2	-0.00143495	-0.0028699	-2.93872	22.6625	0.0130469	46.1907	0.0163582	39.387	3	1		1	9.91753	0	CID
488.794	-1.1558	976.581	976.583	14.2 (M.expect:0.0,M.score:14.2)	236 - 243	R.QQILLSFK.T	97760	ANX11_HUMAN	Annexin A11 OS=Homo sapiens OX=9606 GN=ANXA11 PE=1 SV=1	584		TRUE	10898	975.574	488.795	975.575	2	-0.000564949	-0.0011299	-1.15699	39.8218	0.0196491	58.5812	0.0244014	39.501	3	1		1	3.47805	0	CID
488.794	-0.910299	976.582	976.583	41.4 (M.expect:0.0,M.score:41.4)	236 - 243	R.QQILLSFK.T	124818	ANX11_HUMAN	Annexin A11 OS=Homo sapiens OX=9606 GN=ANXA11 PE=1 SV=1	585		TRUE	38092	975.574	488.795	975.575	2	-0.000444949	-0.000889898	-0.911238	13.0051	0.0062931	15.7411	0.00751326	39.4283	3	1		1	14.3493	0	CID
489.267	-2.69789	977.528	977.53	23.6 (M.expect:0.0,M.score:23.6)	152 - 160	K.SSFVAPLEK.S	118928	PEDF_HUMAN	Pigment epithelium-derived factor OS=Homo sapiens OX=9606 GN=SERPINF1 PE=1 SV=4	586		TRUE	32613	976.52	489.269	976.523	2	-0.00131999	-0.00263998	-2.70067	22.8897	0.0144091	40.2638	0.0175705	30.5972	1	1		1	14.4868	0	CID
489.268	-1.14454	977.529	977.53	25.6 (M.expect:0.0,M.score:25.6)	94 - 101	R.AFLIEEQK.I	117404	RL34_HUMAN	60S ribosomal protein L34 OS=Homo sapiens OX=9606 GN=RPL34 PE=1 SV=3	587		TRUE	34292	976.522	489.269	976.523	2	-0.000559988	-0.00111998	-1.14572	8.21982	0.00303364	27.217	0.00962292	29.96	1	1		1	7.2691	0	CID
489.285	-4.05232	977.563	977.567	43.4 (M.expect:0.0,M.score:43.4)	297 - 305	K.ILGPLSYSK.I	135572	LUM_HUMAN	Lumican OS=Homo sapiens OX=9606 GN=LUM PE=1 SV=2	588		TRUE	39253	976.555	489.287	976.559	2	-0.00198274	-0.00396548	-4.0565	8.86265	0.00503593	21.1886	0.0106481	33.2175	1	1		1	18.0002	0	CID
489.75	2.69174	978.492	978.489	42.7 (M.expect:0.0,M.score:42.7)	216 - 225	K.DGAGDVAFVK.H	72620	TRFE_HUMAN	Serotransferrin OS=Homo sapiens OX=9606 GN=TF PE=1 SV=3	589		TRUE	22421	977.484	489.748	977.482	2	0.00131828	0.00263656	2.69451	24.0479	0.0104918	39.7965	0.0141112	31.0565	1	1		1	7.71881	0	CID
489.766	-0.580839	978.525	978.525	42.3 (M.expect:0.0,M.score:42.3)	17 - 26	K.ATAVVDGAFK.E	108648	PRDX2_HUMAN	Peroxiredoxin-2 OS=Homo sapiens OX=9606 GN=PRDX2 PE=1 SV=5	590		TRUE	32904	977.518	489.766	977.518	2	-0.000284475	-0.00056895	-0.581436	15.3895	0.00907239	21.7241	0.0126875	25.753	1	1		1	10.7853	0	CID
489.772	-0.982436	978.536	978.537	38.2 (M.expect:0.0,M.score:38.2)	630 - 637	R.YQLAVTQR.K	285748	AOC3_HUMAN	Membrane primary amine oxidase OS=Homo sapiens OX=9606 GN=AOC3 PE=1 SV=3	591		TRUE	37945	977.528	489.772	977.529	2	-0.000481169	-0.000962338	-0.983447	21.095	0.00927118	35.7104	0.0126016	23.7997	1	1		1	33.5222	0	CID
489.774	-0.556465	978.54	978.541	27.6 (M.expect:0.0,M.score:27.6)	99 - 106	K.YLPFVPSR.M	178500	FMOD_HUMAN	Fibromodulin OS=Homo sapiens OX=9606 GN=FMOD PE=1 SV=2	592		TRUE	37981	977.533	489.774	977.533	2	-0.000272542	-0.000545084	-0.557038	25.9619	0.0110627	65.0167	0.0189239	41.1295	1	1		1	23.2236	0	CID
489.822	1.15811	978.636	978.635	44.4 (M.expect:0.0,M.score:44.4)	478 - 487	R.LGLLGLPAPK.N	82822	CDC5L_HUMAN	Cell division cycle 5-like protein OS=Homo sapiens OX=9606 GN=CDC5L PE=1 SV=2	593		TRUE	28987	977.628	489.821	977.627	2	0.000567266	0.00113453	1.1593	7.5033	0.00532518	52.9724	0.0116289	47.4565	1	1		1	11.4323	0	CID
490.23	1.12424	979.452	979.451	25.7 (M.expect:0.0,M.score:25.7)	305 - 312	K.TEISEMNR.N	337870	K2C8_HUMAN	Keratin, type II cytoskeletal 8 OS=Homo sapiens OX=9606 GN=KRT8 PE=1 SV=7	594		TRUE	38745	978.445	490.229	978.444	2	0.000551136	0.00110227	1.1254	6.03394	0.00415174	44.7352	0.0171017	18.1377	1	1		1	25.884	0	CID
490.244	2.73417	979.481	979.478	30.5 (M.expect:0.0,M.score:30.5)	189 - 195	R.IDWWGFR.V	49104	CTRC_HUMAN	Chymotrypsin-C OS=Homo sapiens OX=9606 GN=CTRC PE=1 SV=2	595		TRUE	16947	978.474	490.243	978.471	2	0.00134041	0.00268082	2.73698	21.0929	0.0128271	31.0734	0.0167021	53.5572	1	1		1	4.30672	0	CID
490.264	0.797607	979.522	979.521	27.8 (M.expect:0.0,M.score:27.8)	256 - 264	R.GIVVYTGDR.T	108316	AT1A1_HUMAN	Sodium/potassium-transporting ATPase subunit alpha-1 OS=Homo sapiens OX=9606 GN=ATP1A1 PE=1 SV=1	596		TRUE	33379	978.514	490.264	978.513	2	0.000391038	0.000782077	0.798427	8.68121	0.00343509	13.8465	0.0113797	26.2185	1	1		1	10.8082	0	CID
490.282	-0.125876	979.557	979.557	16.8 (M.expect:0.0,M.score:16.8)	67 - 75	R.LLIYGASSR.A	243268	KV320_HUMAN	Immunoglobulin kappa variable 3-20 OS=Homo sapiens OX=9606 GN=IGKV3-20 PE=1 SV=2	597		TRUE	38267	978.55	490.282	978.55	2	-6.17147e-05	-0.000123429	-0.126005	6.4834	0.00311008	8.49478	0.00512976	29.7315	1	1		1	30.0264	0	CID
490.287	-1.46528	979.567	979.568	21.2 (M.expect:0.0,M.score:21.2)	123 - 131	R.NVNPVALPR.A	116386	CATG_HUMAN	Cathepsin G OS=Homo sapiens OX=9606 GN=CTSG PE=1 SV=2	598		TRUE	27562	978.56	490.288	978.561	2	-0.000718409	-0.00143682	-1.46679	16.0762	0.0079937	40.2966	0.0121715	28.8318	2	1		1	10.215	0	CID
490.288	-0.282301	979.568	979.568	27.8 (M.expect:0.0,M.score:27.8)	123 - 131	R.NVNPVALPR.A	259400	CATG_HUMAN	Cathepsin G OS=Homo sapiens OX=9606 GN=CTSG PE=1 SV=2	599		TRUE	39177	978.561	490.288	978.561	2	-0.000138409	-0.000276818	-0.282592	8.31684	0.00469927	32.4564	0.00984703	28.6578	2	1		1	32.4364	0	CID
490.751	0.634207	980.495	980.495	27.4 (M.expect:0.0,M.score:27.4)	278 - 286	R.VGYVSGWGR.N	497766	HPT_HUMAN	Haptoglobin OS=Homo sapiens OX=9606 GN=HP PE=1 SV=1	600		TRUE	36489	979.488	490.751	979.488	2	0.000311238	0.000622476	0.634859	41.4363	0.0120653	48.4463	0.0171773	29.2187	1	1		1	42.7032	0	CID
490.769	-0.14572	980.531	980.531	32.3 (M.expect:0.0,M.score:32.3)	8 - 16	K.IGHPAPNFK.A	172040	PRDX1_HUMAN	Peroxiredoxin-1 OS=Homo sapiens OX=9606 GN=PRDX1 PE=1 SV=1	601		TRUE	38746	979.524	490.769	979.524	2	-7.1515e-05	-0.00014303	-0.14587	5.16429	0.00296431	7.06677	0.00441696	17.7422	1	1		1	15.5247	0	CID
490.828	-0.790025	980.65	980.65	13.5 (M.expect:0.0,M.score:13.5)	176 - 184	K.VNIIPIIAK.A	44828	SEP11_HUMAN	Septin-11 OS=Homo sapiens OX=9606 GN=SEPT11 PE=1 SV=3	602		TRUE	21909	979.642	490.829	979.643	2	-0.000387767	-0.000775533	-0.790836	8.87475	0.00527423	37.1642	0.00875453	47.6935	2	1		1	13.2176	0	CID
490.828	-0.790025	980.65	980.65	13.5 (M.expect:0.0,M.score:13.5)	179 - 187	K.VNIIPIIAK.A	44828	SEPT8_HUMAN	Septin-8 OS=Homo sapiens OX=9606 GN=SEPT8 PE=1 SV=4	603		TRUE	21909	979.642	490.829	979.643	2	-0.000387767	-0.000775533	-0.790836	8.87475	0.00527423	37.1642	0.00875453	47.6935	2	1		1	13.2176	0	CID
490.829	0.595387	980.651	980.65	20.5 (M.expect:0.0,M.score:20.5)	179 - 187	K.VNIIPIIAK.A	138282	SEPT8_HUMAN	Septin-8 OS=Homo sapiens OX=9606 GN=SEPT8 PE=1 SV=4	604		TRUE	39374	979.644	490.829	979.643	2	0.000292233	0.000584467	0.595999	4.30009	0.00212123	12.5872	0.00565981	47.7408	2	1		1	23.484	0	CID
490.829	0.595387	980.651	980.65	20.5 (M.expect:0.0,M.score:20.5)	176 - 184	K.VNIIPIIAK.A	138282	SEP11_HUMAN	Septin-11 OS=Homo sapiens OX=9606 GN=SEPT11 PE=1 SV=3	605		TRUE	39374	979.644	490.829	979.643	2	0.000292233	0.000584467	0.595999	4.30009	0.00212123	12.5872	0.00565981	47.7408	2	1		1	23.484	0	CID
491.246	1.78737	981.484	981.482	15.4 (M.expect:0.0,M.score:15.4)	55 - 63	R.MEFGTAGLR.A	84846	PGM2_HUMAN	Phosphoglucomutase-2 OS=Homo sapiens OX=9606 GN=PGM2 PE=1 SV=4	606		TRUE	36432	980.477	491.245	980.475	2	0.000878037	0.00175607	1.7892	7.28982	0.00346802	8.41193	0.00412984	32.0755	1	1		1	9.82513	0	CID
491.295	-2.26634	981.582	981.584	22.8 (M.expect:0.0,M.score:22.8)	1,955 - 1,963	K.IQALNGPLR.S	54630	TENA_HUMAN	Tenascin OS=Homo sapiens OX=9606 GN=TNC PE=1 SV=3	607		TRUE	28104	980.574	491.296	980.577	2	-0.00111344	-0.00222688	-2.26867	34.0694	0.0199415	40.2121	0.0226588	28.2158	1	1		1	8.02171	0	CID
491.745	-1.66556	982.482	982.484	38.4 (M.expect:0.0,M.score:38.4)	169 - 177	K.SGTSEFLNK.M	930280	ENPL_HUMAN	Endoplasmin OS=Homo sapiens OX=9606 GN=HSP90B1 PE=1 SV=1	608		TRUE	27140	981.475	491.746	981.477	2	-0.000819033	-0.00163807	-1.66727	2.52801	0.0016144	4.80856	0.00246094	21.2698	2	1		1	15.7282	0	CID
491.746	0.408681	982.484	982.484	32.5 (M.expect:0.0,M.score:32.5)	169 - 177	K.SGTSEFLNK.M	278644	ENPL_HUMAN	Endoplasmin OS=Homo sapiens OX=9606 GN=HSP90B1 PE=1 SV=1	609		TRUE	11285	981.477	491.746	981.477	2	0.000200967	0.000401934	0.4091	24.4252	0.0135099	31.2668	0.0187085	21.3385	2	1		1	4.75123	0	CID
492.256	-0.303863	983.504	983.504	33.0 (M.expect:0.0,M.score:33.0)	47 - 55	K.EPSEVPTPK.R	765250	HMGA1_HUMAN	High mobility group protein HMG-I/HMG-Y OS=Homo sapiens OX=9606 GN=HMGA1 PE=1 SV=3	610		TRUE	31331	982.497	492.256	982.497	2	-0.000149578	-0.000299157	-0.304175	2.66971	0.00150607	30.3496	0.0134793	19.7505	1	1		1	24.8744	0	CID
492.263	-0.624961	983.519	983.52	43.3 (M.expect:0.0,M.score:43.3)	182 - 190	R.IGFGSFVEK.T	352514	ITB1_HUMAN	Integrin beta-1 OS=Homo sapiens OX=9606 GN=ITGB1 PE=1 SV=2	611		TRUE	37004	982.512	492.263	982.512	2	-0.000307645	-0.000615291	-0.625601	14.5387	0.00667886	20.558	0.0096996	38.9112	2	1		1	27.4382	0	CID
492.264	0.167298	983.52	983.52	34.4 (M.expect:0.0,M.score:34.4)	182 - 190	R.IGFGSFVEK.T	72586	ITB1_HUMAN	Integrin beta-1 OS=Homo sapiens OX=9606 GN=ITGB1 PE=1 SV=2	612		TRUE	15397	982.513	492.263	982.512	2	8.23547e-05	0.000164709	0.167469	30.9007	0.01645	66.9869	0.0188098	38.865	2	1		1	14.4475	0	CID
492.269	-4.16388	983.53	983.534	28.8 (M.expect:0.0,M.score:28.8)	328 - 336	R.MAPTPIPTR.S	85718	DREB_HUMAN	Drebrin OS=Homo sapiens OX=9606 GN=DBN1 PE=1 SV=4	613		TRUE	28869	982.523	492.271	982.527	2	-0.00204975	-0.0040995	-4.16815	40.924	0.015585	62.0267	0.0188273	25.8727	1	1		1	9.5334	0	CID
492.274	-1.76941	983.54	983.542	52.3 (M.expect:0.0,M.score:52.3)	11 - 19	R.HGSLGFLPR.K	150628	RL3_HUMAN	60S ribosomal protein L3 OS=Homo sapiens OX=9606 GN=RPL3 PE=1 SV=2	614		TRUE	33083	982.533	492.275	982.535	2	-0.000871034	-0.00174207	-1.77122	9.98406	0.00557739	65.4595	0.0125533	26.5135	1	1		1	15.1879	0	CID
492.285	-0.72259	983.563	983.563	47.3 (M.expect:0.0,M.score:47.3)	1,426 - 1,436	K.IAGPGLGSGVR.A	470294	FLNB_HUMAN	Filamin-B OS=Homo sapiens OX=9606 GN=FLNB PE=1 SV=2	615		TRUE	32990	982.555	492.285	982.556	2	-0.00035572	-0.00071144	-0.72333	3.51733	0.00154073	13.579	0.00759332	24.3732	1	1		1	34.0093	0	CID
492.291	-1.77757	983.575	983.577	13.4 (M.expect:0.0,M.score:13.4)	36 - 44	K.DIAPVLDLK.C	28554	LITD1_HUMAN	LINE-1 type transposase domain-containing protein 1 OS=Homo sapiens OX=9606 GN=L1TD1 PE=1 SV=1	616		TRUE	26158	982.568	492.292	982.57	2	-0.000875085	-0.00175017	-1.7794	3.35368	0.00166465	3.35368	0.00166465	57.3525	1	1		1	5.5308	0	CID
492.298	-0.430185	983.588	983.588	23.0 (M.expect:0.0,M.score:23.0)	494 - 502	R.VLDLGPITR.R	261548	GP2_HUMAN	Pancreatic secretory granule membrane major glycoprotein GP2 OS=Homo sapiens OX=9606 GN=GP2 PE=2 SV=3	617		TRUE	38311	982.581	492.298	982.581	2	-0.000211779	-0.000423558	-0.430625	4.57573	0.00158789	16.7139	0.00641318	40.45	1	1		1	38.0756	0	CID
492.309	-2.7581	983.611	983.614	29.8 (M.expect:0.0,M.score:29.8)	9 - 17	R.VVSEIPVLK.T	124946	UFC1_HUMAN	Ubiquitin-fold modifier-conjugating enzyme 1 OS=Homo sapiens OX=9606 GN=UFC1 PE=1 SV=3	618		TRUE	33138	982.604	492.31	982.606	2	-0.00135784	-0.00271568	-2.76093	36.3984	0.0105444	52.7625	0.015151	36.8342	1	1		1	8.95032	0	CID
492.315	-1.22794	983.624	983.625	43.1 (M.expect:0.0,M.score:43.1)	1,976 - 1,984	R.ALILVGLER.V	112594	CO6A3_HUMAN	Collagen alpha-3(VI) chain OS=Homo sapiens OX=9606 GN=COL6A3 PE=1 SV=5	619		TRUE	38008	982.616	492.316	982.618	2	-0.000604532	-0.00120906	-1.22919	14.575	0.00665539	24.4579	0.00925895	45.7578	1	1		1	23.9031	0	CID
492.743	0.650686	984.479	984.479	42.1 (M.expect:0.0,M.score:42.1)	264 - 271	R.AFFSEVER.R	156420	PA2G4_HUMAN	Proliferation-associated protein 2G4 OS=Homo sapiens OX=9606 GN=PA2G4 PE=1 SV=3	620		TRUE	38835	983.472	492.743	983.471	2	0.000320621	0.000641243	0.651352	13.3346	0.00425509	34.024	0.0149949	31.5057	1	1		1	20.1775	0	CID
492.753	-0.475015	984.499	984.5	27.7 (M.expect:0.0,M.score:27.7)	7 - 15	R.QFTSSSSIK.G	94632	K1C17_HUMAN	Keratin, type I cytoskeletal 17 OS=Homo sapiens OX=9606 GN=KRT17 PE=1 SV=2	621		TRUE	27598	983.492	492.753	983.492	2	-0.000234065	-0.00046813	-0.475501	36.7446	0.0165064	49.1739	0.0204406	17.8013	1	1		1	5.36324	0	CID
492.777	-0.00712764	984.547	984.547	36.5 (M.expect:0.0,M.score:36.5)	137 - 145	R.QAVDVSPLR.R	122178	RS5_HUMAN	40S ribosomal protein S5 OS=Homo sapiens OX=9606 GN=RPS5 PE=1 SV=4	622		TRUE	33988	983.54	492.777	983.54	2	-3.51234e-06	-7.02468e-06	-0.00713494	31.6208	0.0153061	68.14	0.0209676	27.1962	1	1		1	19.2628	0	CID
492.781	-4.03872	984.555	984.559	27.0 (M.expect:0.0,M.score:27.0)	1,721 - 1,730	K.AQGVLAAQAR.A	58322	LAMB2_HUMAN	Laminin subunit beta-2 OS=Homo sapiens OX=9606 GN=LAMB2 PE=1 SV=2	623		TRUE	19686	983.547	492.783	983.551	2	-0.00199021	-0.00398041	-4.04286	12.1412	0.0075064	28.4553	0.0157666	19.001	1	1		1	5.66651	0	CID
493.253	0.202889	985.499	985.499	13.7 (M.expect:0.0,M.score:13.7)	96 - 103	R.DVAYQYVK.K	105336	SSBP_HUMAN	Single-stranded DNA-binding protein, mitochondrial OS=Homo sapiens OX=9606 GN=SSBP1 PE=1 SV=1	624		TRUE	20104	984.492	493.253	984.492	2	0.000100076	0.000200151	0.203096	19.5156	0.00922158	27.837	0.0173656	26.5742	1	1		1	3.73221	0	CID
493.286	-2.15708	985.566	985.568	17.0 (M.expect:0.0,M.score:17.0)	327 - 336	K.DVNAAIAAIK.T	173872	TBA4A_HUMAN	Tubulin alpha-4A chain OS=Homo sapiens OX=9606 GN=TUBA4A PE=1 SV=1	625		TRUE	34765	984.558	493.287	984.56	2	-0.00106406	-0.00212812	-2.15928	38.4085	0.0111146	51.5248	0.0147794	37.5312	1	1		1	10.3481	0	CID
493.287	-1.34619	985.566	985.568	24.1 (M.expect:0.0,M.score:24.1)	471 - 478	K.LLQLVEDR.G	141076	DDX5_HUMAN	Probable ATP-dependent RNA helicase DDX5 OS=Homo sapiens OX=9606 GN=DDX5 PE=1 SV=1	626		TRUE	25250	984.559	493.287	984.56	2	-0.000664058	-0.00132812	-1.34757	53.0094	0.0154631	71.1259	0.0203676	34.486	1	1		1	8.42192	0	CID
493.297	0.00499914	985.586	985.586	23.0 (M.expect:0.0,M.score:23.0)	343 - 351	K.VMLALPSVR.Q	79960	PP1R7_HUMAN	Protein phosphatase 1 regulatory subunit 7 OS=Homo sapiens OX=9606 GN=PPP1R7 PE=1 SV=1	627		TRUE	34309	984.579	493.297	984.579	2	2.46606e-06	4.93212e-06	0.00500425	20.0622	0.00780033	30.5354	0.0113731	43.3838	1	1		1	16.4089	0	CID
493.761	-0.423478	986.515	986.515	15.3 (M.expect:0.0,M.score:15.3)	533 - 540	R.LTPEEIER.M	1088016	BIP_HUMAN	Endoplasmic reticulum chaperone BiP OS=Homo sapiens OX=9606 GN=HSPA5 PE=1 SV=2	628		TRUE	21567	985.508	493.761	985.508	2	-0.000209097	-0.000418194	-0.423911	9.63592	0.00618917	27.784	0.0106827	23.6813	1	1		1	51.2224	0	CID
493.778	-2.57575	986.549	986.552	36.8 (M.expect:0.0,M.score:36.8)	87 - 96	R.SGLTVPTSPK.G	65184	PDCD4_HUMAN	Programmed cell death protein 4 OS=Homo sapiens OX=9606 GN=PDCD4 PE=1 SV=2	629		TRUE	23915	985.542	493.779	985.544	2	-0.00127185	-0.0025437	-2.57838	17.6717	0.0126051	83.1846	0.0170348	25.0718	1	1		1	13.0911	0	CID
493.788	-0.841102	986.569	986.57	28.9 (M.expect:0.0,M.score:28.9)	244 - 252	K.LQVTMPGIK.V	203144	AHNK_HUMAN	Neuroblast differentiation-associated protein AHNAK OS=Homo sapiens OX=9606 GN=AHNAK PE=1 SV=2	630		TRUE	35199	985.562	493.789	985.563	2	-0.000415326	-0.000830653	-0.841961	21.8501	0.0112484	60.4296	0.0162003	37.0083	1	1		1	23.7723	0	CID
493.797	-1.18389	986.587	986.588	43.1 (M.expect:0.0,M.score:43.1)	347 - 355	R.LALQALTEK.L	109762	CKAP4_HUMAN	Cytoskeleton-associated protein 4 OS=Homo sapiens OX=9606 GN=CKAP4 PE=1 SV=2	631		TRUE	28409	985.58	493.798	985.581	2	-0.000584603	-0.00116921	-1.1851	19.5594	0.0091579	43.6999	0.015058	33.3332	1	1		1	8.89505	0	CID
493.806	0.642621	986.604	986.603	26.7 (M.expect:0.0,M.score:26.7)	462 - 469	R.DLPLLLFR.T	84086	SERA_HUMAN	D-3-phosphoglycerate dehydrogenase OS=Homo sapiens OX=9606 GN=PHGDH PE=1 SV=4	632		TRUE	28502	985.597	493.805	985.596	2	0.00031733	0.000634659	0.643277	8.19309	0.00469689	18.1504	0.0150152	66.4037	2	1		1	10.3086	0	CID
493.806	0.703373	986.604	986.603	25.0 (M.expect:0.0,M.score:25.0)	462 - 469	R.DLPLLLFR.T	9600	SERA_HUMAN	D-3-phosphoglycerate dehydrogenase OS=Homo sapiens OX=9606 GN=PHGDH PE=1 SV=4	633		TRUE	21220	985.597	493.805	985.596	2	0.00034733	0.000694659	0.704091	4.81381	0.00254302	6.66222	0.00359568	66.3683	2	1		1	9.31893	0	CID
494.259	-0.492826	987.51	987.511	18.9 (M.expect:0.0,M.score:18.9)	372 - 379	R.ALQLEEER.K	1041096	EZRI_HUMAN	Ezrin OS=Homo sapiens OX=9606 GN=EZR PE=1 SV=4	634		TRUE	32956	986.503	494.259	986.503	2	-0.000243584	-0.000487167	-0.493329	6.20768	0.003366	13.0935	0.0100176	22.3592	1	1		1	41.3942	0	CID
494.261	0.232759	987.515	987.515	15.2 (M.expect:0.0,M.score:15.2)	122 - 129	K.WDLSELPK.F	184298	DDX17_HUMAN	Probable ATP-dependent RNA helicase DDX17 OS=Homo sapiens OX=9606 GN=DDX17 PE=1 SV=2	635		TRUE	38605	986.508	494.261	986.507	2	0.000115044	0.000230087	0.232996	8.40031	0.00600577	11.3605	0.00700625	45.8708	1	1		1	11.4979	0	CID
494.751	0.38125	988.495	988.495	52.5 (M.expect:0.0,M.score:52.5)	15 - 22	K.LIEVDDER.K	178078	RS6_HUMAN	40S ribosomal protein S6 OS=Homo sapiens OX=9606 GN=RPS6 PE=1 SV=1	636		TRUE	35719	987.488	494.751	987.487	2	0.000188624	0.000377248	0.381639	10.5934	0.0052475	17.8606	0.0112586	23.9145	1	1		1	26.3206	0	CID
494.756	-1.28967	988.505	988.506	23.0 (M.expect:0.0,M.score:23.0)	121 - 129	R.LEALDANSR.K	348162	CLCA_HUMAN	Clathrin light chain A OS=Homo sapiens OX=9606 GN=CLTA PE=1 SV=1	637		TRUE	32136	987.497	494.757	987.499	2	-0.00063807	-0.00127614	-1.29098	5.48536	0.00205036	29.1107	0.0140471	21.096	1	1		1	21.9662	0	CID
494.774	-0.992015	988.541	988.542	55.2 (M.expect:0.0,M.score:55.2)	15 - 23	R.SAINEVVTR.E	1050290	RL31_HUMAN	60S ribosomal protein L31 OS=Homo sapiens OX=9606 GN=RPL31 PE=1 SV=1	638		TRUE	32135	987.534	494.775	987.535	2	-0.000490823	-0.000981647	-0.993026	6.00168	0.00213051	54.2956	0.0135069	23.1622	1	1		1	48.1589	0	CID
494.795	-0.171686	988.582	988.583	20.2 (M.expect:0.0,M.score:20.2)	21 - 29	K.NVTLPAVFK.A	201686	RL4_HUMAN	60S ribosomal protein L4 OS=Homo sapiens OX=9606 GN=RPL4 PE=1 SV=5	639		TRUE	38056	987.575	494.795	987.575	2	-8.49492e-05	-0.000169898	-0.171861	30.9733	0.00940245	63.5334	0.014258	42.312	1	1		1	19.0293	0	CID
494.8	-1.1553	988.593	988.594	50.5 (M.expect:0.0,M.score:50.5)	9 - 18	K.FGVVVVGVGR.A	124046	BIEA_HUMAN	Biliverdin reductase A OS=Homo sapiens OX=9606 GN=BLVRA PE=1 SV=2	640		TRUE	37743	987.585	494.801	987.587	2	-0.000571643	-0.00114329	-1.15648	12.5602	0.0047337	17.2883	0.0055395	40.453	1	1		1	25.2497	0	CID
495.28	-0.632727	989.552	989.553	43.2 (M.expect:0.0,M.score:43.2)	251 - 260	R.VAAGAFQGLR.Q	120786	A2GL_HUMAN	Leucine-rich alpha-2-glycoprotein OS=Homo sapiens OX=9606 GN=LRG1 PE=1 SV=2	641		TRUE	37775	988.545	495.28	988.545	2	-0.000313377	-0.000626754	-0.633371	25.9804	0.0109009	33.9733	0.0158577	27.8727	1	1		1	20.6113	0	CID
495.291	-3.63309	989.574	989.578	43.9 (M.expect:0.0,M.score:43.9)	61 - 68	K.VFLENVIR.D	411558	H4_HUMAN	Histone H4 OS=Homo sapiens OX=9606 GN=HIST1H4A PE=1 SV=2	642		TRUE	38763	988.567	495.293	988.571	2	-0.00179944	-0.00359887	-3.63679	8.17959	0.00333549	21.1908	0.00688796	41.8592	1	1		1	36.6587	0	CID
495.742	1.25498	990.476	990.475	16.1 (M.expect:0.0,M.score:16.1)	189 - 196	K.MIDMPVER.M	66758	RNPS1_HUMAN	RNA-binding protein with serine-rich domain 1 OS=Homo sapiens OX=9606 GN=RNPS1 PE=1 SV=1	643		TRUE	29581	989.469	495.741	989.467	2	0.000622146	0.00124429	1.25626	8.8068	0.00408903	9.96215	0.00623571	31.3418	1	1		1	9.56724	0	CID
495.759	-0.315493	990.51	990.51	49.6 (M.expect:0.0,M.score:49.6)	126 - 135	K.GSGTAEVELK.K	477316	KPYM_HUMAN	Pyruvate kinase PKM OS=Homo sapiens OX=9606 GN=PKM PE=1 SV=4	644		TRUE	34650	989.503	495.759	989.503	2	-0.000156408	-0.000312816	-0.315813	4.19142	0.00306407	45.3836	0.0158523	19.872	2	1		1	17.5842	0	CID
495.759	-0.27515	990.51	990.51	36.5 (M.expect:0.0,M.score:36.5)	126 - 135	K.GSGTAEVELK.K	165052	KPYM_HUMAN	Pyruvate kinase PKM OS=Homo sapiens OX=9606 GN=PKM PE=1 SV=4	645		TRUE	35643	989.503	495.759	989.503	2	-0.000136408	-0.000272816	-0.27543	39.0464	0.013291	66.103	0.0165586	19.8147	2	1		1	12.4524	0	CID
495.772	0.159006	990.537	990.537	35.4 (M.expect:0.0,M.score:35.4)	251 - 259	K.LFGAAEVQR.F	109272	SPTN1_HUMAN	Spectrin alpha chain, non-erythrocytic 1 OS=Homo sapiens OX=9606 GN=SPTAN1 PE=1 SV=3	646		TRUE	29087	989.53	495.772	989.529	2	7.88308e-05	0.000157662	0.159168	6.74758	0.00315471	10.2271	0.00815537	27.2543	1	1		1	17.6493	0	CID
495.793	0.71543	990.578	990.577	25.0 (M.expect:0.0,M.score:25.0)	50 - 57	R.LGFQVWLK.N	28792	TAGL_HUMAN	Transgelin OS=Homo sapiens OX=9606 GN=TAGLN PE=1 SV=4	647		TRUE	19783	989.571	495.792	989.57	2	0.000354705	0.00070941	0.716158	41.5292	0.0272893	46.235	0.0297178	49.4645	1	1		1	4.38895	0	CID
495.803	-0.443687	990.598	990.598	28.9 (M.expect:0.0,M.score:28.9)	222 - 230	R.LSNIFVIGK.G	368560	RS4X_HUMAN	40S ribosomal protein S4, X isoform OS=Homo sapiens OX=9606 GN=RPS4X PE=1 SV=2	648		TRUE	39008	989.591	495.803	989.591	2	-0.000219981	-0.000439963	-0.444139	32.026	0.00758043	45.0174	0.0119341	42.7058	1	1		1	25.4323	0	CID
496.241	1.59295	991.475	991.473	27.1 (M.expect:0.0,M.score:27.1)	4,890 - 4,898	R.LDFEGPDAK.L	53814	AHNK_HUMAN	Neuroblast differentiation-associated protein AHNAK OS=Homo sapiens OX=9606 GN=AHNAK PE=1 SV=2	649		TRUE	18535	990.467	496.24	990.466	2	0.000790486	0.00158097	1.59457	17.8711	0.0117365	29.6151	0.0195007	28.271	1	1		1	6.68235	0	CID
496.265	-2.30597	991.522	991.524	17.6 (M.expect:0.0,M.score:17.6)	733 - 740	R.ITTMQLER.E	129170	EIF3A_HUMAN	Eukaryotic translation initiation factor 3 subunit A OS=Homo sapiens OX=9606 GN=EIF3A PE=1 SV=1	650		TRUE	31832	990.515	496.266	990.517	2	-0.00114437	-0.00228874	-2.30831	14.7726	0.0115371	35.5921	0.0174667	24.777	1	1		1	9.90034	0	CID
496.282	-0.325853	991.557	991.557	28.5 (M.expect:0.0,M.score:28.5)	443 - 451	R.LLSGFGLER.E	142736	TENS1_HUMAN	Tensin-1 OS=Homo sapiens OX=9606 GN=TNS1 PE=1 SV=2	651		TRUE	39092	990.55	496.282	990.55	2	-0.000161715	-0.000323429	-0.326184	9.01411	0.00406375	19.3836	0.0125802	39.8798	1	1		1	17.3247	0	CID
496.738	0.51536	992.469	992.468	34.7 (M.expect:0.0,M.score:34.7)	1,497 - 1,504	K.YADEEIPR.S	486044	FLNB_HUMAN	Filamin-B OS=Homo sapiens OX=9606 GN=FLNB PE=1 SV=2	652		TRUE	36876	991.462	496.738	991.461	2	0.000255999	0.000511998	0.515884	5.76647	0.00226211	10.9373	0.0033701	22.3018	1	1		1	37.4309	0	CID
496.746	4.58847	992.484	992.48	14.1 (M.expect:0.0,M.score:14.1)	72 - 80	K.DAFADAVQR.A	167144	FUBP2_HUMAN	Far upstream element-binding protein 2 OS=Homo sapiens OX=9606 GN=KHSRP PE=1 SV=4	653		TRUE	39673	991.477	496.743	991.472	2	0.00227931	0.00455861	4.59313	9.76188	0.00558997	16.2254	0.00685984	28.3197	1	1		1	8.25819	0	CID
497.238	4.64871	993.468	993.464	20.5 (M.expect:0.0,M.score:20.5)	1,720 - 1,728	R.TTEGFGPER.E	117788	ITB4_HUMAN	Integrin beta-4 OS=Homo sapiens OX=9606 GN=ITGB4 PE=1 SV=5	654		TRUE	22621	992.461	497.235	992.456	2	0.00231151	0.00462303	4.65342	28.7979	0.00789065	46.3512	0.0136289	19.4068	1	1		1	7.17388	0	CID
497.253	-0.364483	993.5	993.5	15.7 (M.expect:0.0,M.score:15.7)	169 - 176	K.FETEQALR.M	271356	K1C19_HUMAN	Keratin, type I cytoskeletal 19 OS=Homo sapiens OX=9606 GN=KRT19 PE=1 SV=4	655		TRUE	38454	992.492	497.254	992.493	2	-0.000181241	-0.000362481	-0.364853	5.73748	0.00207133	9.88816	0.004494	22.6493	1	1		1	22.2878	0	CID
497.253	-0.364483	993.5	993.5	15.7 (M.expect:0.0,M.score:15.7)	173 - 180	K.FETEQALR.L	271356	K1C17_HUMAN	Keratin, type I cytoskeletal 17 OS=Homo sapiens OX=9606 GN=KRT17 PE=1 SV=2	656		TRUE	38454	992.492	497.254	992.493	2	-0.000181241	-0.000362481	-0.364853	5.73748	0.00207133	9.88816	0.004494	22.6493	1	1		1	22.2878	0	CID
497.263	-0.733449	993.518	993.519	36.7 (M.expect:0.0,M.score:36.7)	257 - 265	R.GMTVYGLPR.Q	1067138	CNN1_HUMAN	Calponin-1 OS=Homo sapiens OX=9606 GN=CNN1 PE=1 SV=2	657		TRUE	24516	992.511	497.263	992.511	2	-0.000364717	-0.000729433	-0.734192	4.91341	0.00327545	16.215	0.00833266	34.3643	1	1		1	49.4919	0	CID
497.266	0.447849	993.526	993.525	43.5 (M.expect:0.0,M.score:43.5)	77 - 84	R.DNELLVYK.E	168768	SAMP_HUMAN	Serum amyloid P-component OS=Homo sapiens OX=9606 GN=APCS PE=1 SV=2	658		TRUE	39353	992.518	497.266	992.518	2	0.0002227	0.000445401	0.448303	7.99921	0.00320326	24.5253	0.0119865	36.084	1	1		1	19.3984	0	CID
497.267	1.01093	993.526	993.525	28.5 (M.expect:0.0,M.score:28.5)	129 - 137	K.EIAEAYLGK.T	97872	HSP7C_HUMAN	Heat shock cognate 71 kDa protein OS=Homo sapiens OX=9606 GN=HSPA8 PE=1 SV=1	659		TRUE	32834	992.519	497.266	992.518	2	0.0005027	0.0010054	1.01195	11.2748	0.00373149	14.9526	0.0100557	29.0533	2	1		1	10.6409	0	CID
497.267	1.21203	993.526	993.525	37.2 (M.expect:0.0,M.score:37.2)	129 - 137	K.EIAEAYLGK.T	337522	HSP7C_HUMAN	Heat shock cognate 71 kDa protein OS=Homo sapiens OX=9606 GN=HSPA8 PE=1 SV=1	660		TRUE	38863	992.519	497.266	992.518	2	0.0006027	0.0012054	1.21326	6.0464	0.00249536	8.51311	0.00311742	29.1053	2	1		1	23.706	0	CID
497.289	-1.38098	993.571	993.573	52.6 (M.expect:0.0,M.score:52.6)	3,992 - 3,999	R.LSYTQLLR.R	394260	PLEC_HUMAN	Plectin OS=Homo sapiens OX=9606 GN=PLEC PE=1 SV=3	661		TRUE	35424	992.564	497.29	992.565	2	-0.000686747	-0.00137349	-1.38238	12.2308	0.00545312	36.8399	0.0137528	38.507	1	1		1	38.382	0	CID
497.29	-0.898364	993.572	993.573	18.7 (M.expect:0.0,M.score:18.7)	70 - 78	R.LLIYGASTR.A	306478	KVD07_HUMAN	Immunoglobulin kappa variable 3D-7 OS=Homo sapiens OX=9606 GN=IGKV3D-7 PE=3 SV=5	662		TRUE	38933	992.565	497.29	992.565	2	-0.000446747	-0.000893494	-0.899274	3.08342	0.00181901	5.09727	0.00229552	30.8203	1	1		1	42.7179	0	CID
497.345	1.77943	993.684	993.682	25.2 (M.expect:0.0,M.score:25.2)	134 - 142	K.IIVLGLLPR.G	26328	PA1B2_HUMAN	Platelet-activating factor acetylhydrolase IB subunit beta OS=Homo sapiens OX=9606 GN=PAFAH1B2 PE=1 SV=1	663		TRUE	18219	992.676	497.345	992.675	2	0.000884994	0.00176999	1.78124	13.5573	0.00875197	20.8763	0.0137058	54.4522	1	1		1	12.3907	0	CID
497.726	-1.15539	994.444	994.445	19.2 (M.expect:0.0,M.score:19.2)	147 - 154	R.GDPNWFMK.K	55832	TAGL_HUMAN	Transgelin OS=Homo sapiens OX=9606 GN=TAGLN PE=1 SV=4	664		TRUE	15927	993.437	497.726	993.438	2	-0.00057507	-0.00115014	-1.15656	30.5511	0.0183557	57.6399	0.0223601	37.08	1	1		1	8.51543	0	CID
497.746	0.524298	994.485	994.484	16.8 (M.expect:0.0,M.score:16.8)	224 - 231	K.SVFEEEVR.E	96956	LMNB2_HUMAN	Lamin-B2 OS=Homo sapiens OX=9606 GN=LMNB2 PE=1 SV=4	665		TRUE	26568	993.477	497.746	993.477	2	0.000260967	0.000521934	0.524829	17.3018	0.00846874	44.9147	0.0147382	25.9282	1	1		1	7.6955	0	CID
497.751	-0.0315963	994.495	994.495	15.4 (M.expect:0.0,M.score:15.4)	1,931 - 1,940	R.GGPISFSSSR.S	101104	MYH10_HUMAN	Myosin-10 OS=Homo sapiens OX=9606 GN=MYH10 PE=1 SV=3	666		TRUE	6295	993.488	497.751	993.488	2	-1.57271e-05	-3.14542e-05	-0.0316283	12.4813	0.00454538	43.2756	0.0084683	24.5478	1	1		1	6.9315	0	CID
497.764	-0.365206	994.52	994.52	22.4 (M.expect:0.0,M.score:22.4)	279 - 287	R.AQYETIAAK.N	500318	DESM_HUMAN	Desmin OS=Homo sapiens OX=9606 GN=DES PE=1 SV=3	667		TRUE	35845	993.513	497.764	993.513	2	-0.000181786	-0.000363572	-0.365576	9.71932	0.00314639	41.1562	0.0148693	19.5185	1	1		1	19.4831	0	CID
497.818	-1.48658	994.628	994.63	21.2 (M.expect:0.0,M.score:21.2)	336 - 344	R.LPPVTLQVK.I	74746	LAD1_HUMAN	Ladinin-1 OS=Homo sapiens OX=9606 GN=LAD1 PE=1 SV=2	668		TRUE	30932	993.621	497.818	993.622	2	-0.000740046	-0.00148009	-1.48808	2.3574	0.00163951	5.68309	0.00248199	35.808	1	1		1	5.85476	0	CID
498.284	-1.61699	995.562	995.563	61.1 (M.expect:0.0,M.score:61.1)	131 - 140	K.QAGPASVPLR.T	354682	PDIA3_HUMAN	Protein disulfide-isomerase A3 OS=Homo sapiens OX=9606 GN=PDIA3 PE=1 SV=4	669		TRUE	35859	994.554	498.285	994.556	2	-0.00080572	-0.00161144	-1.61862	5.43782	0.00182836	6.44913	0.00210591	23.7398	1	1		1	36.9644	0	CID
498.754	0.212399	996.5	996.5	27.4 (M.expect:0.0,M.score:27.4)	163 - 170	K.DLTEYLSR.F	155020	HNRDL_HUMAN	Heterogeneous nuclear ribonucleoprotein D-like OS=Homo sapiens OX=9606 GN=HNRNPDL PE=1 SV=3	670		TRUE	39055	995.493	498.753	995.492	2	0.000105935	0.00021187	0.212614	5.27475	0.00193181	27.3531	0.00857906	42.1415	1	1		1	22.5494	0	CID
498.759	-0.121821	996.511	996.511	27.0 (M.expect:0.0,M.score:27.0)	517 - 525	R.AGYQSTLTR.T	135580	FBN1_HUMAN	Fibrillin-1 OS=Homo sapiens OX=9606 GN=FBN1 PE=1 SV=3	671		TRUE	37994	995.503	498.759	995.504	2	-6.07592e-05	-0.000121518	-0.121944	19.4419	0.00902617	23.8573	0.0145281	18.8762	1	1		1	20.9553	0	CID
499.225	1.62948	997.442	997.441	15.4 (M.expect:0.0,M.score:15.4)	317 - 325	R.GGDLMAYDR.R	177460	HNRPK_HUMAN	Heterogeneous nuclear ribonucleoprotein K OS=Homo sapiens OX=9606 GN=HNRNPK PE=1 SV=1	672		TRUE	39025	996.435	499.224	996.433	2	0.000813479	0.00162696	1.63113	10.5547	0.0042871	24.7062	0.0119867	25.5772	1	1		1	27.059	0	CID
499.287	-1.6705	997.566	997.568	13.8 (M.expect:0.0,M.score:13.8)	439 - 446	K.ELPELLQR.N	91564	PDC6I_HUMAN	Programmed cell death 6-interacting protein OS=Homo sapiens OX=9606 GN=PDCD6IP PE=1 SV=1	673		TRUE	26906	996.559	499.287	996.56	2	-0.000834058	-0.00166812	-1.67219	4.39051	0.00181861	10.864	0.00609886	38.744	1	1		1	17.9008	0	CID
499.301	1.00117	997.594	997.593	17.1 (M.expect:0.0,M.score:17.1)	35 - 43	K.DILADLIPK.E	22108	CISY_HUMAN	Citrate synthase, mitochondrial OS=Homo sapiens OX=9606 GN=CS PE=1 SV=2	674		TRUE	29766	996.587	499.3	996.586	2	0.000499883	0.000999766	1.00218	24.8232	0.0154807	38.7992	0.0207904	62.0115	1	1		1	1.81596	0	CID
499.716	-0.208746	998.425	998.425	13.8 (M.expect:0.0,M.score:13.8)	121 - 128	K.DVEDMFSR.F	85074	ELAV1_HUMAN	ELAV-like protein 1 OS=Homo sapiens OX=9606 GN=ELAVL1 PE=1 SV=2	675		TRUE	25021	997.417	499.716	997.417	2	-0.000104314	-0.000208627	-0.208957	16.2182	0.0142165	41.88	0.0189655	39.0322	1	1		1	8.89878	0	CID
499.747	-0.506509	998.486	998.486	21.0 (M.expect:0.0,M.score:21.0)	184 - 191	R.DLTDYLMK.I	51580	ACTB_HUMAN	Actin, cytoplasmic 1 OS=Homo sapiens OX=9606 GN=ACTB PE=1 SV=1	676		TRUE	24722	997.479	499.747	997.479	2	-0.000253126	-0.000506252	-0.50702	9.84277	0.00674721	12.8281	0.00800429	54.8982	3	1		1	2.84033	0	CID
499.747	-0.506509	998.486	998.486	21.0 (M.expect:0.0,M.score:21.0)	186 - 193	R.DLTDYLMK.I	51580	ACTC_HUMAN	Actin, alpha cardiac muscle 1 OS=Homo sapiens OX=9606 GN=ACTC1 PE=1 SV=1	677		TRUE	24722	997.479	499.747	997.479	2	-0.000253126	-0.000506252	-0.50702	9.84277	0.00674721	12.8281	0.00800429	54.8982	3	1		1	2.84033	0	CID
499.747	-0.126316	998.486	998.486	33.1 (M.expect:0.0,M.score:33.1)	186 - 193	R.DLTDYLMK.I	1000846	ACTC_HUMAN	Actin, alpha cardiac muscle 1 OS=Homo sapiens OX=9606 GN=ACTC1 PE=1 SV=1	678		TRUE	27990	997.479	499.747	997.479	2	-6.31259e-05	-0.000126252	-0.126443	6.71886	0.00448854	11.6063	0.00616036	50.7443	3	1		1	29.0079	0	CID
499.747	-0.126316	998.486	998.486	33.1 (M.expect:0.0,M.score:33.1)	184 - 191	R.DLTDYLMK.I	1000846	ACTB_HUMAN	Actin, cytoplasmic 1 OS=Homo sapiens OX=9606 GN=ACTB PE=1 SV=1	679		TRUE	27990	997.479	499.747	997.479	2	-6.31259e-05	-0.000126252	-0.126443	6.71886	0.00448854	11.6063	0.00616036	50.7443	3	1		1	29.0079	0	CID
499.747	0.213856	998.487	998.486	28.7 (M.expect:0.0,M.score:28.7)	184 - 191	R.DLTDYLMK.I	311986	ACTB_HUMAN	Actin, cytoplasmic 1 OS=Homo sapiens OX=9606 GN=ACTB PE=1 SV=1	680		TRUE	35886	997.479	499.747	997.479	2	0.000106874	0.000213748	0.214072	8.30328	0.0038083	9.76094	0.00474277	50.6887	3	1		1	19.3768	0	CID
499.747	0.213856	998.487	998.486	28.7 (M.expect:0.0,M.score:28.7)	186 - 193	R.DLTDYLMK.I	311986	ACTC_HUMAN	Actin, alpha cardiac muscle 1 OS=Homo sapiens OX=9606 GN=ACTC1 PE=1 SV=1	681		TRUE	35886	997.479	499.747	997.479	2	0.000106874	0.000213748	0.214072	8.30328	0.0038083	9.76094	0.00474277	50.6887	3	1		1	19.3768	0	CID
499.785	-1.11757	998.562	998.563	22.2 (M.expect:0.0,M.score:22.2)	807 - 815	R.LLQGDTPVR.K	75624	POSTN_HUMAN	Periostin OS=Homo sapiens OX=9606 GN=POSTN PE=1 SV=2	682		TRUE	20210	997.555	499.785	997.556	2	-0.000558544	-0.00111709	-1.1187	23.3422	0.0146337	30.6045	0.0178116	23.5143	1	1		1	5.67125	0	CID
500.259	0.472588	999.511	999.511	24.6 (M.expect:0.0,M.score:24.6)	1,601 - 1,608	R.ELPNIEER.I	902170	CO6A3_HUMAN	Collagen alpha-3(VI) chain OS=Homo sapiens OX=9606 GN=COL6A3 PE=1 SV=5	683		TRUE	34363	998.504	500.259	998.503	2	0.000236416	0.000472833	0.473064	22.8578	0.0114481	37.9335	0.0152209	27.0795	2	1		1	49.2153	0	CID
500.26	1.7919	999.512	999.511	28.5 (M.expect:0.0,M.score:28.5)	1,601 - 1,608	R.ELPNIEER.I	130088	CO6A3_HUMAN	Collagen alpha-3(VI) chain OS=Homo sapiens OX=9606 GN=COL6A3 PE=1 SV=5	684		TRUE	28481	998.505	500.259	998.503	2	0.000896416	0.00179283	1.79371	10.8396	0.00694582	19.6364	0.010523	27.0278	2	1		1	18.7042	0	CID
500.284	-2.34748	999.56	999.562	19.6 (M.expect:0.0,M.score:19.6)	1,924 - 1,932	R.GDLPFVVPR.R	48708	MYH9_HUMAN	Myosin-9 OS=Homo sapiens OX=9606 GN=MYH9 PE=1 SV=4	685		TRUE	8616	998.553	500.285	998.555	2	-0.0011744	-0.00234881	-2.34984	5.61307	0.001175	8.36873	0.00547798	45.3173	2	1		1	30.1726	0	CID
500.285	0.231061	999.562	999.562	24.1 (M.expect:0.0,M.score:24.1)	1,924 - 1,932	R.GDLPFVVPR.R	390272	MYH9_HUMAN	Myosin-9 OS=Homo sapiens OX=9606 GN=MYH9 PE=1 SV=4	686		TRUE	36701	998.555	500.285	998.555	2	0.000115596	0.000231193	0.231294	17.7813	0.011359	58.0368	0.0171997	45.3568	2	1		1	52.2057	0	CID
500.313	-1.103	999.619	999.62	33.6 (M.expect:0.0,M.score:33.6)	457 - 465	K.ALIEILATR.T	52830	ANXA6_HUMAN	Annexin A6 OS=Homo sapiens OX=9606 GN=ANXA6 PE=1 SV=3	687		TRUE	24939	998.611	500.313	998.612	2	-0.000551843	-0.00110369	-1.10411	18.271	0.0132462	26.045	0.0178891	46.2763	2	1		1	19.4834	0	CID
500.313	-0.523358	999.619	999.62	44.0 (M.expect:0.0,M.score:44.0)	457 - 465	K.ALIEILATR.T	249712	ANXA6_HUMAN	Annexin A6 OS=Homo sapiens OX=9606 GN=ANXA6 PE=1 SV=3	688		TRUE	38006	998.612	500.313	998.612	2	-0.000261843	-0.000523686	-0.523886	5.88983	0.00281958	9.4098	0.00677918	46.3218	2	1		1	34.7655	0	CID
500.753	0.17424	1000.5	1000.5	31.2 (M.expect:0.0,M.score:31.2)	669 - 676	K.YLGEEYVK.A	1178326	TRFE_HUMAN	Serotransferrin OS=Homo sapiens OX=9606 GN=TF PE=1 SV=3	689		TRUE	34126	999.491	500.753	999.491	2	8.72512e-05	0.000174502	0.174415	4.04093	0.00243433	5.39273	0.00290173	28.9925	2	1		1	32.6167	0	CID
500.753	0.333999	1000.5	1000.5	18.3 (M.expect:0.0,M.score:18.3)	669 - 676	K.YLGEEYVK.A	343216	TRFE_HUMAN	Serotransferrin OS=Homo sapiens OX=9606 GN=TF PE=1 SV=3	690		TRUE	38202	999.492	500.753	999.491	2	0.000167251	0.000334502	0.334336	26.492	0.00825792	42.7056	0.0112195	28.9367	2	1		1	22.4823	0	CID
500.772	-5.41329	1000.54	1000.54	33.4 (M.expect:0.0,M.score:33.4)	334 - 342	K.NDLAVVDVR.I	55246	NUCL_HUMAN	Nucleolin OS=Homo sapiens OX=9606 GN=NCL PE=1 SV=3	691		TRUE	10770	999.529	500.775	999.535	2	-0.00271082	-0.00542165	-5.41874	30.8416	0.0141695	55.3399	0.0187978	32.3147	2	1		1	12.1668	0	CID
500.774	-0.640655	1000.54	1000.54	31.5 (M.expect:0.0,M.score:31.5)	334 - 342	K.NDLAVVDVR.I	144952	NUCL_HUMAN	Nucleolin OS=Homo sapiens OX=9606 GN=NCL PE=1 SV=3	692		TRUE	37872	999.534	500.775	999.535	2	-0.000320823	-0.000641647	-0.641299	25.6385	0.00872674	34.1692	0.0105352	32.3575	2	1		1	17.5424	0	CID
500.787	-1.49142	1000.57	1000.57	27.4 (M.expect:0.0,M.score:27.4)	317 - 325	R.LQAEIEGLK.G	727780	K2C8_HUMAN	Keratin, type II cytoskeletal 8 OS=Homo sapiens OX=9606 GN=KRT8 PE=1 SV=7	693		TRUE	30615	999.559	500.787	999.56	2	-0.000746882	-0.00149376	-1.49292	10.2704	0.00555977	19.3372	0.0116193	29.9015	1	1		1	34.7646	0	CID
500.794	2.18937	1000.58	1000.58	21.4 (M.expect:0.0,M.score:21.4)	7 - 15	K.LNLDSIIGR.L	60496	PP1A_HUMAN	Serine/threonine-protein phosphatase PP1-alpha catalytic subunit OS=Homo sapiens OX=9606 GN=PPP1CA PE=1 SV=1	694		TRUE	15042	999.573	500.793	999.571	2	0.00109642	0.00219285	2.19157	25.5621	0.0107773	34.2443	0.0129445	46.7323	1	1		1	10.1671	0	CID
500.792	-1.28512	1000.58	1000.58	23.7 (M.expect:0.0,M.score:23.7)	74 - 83	R.VLSIGDGIAR.V	292744	ATPA_HUMAN	ATP synthase subunit alpha, mitochondrial OS=Homo sapiens OX=9606 GN=ATP5F1A PE=1 SV=1	695		TRUE	6897	999.57	500.793	999.571	2	-0.000643577	-0.00128715	-1.28641	9.30057	0.00551142	16.1179	0.0101135	34.376	1	1		1	18.2125	0	CID
500.801	-8.3459	1000.6	1000.6	40.6 (M.expect:0.0,M.score:40.6)	550 - 558	K.QTALVELVK.H	148638	ALBU_HUMAN	Serum albumin OS=Homo sapiens OX=9606 GN=ALB PE=1 SV=2	696		TRUE	33256	999.588	500.805	999.596	2	-0.00417964	-0.00835927	-8.3543	14.6428	0.0111449	82.0597	0.0159168	35.86	3	1		1	5.87273	0	CID
500.804	-2.43535	1000.6	1000.6	50.3 (M.expect:0.0,M.score:50.3)	550 - 558	K.QTALVELVK.H	87100	ALBU_HUMAN	Serum albumin OS=Homo sapiens OX=9606 GN=ALB PE=1 SV=2	697		TRUE	27991	999.594	500.805	999.596	2	-0.00121964	-0.00243927	-2.43781	23.0691	0.00810728	39.0202	0.0166969	35.352	3	1		1	13.3797	0	CID
500.805	-1.51683	1000.6	1000.6	59.7 (M.expect:0.0,M.score:59.7)	550 - 558	K.QTALVELVK.H	1527248	ALBU_HUMAN	Serum albumin OS=Homo sapiens OX=9606 GN=ALB PE=1 SV=2	698		TRUE	25395	999.595	500.805	999.596	2	-0.000759636	-0.00151927	-1.51836	20.059	0.010365	48.7959	0.0143662	35.4025	3	1		1	36.9444	0	CID
501.25	-0.114185	1001.49	1001.49	16.0 (M.expect:0.0,M.score:16.0)	289 - 297	R.DVTTFFSGK.A	67514	ARFG1_HUMAN	ADP-ribosylation factor GTPase-activating protein 1 OS=Homo sapiens OX=9606 GN=ARFGAP1 PE=1 SV=2	699		TRUE	16325	1000.49	501.251	1000.49	2	-5.72353e-05	-0.000114471	-0.1143	18.7142	0.00935956	55.9659	0.0139428	43.3277	1	1		1	2.68797	0	CID
501.266	-0.71542	1001.53	1001.53	60.1 (M.expect:0.0,M.score:60.1)	1,166 - 1,175	K.AQAEVEGLGK.G	230886	PLEC_HUMAN	Plectin OS=Homo sapiens OX=9606 GN=PLEC PE=1 SV=3	700		TRUE	36377	1000.52	501.267	1000.52	2	-0.000358616	-0.000717232	-0.716139	26.2905	0.0140505	41.5428	0.0198143	19.9323	1	1		1	21.9704	0	CID
501.272	-0.688867	1001.54	1001.54	35.9 (M.expect:0.0,M.score:35.9)	15 - 23	R.VLNTNIDGR.R	115082	RS18_HUMAN	40S ribosomal protein S18 OS=Homo sapiens OX=9606 GN=RPS18 PE=1 SV=3	701		TRUE	34678	1000.53	501.272	1000.53	2	-0.00034531	-0.00069062	-0.68956	25.5897	0.0124564	36.7166	0.0181136	21.9067	1	1		1	12.0911	0	CID
501.279	-0.50805	1001.55	1001.55	27.7 (M.expect:0.0,M.score:27.7)	97 - 105	K.LEATINELV.-	51400	THIO_HUMAN	Thioredoxin OS=Homo sapiens OX=9606 GN=TXN PE=1 SV=3	702		TRUE	18658	1000.54	501.279	1000.54	2	-0.000254675	-0.00050935	-0.508561	16.6434	0.00838557	32.2982	0.0159912	53.4932	2	1		1	6.47892	0	CID
1001.55	-2.46907	1001.55	1001.55	33.6 (M.expect:0.0,M.score:33.6)	97 - 105	K.LEATINELV.-	312954	THIO_HUMAN	Thioredoxin OS=Homo sapiens OX=9606 GN=TXN PE=1 SV=3	703		TRUE	2874	1000.54	1001.55	1000.54	1	-0.0024729	-0.0024729	-2.46907	6.83279	0.00565994	13.6174	0.00985273	53.7705	2	1		1	9.2618	0	CID
501.294	-0.348787	1001.58	1001.58	28.0 (M.expect:0.0,M.score:28.0)	1,282 - 1,289	R.MLLIENLR.E	121166	ITB4_HUMAN	Integrin beta-4 OS=Homo sapiens OX=9606 GN=ITGB4 PE=1 SV=5	704		TRUE	38850	1000.57	501.294	1000.57	2	-0.000174845	-0.00034969	-0.349138	7.62439	0.00428741	10.0923	0.0050615	44.005	1	1		1	17.8069	0	CID
501.301	-5.11494	1001.59	1001.6	28.5 (M.expect:0.0,M.score:28.5)	109 - 117	K.VLTEIIASR.T	513054	ANXA5_HUMAN	Annexin A5 OS=Homo sapiens OX=9606 GN=ANXA5 PE=1 SV=2	705		TRUE	33628	1000.59	501.303	1000.59	2	-0.00256412	-0.00512824	-5.12008	2.82244	0.00163553	4.41735	0.00195675	34.3652	2	1		1	30.8698	0	CID
501.301	-3.8582	1001.6	1001.6	36.8 (M.expect:0.0,M.score:36.8)	109 - 117	K.VLTEIIASR.T	306370	ANXA5_HUMAN	Annexin A5 OS=Homo sapiens OX=9606 GN=ANXA5 PE=1 SV=2	706		TRUE	32121	1000.59	501.303	1000.59	2	-0.00193412	-0.00386824	-3.86208	23.9543	0.0108175	29.1227	0.0164598	34.5437	2	1		1	10.1188	0	CID
501.764	-0.763511	1002.52	1002.52	54.4 (M.expect:0.0,M.score:54.4)	1,649 - 1,657	R.QAEVELASR.V	657956	PLEC_HUMAN	Plectin OS=Homo sapiens OX=9606 GN=PLEC PE=1 SV=3	707		TRUE	31782	1001.51	501.764	1001.51	2	-0.000383102	-0.000766205	-0.764278	3.27792	0.00105742	21.6447	0.0121238	20.394	1	1		1	51.8695	0	CID
501.764	-0.0460422	1002.52	1002.52	51.4 (M.expect:0.0,M.score:51.4)	213 - 222	R.ADVDAATLAR.I	220524	DESM_HUMAN	Desmin OS=Homo sapiens OX=9606 GN=DES PE=1 SV=3	708		TRUE	35128	1001.51	501.764	1001.51	2	-2.31023e-05	-4.62047e-05	-0.0460885	8.49638	0.00335503	12.3505	0.0083323	24.3748	1	1		1	22.2051	0	CID
501.764	0.272832	1002.52	1002.52	28.5 (M.expect:0.0,M.score:28.5)	364 - 371	R.ELSEQIQR.A	442926	EZRI_HUMAN	Ezrin OS=Homo sapiens OX=9606 GN=EZR PE=1 SV=4	709		TRUE	34445	1001.51	501.764	1001.51	2	0.000136898	0.000273795	0.273107	4.98178	0.00277731	6.34375	0.00374274	19.5188	1	1		1	27.9698	0	CID
501.772	-0.380988	1002.54	1002.54	32.2 (M.expect:0.0,M.score:32.2)	9 - 16	R.AWTVEQLR.S	192010	FKBP3_HUMAN	Peptidyl-prolyl cis-trans isomerase FKBP3 OS=Homo sapiens OX=9606 GN=FKBP3 PE=1 SV=1	710		TRUE	39221	1001.53	501.772	1001.53	2	-0.000191169	-0.000382338	-0.381371	9.61987	0.00451828	12.8507	0.00569222	32.87	2	1		1	26.6845	0	CID
501.772	-0.201624	1002.54	1002.54	17.4 (M.expect:0.0,M.score:17.4)	9 - 16	R.AWTVEQLR.S	44692	FKBP3_HUMAN	Peptidyl-prolyl cis-trans isomerase FKBP3 OS=Homo sapiens OX=9606 GN=FKBP3 PE=1 SV=1	711		TRUE	15913	1001.53	501.772	1001.53	2	-0.000101169	-0.000202338	-0.201826	20.2137	0.010204	25.1917	0.01633	32.83	2	1		1	13.7869	0	CID
501.777	0.898483	1002.55	1002.55	33.0 (M.expect:0.0,M.score:33.0)	136 - 144	K.DLEALLNSK.E	178490	LMNA_HUMAN	Prelamin-A/C OS=Homo sapiens OX=9606 GN=LMNA PE=1 SV=1	712		TRUE	39430	1001.54	501.777	1001.54	2	0.000450839	0.000901677	0.899386	26.1972	0.0096678	44.9725	0.0152148	46.0407	1	1		1	21.9607	0	CID
501.786	-0.623049	1002.56	1002.57	20.6 (M.expect:0.0,M.score:20.6)	226 - 233	R.EMVLEIIR.E	69788	FUBP3_HUMAN	Far upstream element-binding protein 3 OS=Homo sapiens OX=9606 GN=FUBP3 PE=1 SV=2	713		TRUE	25184	1001.56	501.786	1001.56	2	-0.000312637	-0.000625275	-0.623675	6.18534	0.00245692	63.1309	0.0112462	48.4207	2	2		1	11.7694	0	CID
501.786	-0.324117	1002.56	1002.57	40.1 (M.expect:0.0,M.score:40.1)	226 - 233	R.EMVLEIIR.E	211592	FUBP3_HUMAN	Far upstream element-binding protein 3 OS=Homo sapiens OX=9606 GN=FUBP3 PE=1 SV=2	714		TRUE	38702	1001.56	501.786	1001.56	2	-0.000162637	-0.000325275	-0.324443	6.63578	0.00322534	9.67529	0.00609281	48.4745	2	2		1	25.5669	0	CID
501.786	-0.623049	1002.56	1002.57	20.6 (M.expect:0.0,M.score:20.6)	249 - 256	K.EMVLELIR.D	69788	FUBP1_HUMAN	Far upstream element-binding protein 1 OS=Homo sapiens OX=9606 GN=FUBP1 PE=1 SV=3	715		TRUE	25184	1001.56	501.786	1001.56	2	-0.000312637	-0.000625275	-0.623675	6.18534	0.00245692	63.1309	0.0112462	48.4207	2	2		1	11.7694	0	CID
501.786	-0.324117	1002.56	1002.57	40.1 (M.expect:0.0,M.score:40.1)	249 - 256	K.EMVLELIR.D	211592	FUBP1_HUMAN	Far upstream element-binding protein 1 OS=Homo sapiens OX=9606 GN=FUBP1 PE=1 SV=3	716		TRUE	38702	1001.56	501.786	1001.56	2	-0.000162637	-0.000325275	-0.324443	6.63578	0.00322534	9.67529	0.00609281	48.4745	2	2		1	25.5669	0	CID
502.285	-6.50709	1003.56	1003.57	24.4 (M.expect:0.0,M.score:24.4)	188 - 196	R.QVVAGLNFR.I	61226	KNG1_HUMAN	Kininogen-1 OS=Homo sapiens OX=9606 GN=KNG1 PE=1 SV=2	717		TRUE	8115	1002.55	502.288	1002.56	2	-0.00326841	-0.00653682	-6.51362	8.17078	0.00465194	10.8677	0.00639043	34.2123	2	1		1	11.4775	0	CID
502.287	-1.52982	1003.57	1003.57	54.5 (M.expect:0.0,M.score:54.5)	188 - 196	R.QVVAGLNFR.I	159128	KNG1_HUMAN	Kininogen-1 OS=Homo sapiens OX=9606 GN=KNG1 PE=1 SV=2	718		TRUE	38486	1002.56	502.288	1002.56	2	-0.000768409	-0.00153682	-1.53136	12.9267	0.00862731	19.794	0.0127869	34.2518	2	1		1	20.8552	0	CID
502.311	-0.595556	1003.61	1003.61	28.9 (M.expect:0.0,M.score:28.9)	377 - 385	R.TLTLLSVTR.N	250384	CEAM5_HUMAN	Carcinoembryonic antigen-related cell adhesion molecule 5 OS=Homo sapiens OX=9606 GN=CEACAM5 PE=1 SV=3	719		TRUE	35484	1002.61	502.311	1002.61	2	-0.000299154	-0.000598308	-0.596154	7.31999	0.0043644	18.6397	0.0132603	40.62	2	1		1	33.3171	0	CID
502.311	-0.137672	1003.61	1003.61	55.4 (M.expect:0.0,M.score:55.4)	377 - 385	R.TLTLLSVTR.N	1040020	CEAM5_HUMAN	Carcinoembryonic antigen-related cell adhesion molecule 5 OS=Homo sapiens OX=9606 GN=CEACAM5 PE=1 SV=3	720		TRUE	20119	1002.61	502.311	1002.61	2	-6.91542e-05	-0.000138308	-0.13781	5.62853	0.00241443	20.47	0.00614562	40.6753	2	1		1	50.6833	0	CID
502.777	-5.04438	1004.55	1004.55	18.4 (M.expect:0.0,M.score:18.4)	79 - 87	K.AAALEFLNR.F	158836	STIP1_HUMAN	Stress-induced-phosphoprotein 1 OS=Homo sapiens OX=9606 GN=STIP1 PE=1 SV=1	721		TRUE	35652	1003.54	502.78	1003.55	2	-0.0025362	-0.0050724	-5.04944	24.3553	0.013809	50.7103	0.0180078	38.5123	1	1		1	9.92235	0	CID
502.792	-0.700608	1004.58	1004.58	38.6 (M.expect:0.0,M.score:38.6)	165 - 173	K.GLDFALLQK.V	32072	RED_HUMAN	Protein Red OS=Homo sapiens OX=9606 GN=IK PE=1 SV=3	722		TRUE	11620	1003.57	502.792	1003.57	2	-0.00035226	-0.000704521	-0.701311	8.47761	0.00508946	13.1517	0.00711338	47.8183	1	1		1	3.98146	0	CID
502.811	1.34243	1004.62	1004.61	14.1 (M.expect:0.0,M.score:14.1)	506 - 513	R.TLIEFLLR.F	19816	AMPL_HUMAN	Cytosol aminopeptidase OS=Homo sapiens OX=9606 GN=LAP3 PE=1 SV=3	723		TRUE	29109	1003.61	502.811	1003.61	2	0.000674987	0.00134997	1.34377	27.9447	0.0138114	27.9447	0.0138114	59.1193	1	1		1	3.01253	0	CID
503.259	1.05466	1005.51	1005.51	35.4 (M.expect:0.0,M.score:35.4)	2,136 - 2,144	K.TSLVEEAEK.H	243714	LAMA3_HUMAN	Laminin subunit alpha-3 OS=Homo sapiens OX=9606 GN=LAMA3 PE=1 SV=2	724		TRUE	32330	1004.5	503.259	1004.5	2	0.000530767	0.00106153	1.05572	35.0011	0.0125389	61.7539	0.0159046	21.5022	1	1		1	15.3513	0	CID
503.267	0.680952	1005.53	1005.53	23.1 (M.expect:0.0,M.score:23.1)	42 - 50	K.ELPSFVGEK.V	283618	S10A2_HUMAN	Protein S100-A2 OS=Homo sapiens OX=9606 GN=S100A2 PE=1 SV=3	725		TRUE	9887	1004.52	503.266	1004.52	2	0.0003427	0.000685401	0.681634	12.2068	0.00560873	32.9102	0.0142797	34.3833	2	1		1	6.95924	0	CID
503.267	0.740563	1005.53	1005.53	34.0 (M.expect:0.0,M.score:34.0)	42 - 50	K.ELPSFVGEK.V	220808	S10A2_HUMAN	Protein S100-A2 OS=Homo sapiens OX=9606 GN=S100A2 PE=1 SV=3	726		TRUE	37479	1004.52	503.266	1004.52	2	0.0003727	0.000745401	0.741305	9.13734	0.00547906	23.7662	0.0107886	34.3095	2	1		1	20.5357	0	CID
503.288	6.4177	1005.57	1005.56	16.7 (M.expect:0.0,M.score:16.7)	116 - 123	R.ILELDQFK.G	130152	XRCC6_HUMAN	X-ray repair cross-complementing protein 6 OS=Homo sapiens OX=9606 GN=XRCC6 PE=1 SV=2	727		TRUE	39195	1004.56	503.284	1004.55	2	0.00322995	0.00645989	6.42413	27.4994	0.0120094	49.1224	0.0186841	42.3135	1	1		1	7.88564	0	CID
503.292	0.361381	1005.58	1005.58	24.0 (M.expect:0.0,M.score:24.0)	118 - 125	K.EFIAWLVK.G	77022	GLUC_HUMAN	Glucagon OS=Homo sapiens OX=9606 GN=GCG PE=1 SV=3	728		TRUE	22853	1004.57	503.292	1004.57	2	0.00018188	0.000363761	0.361743	11.9698	0.00939519	17.9288	0.0126633	53.4372	1	1		1	6.20425	0	CID
503.77	0.241221	1006.53	1006.53	32.9 (M.expect:0.0,M.score:32.9)	474 - 481	R.SEQFINLR.E	178208	CAN1_HUMAN	Calpain-1 catalytic subunit OS=Homo sapiens OX=9606 GN=CAPN1 PE=1 SV=1	729		TRUE	39458	1005.52	503.769	1005.52	2	0.00012152	0.00024304	0.241462	21.6365	0.00819008	30.4119	0.0144179	32.072	2	1		1	20.4369	0	CID
503.771	2.30565	1006.53	1006.53	25.8 (M.expect:0.0,M.score:25.8)	474 - 481	R.SEQFINLR.E	49720	CAN1_HUMAN	Calpain-1 catalytic subunit OS=Homo sapiens OX=9606 GN=CAPN1 PE=1 SV=1	730		TRUE	23726	1005.53	503.769	1005.52	2	0.00116152	0.00232304	2.30796	16.5574	0.00934723	24.7649	0.0160823	32.0223	2	1		1	10.712	0	CID
503.782	-0.604506	1006.56	1006.56	18.0 (M.expect:0.0,M.score:18.0)	164 - 171	K.LSLEEFIR.G	40094	HPCA_HUMAN	Neuron-specific calcium-binding protein hippocalcin OS=Homo sapiens OX=9606 GN=HPCA PE=1 SV=2	731		TRUE	10007	1005.55	503.782	1005.55	2	-0.000304539	-0.000609078	-0.605111	19.9685	0.00905434	28.1231	0.0145771	50.985	1	1		1	4.16394	0	CID
503.783	1.32093	1006.56	1006.56	25.5 (M.expect:0.0,M.score:25.5)	901 - 908	R.EVQYLLNK.A	89106	HYOU1_HUMAN	Hypoxia up-regulated protein 1 OS=Homo sapiens OX=9606 GN=HYOU1 PE=1 SV=1	732		TRUE	26930	1005.55	503.782	1005.55	2	0.000665461	0.00133092	1.32225	4.05758	0.00159577	9.46883	0.00776892	28.7733	1	1		1	3.28217	0	CID
503.795	0.69354	1006.58	1006.58	19.5 (M.expect:0.0,M.score:19.5)	342 - 349	R.ELLDLLYK.A	65720	ADA_HUMAN	Adenosine deaminase OS=Homo sapiens OX=9606 GN=ADA PE=1 SV=3	733		TRUE	29832	1005.58	503.795	1005.57	2	0.000349402	0.000698804	0.694234	5.27782	0.00263431	6.63821	0.00343244	54.6135	1	1		1	4.2317	0	CID
504.261	0.0272227	1007.52	1007.52	32.0 (M.expect:0.0,M.score:32.0)	102 - 109	R.DFSLEQLR.Q	216362	PGRC2_HUMAN	Membrane-associated progesterone receptor component 2 OS=Homo sapiens OX=9606 GN=PGRMC2 PE=1 SV=1	734		TRUE	35971	1006.51	504.261	1006.51	2	1.37274e-05	2.74547e-05	0.0272499	8.1624	0.00403811	14.864	0.00745639	44.3417	1	1		1	27.109	0	CID
504.262	0.780799	1007.52	1007.52	18.0 (M.expect:0.0,M.score:18.0)	9 - 17	R.TTIFSPEGR.L	102840	PSA4_HUMAN	Proteasome subunit alpha type-4 OS=Homo sapiens OX=9606 GN=PSMA4 PE=1 SV=1	735		TRUE	33334	1006.51	504.261	1006.51	2	0.000393727	0.000787455	0.78158	26.2099	0.014969	33.9621	0.0210571	27.3713	1	1		1	6.75419	0	CID
504.273	-1.74971	1007.54	1007.54	45.7 (M.expect:0.0,M.score:45.7)	518 - 526	R.LGSLVDEFK.E	78602	XRCC6_HUMAN	X-ray repair cross-complementing protein 6 OS=Homo sapiens OX=9606 GN=XRCC6 PE=1 SV=2	736		TRUE	18409	1006.53	504.274	1006.53	2	-0.000882332	-0.00176466	-1.75146	28.2914	0.00899942	53.2296	0.0150012	39.7178	2	1		1	9.68153	0	CID
504.273	-1.11513	1007.54	1007.54	50.6 (M.expect:0.0,M.score:50.6)	518 - 526	R.LGSLVDEFK.E	297286	XRCC6_HUMAN	X-ray repair cross-complementing protein 6 OS=Homo sapiens OX=9606 GN=XRCC6 PE=1 SV=2	737		TRUE	36933	1006.53	504.274	1006.53	2	-0.000562332	-0.00112466	-1.11625	6.0656	0.00268028	12.3399	0.00597191	39.766	2	1		1	21.4718	0	CID
504.278	-2.75448	1007.55	1007.55	28.9 (M.expect:0.0,M.score:28.9)	3,315 - 3,322	R.YEINSLIR.Y	677702	CSPG2_HUMAN	Versican core protein OS=Homo sapiens OX=9606 GN=VCAN PE=1 SV=3	738		TRUE	31772	1006.54	504.28	1006.54	2	-0.00138903	-0.00277805	-2.75724	5.05761	0.00197984	10.3275	0.00429756	36.6568	1	1		1	40.2976	0	CID
504.286	-1.58063	1007.57	1007.57	43.6 (M.expect:0.0,M.score:43.6)	317 - 324	R.LPLPEPWR.G	46448	MYG1_HUMAN	UPF0160 protein MYG1, mitochondrial OS=Homo sapiens OX=9606 GN=C12orf10 PE=1 SV=2	739		TRUE	15835	1006.56	504.287	1006.56	2	-0.000797093	-0.00159419	-1.58221	14.4209	0.0041951	18.4809	0.0104323	45.4337	1	1		1	6.02834	0	CID
504.29	-2.36454	1007.57	1007.57	19.2 (M.expect:0.0,M.score:19.2)	258 - 266	R.LGLGHNQIR.M	375468	PGS1_HUMAN	Biglycan OS=Homo sapiens OX=9606 GN=BGN PE=1 SV=2	740		TRUE	34234	1006.56	504.291	1006.57	2	-0.00119241	-0.00238483	-2.36691	3.29751	0.00248702	6.05527	0.00387265	18.9915	1	1		1	22.21	0	CID
504.772	0.937417	1008.54	1008.54	36.3 (M.expect:0.0,M.score:36.3)	132 - 140	K.SFNLSALEK.H	128640	ACPH_HUMAN	Acylamino-acid-releasing enzyme OS=Homo sapiens OX=9606 GN=APEH PE=1 SV=4	741		TRUE	19465	1007.53	504.772	1007.53	2	0.000473182	0.000946364	0.938353	20.795	0.0134001	64.1473	0.0167735	37.3657	1	1		1	6.51519	0	CID
505.262	3.18208	1009.52	1009.51	17.1 (M.expect:0.0,M.score:17.1)	257 - 265	R.GMTVYGLPR.Q	72290	CNN1_HUMAN	Calponin-1 OS=Homo sapiens OX=9606 GN=CNN1 PE=1 SV=2	742		TRUE	23715	1008.51	505.26	1008.51	2	0.00160778	0.00321557	3.18525	4.5005	0.00207707	6.02181	0.00272056	27.432	1	1		1	9.85012	0	CID
505.268	0.77137	1009.53	1009.53	23.0 (M.expect:0.0,M.score:23.0)	1 - 7	-.MFSWLKR.G	111630	EHD2_HUMAN	EH domain-containing protein 2 OS=Homo sapiens OX=9606 GN=EHD2 PE=1 SV=2	743		TRUE	39471	1008.52	505.268	1008.52	2	0.000389749	0.000779497	0.772139	3.87384	0.00170631	72.0003	0.0126917	53.932	1	1		1	13.4079	1	CID
505.749	1.02217	1010.49	1010.49	22.6 (M.expect:0.0,M.score:22.6)	190 - 199	R.VGDYGSLSGR.E	126486	CATZ_HUMAN	Cathepsin Z OS=Homo sapiens OX=9606 GN=CTSZ PE=1 SV=1	744		TRUE	35602	1009.48	505.749	1009.48	2	0.000516962	0.00103392	1.02319	6.73595	0.00451825	14.9786	0.00620469	21.6212	1	1		1	20.1721	0	CID
505.786	-1.24542	1010.57	1010.57	40.4 (M.expect:0.0,M.score:40.4)	1,225 - 1,233	R.FTLFGIANK.K	68810	TENX_HUMAN	Tenascin-X OS=Homo sapiens OX=9606 GN=TNXB PE=1 SV=5	745		TRUE	30691	1009.56	505.787	1009.56	2	-0.000629917	-0.00125983	-1.24666	7.16807	0.00344705	20.0741	0.00879465	47.7428	1	1		1	6.31252	0	CID
506.322	6.44147	1011.64	1011.63	47.6 (M.expect:0.0,M.score:47.6)	203 - 211	R.AQLLGLIQR.V	62050	GIMA4_HUMAN	GTPase IMAP family member 4 OS=Homo sapiens OX=9606 GN=GIMAP4 PE=1 SV=1	746		TRUE	28194	1010.63	506.319	1010.62	2	0.00326146	0.00652293	6.44789	7.30432	0.00339776	8.79679	0.00579347	41.5307	1	1		1	6.47811	0	CID
506.743	1.49563	1012.48	1012.48	43.3 (M.expect:0.0,M.score:43.3)	168 - 175	K.YETELAMR.Q	160934	K1C18_HUMAN	Keratin, type I cytoskeletal 18 OS=Homo sapiens OX=9606 GN=KRT18 PE=1 SV=2	747		TRUE	38748	1011.47	506.742	1011.47	2	0.000757901	0.0015158	1.49712	28.2708	0.0150849	58.1866	0.01977	25.8682	2	1		1	17.7168	0	CID
506.743	2.77833	1012.48	1012.48	26.5 (M.expect:0.0,M.score:26.5)	168 - 175	K.YETELAMR.Q	53664	K1C18_HUMAN	Keratin, type I cytoskeletal 18 OS=Homo sapiens OX=9606 GN=KRT18 PE=1 SV=2	748		TRUE	15698	1011.47	506.742	1011.47	2	0.0014079	0.0028158	2.7811	56.8745	0.0108005	76.9955	0.0176707	25.8228	2	1		1	8.06996	0	CID
507.225	-0.029804	1013.44	1013.44	30.9 (M.expect:0.0,M.score:30.9)	204 - 213	R.GGNFGFGDSR.G	838496	ROA2_HUMAN	Heterogeneous nuclear ribonucleoproteins A2/B1 OS=Homo sapiens OX=9606 GN=HNRNPA2B1 PE=1 SV=2	749		TRUE	35555	1012.44	507.225	1012.44	2	-1.51173e-05	-3.02347e-05	-0.0298336	17.063	0.00604254	28.2647	0.0104775	25.2923	4	1		1	51.7299	0	CID
507.226	0.443358	1013.44	1013.44	43.9 (M.expect:0.0,M.score:43.9)	204 - 213	R.GGNFGFGDSR.G	60056	ROA2_HUMAN	Heterogeneous nuclear ribonucleoproteins A2/B1 OS=Homo sapiens OX=9606 GN=HNRNPA2B1 PE=1 SV=2	750		TRUE	5099	1012.44	507.225	1012.44	2	0.000224883	0.000449765	0.443799	29.5939	0.0101943	76.8814	0.0164773	25.2568	4	1		1	32.9241	0	CID
507.226	0.778515	1013.44	1013.44	35.4 (M.expect:0.0,M.score:35.4)	204 - 213	R.GGNFGFGDSR.G	41000	ROA2_HUMAN	Heterogeneous nuclear ribonucleoproteins A2/B1 OS=Homo sapiens OX=9606 GN=HNRNPA2B1 PE=1 SV=2	751		TRUE	17547	1012.44	507.225	1012.44	2	0.000394883	0.000789765	0.779288	38.8822	0.0143954	47.239	0.0193253	27.6603	4	1		1	5.52184	0	CID
507.226	0.778515	1013.44	1013.44	30.4 (M.expect:0.0,M.score:30.4)	204 - 213	R.GGNFGFGDSR.G	357478	ROA2_HUMAN	Heterogeneous nuclear ribonucleoproteins A2/B1 OS=Homo sapiens OX=9606 GN=HNRNPA2B1 PE=1 SV=2	752		TRUE	12119	1012.44	507.225	1012.44	2	0.000394883	0.000789765	0.779288	10.5233	0.0048676	19.8197	0.0125762	25.4783	4	1		1	11.5269	0	CID
507.269	0.689992	1013.53	1013.53	15.2 (M.expect:0.0,M.score:15.2)	189 - 196	K.EFTNVYIK.N	75714	PABP1_HUMAN	Polyadenylate-binding protein 1 OS=Homo sapiens OX=9606 GN=PABPC1 PE=1 SV=2	753		TRUE	32044	1012.52	507.269	1012.52	2	0.000350012	0.000700023	0.690678	61.0579	0.0234658	120.805	0.0269641	31.7935	1	1		1	3.13915	0	CID
507.269	0.689992	1013.53	1013.53	15.2 (M.expect:0.0,M.score:15.2)	189 - 196	K.EFTNVYIK.N	75714	PABP4_HUMAN	Polyadenylate-binding protein 4 OS=Homo sapiens OX=9606 GN=PABPC4 PE=1 SV=1	754		TRUE	32044	1012.52	507.269	1012.52	2	0.000350012	0.000700023	0.690678	61.0579	0.0234658	120.805	0.0269641	31.7935	1	1		1	3.13915	0	CID
507.303	-0.264383	1013.6	1013.6	24.4 (M.expect:0.0,M.score:24.4)	599 - 609	K.LVAASQAALGL.-	351662	ALBU_HUMAN	Serum albumin OS=Homo sapiens OX=9606 GN=ALB PE=1 SV=2	755		TRUE	35166	1012.59	507.303	1012.59	2	-0.000134122	-0.000268244	-0.264645	4.71007	0.00245467	16.4165	0.00634458	49.2162	2	1		1	16.9995	0	CID
507.303	-0.185534	1013.6	1013.6	26.4 (M.expect:0.0,M.score:26.4)	599 - 609	K.LVAASQAALGL.-	1417846	ALBU_HUMAN	Serum albumin OS=Homo sapiens OX=9606 GN=ALB PE=1 SV=2	756		TRUE	14160	1012.59	507.303	1012.59	2	-9.41221e-05	-0.000188244	-0.185719	9.75675	0.00460244	17.9848	0.00801916	49.2723	2	1		1	20.9165	0	CID
507.766	-0.658719	1014.52	1014.53	21.8 (M.expect:0.0,M.score:21.8)	46 - 53	K.WNLDELPK.F	164456	DDX5_HUMAN	Probable ATP-dependent RNA helicase DDX5 OS=Homo sapiens OX=9606 GN=DDX5 PE=1 SV=1	757		TRUE	39550	1013.52	507.766	1013.52	2	-0.000334475	-0.00066895	-0.659373	4.15903	0.00178876	23.3396	0.00462615	42.4255	1	1		1	13.6716	0	CID
507.769	-2.38257	1014.53	1014.53	60.7 (M.expect:0.0,M.score:60.7)	298 - 306	R.QGANINEIR.Q	352664	PCBP1_HUMAN	Poly(rC)-binding protein 1 OS=Homo sapiens OX=9606 GN=PCBP1 PE=1 SV=2	758		TRUE	34035	1013.52	507.77	1013.53	2	-0.0012098	-0.00241959	-2.38494	6.38437	0.00303375	49.7719	0.0120472	20.05	1	1		1	23.6524	0	CID
507.807	-1.94301	1014.61	1014.61	30.5 (M.expect:0.0,M.score:30.5)	494 - 503	R.GAPPLPPIPR.-	47578	WIPF1_HUMAN	WAS/WASL-interacting protein family member 1 OS=Homo sapiens OX=9606 GN=WIPF1 PE=1 SV=3	759		TRUE	5574	1013.6	507.808	1013.6	2	-0.000986675	-0.00197335	-1.94494	10.1161	0.00670456	14.8237	0.0107287	38.47	1	1		1	8.88895	0	CID
507.818	-1.55836	1014.63	1014.63	33.7 (M.expect:0.0,M.score:33.7)	58 - 67	R.NGLSLAALKK.A	87048	H15_HUMAN	Histone H1.5 OS=Homo sapiens OX=9606 GN=HIST1H1B PE=1 SV=3	760		TRUE	26089	1013.62	507.819	1013.62	2	-0.000791362	-0.00158272	-1.5599	7.78709	0.00355537	59.1657	0.0103788	24.8342	2	1		1	11.6967	1	CID
507.818	-1.12513	1014.63	1014.63	41.5 (M.expect:0.0,M.score:41.5)	58 - 67	R.NGLSLAALKK.A	447698	H15_HUMAN	Histone H1.5 OS=Homo sapiens OX=9606 GN=HIST1H1B PE=1 SV=3	761		TRUE	36941	1013.62	507.819	1013.62	2	-0.000571362	-0.00114272	-1.12625	8.8697	0.00551802	25.8456	0.014438	24.8887	2	1		1	30.7647	1	CID
508.215	0.309134	1015.42	1015.42	46.5 (M.expect:0.0,M.score:46.5)	21 - 29	R.YDDMAAAMK.A	421490	1433B_HUMAN	14-3-3 protein beta/alpha OS=Homo sapiens OX=9606 GN=YWHAB PE=1 SV=3	762		TRUE	37714	1014.42	508.215	1014.42	2	0.000157107	0.000314214	0.309441	12.1683	0.0070664	49.5697	0.0143772	24.0862	1	1		1	19.9315	0	CID
508.215	0.309134	1015.42	1015.42	46.5 (M.expect:0.0,M.score:46.5)	20 - 28	R.YDDMAAAMK.N	421490	1433G_HUMAN	14-3-3 protein gamma OS=Homo sapiens OX=9606 GN=YWHAG PE=1 SV=2	763		TRUE	37714	1014.42	508.215	1014.42	2	0.000157107	0.000314214	0.309441	12.1683	0.0070664	49.5697	0.0143772	24.0862	1	1		1	19.9315	0	CID
508.274	-1.87625	1015.54	1015.54	28.2 (M.expect:0.0,M.score:28.2)	296 - 304	R.ELLEAVDAR.Y	108832	PML_HUMAN	Protein PML OS=Homo sapiens OX=9606 GN=PML PE=1 SV=3	764		TRUE	35385	1014.53	508.275	1014.53	2	-0.000953648	-0.0019073	-1.87811	10.3287	0.007887	14.4207	0.0102468	32.3607	1	1		1	11.0685	0	CID
508.275	0.209241	1015.54	1015.54	37.5 (M.expect:0.0,M.score:37.5)	671 - 679	K.DISEVVTPR.F	202000	CFAB_HUMAN	Complement factor B OS=Homo sapiens OX=9606 GN=CFB PE=1 SV=2	765		TRUE	38719	1014.53	508.275	1014.53	2	0.000106352	0.000212704	0.209449	7.66845	0.00262479	11.0877	0.00519035	33.044	1	1		1	27.5834	0	CID
508.279	-1.69266	1015.55	1015.55	28.6 (M.expect:0.0,M.score:28.6)	2,420 - 2,429	R.LSVAAQEAAR.L	752040	PLEC_HUMAN	Plectin OS=Homo sapiens OX=9606 GN=PLEC PE=1 SV=3	766		TRUE	30383	1014.54	508.28	1014.55	2	-0.000860342	-0.00172068	-1.69433	25.6683	0.00912961	33.4512	0.0114208	19.8102	1	1		1	41.3489	0	CID
508.278	-4.8799	1015.55	1015.55	21.2 (M.expect:0.0,M.score:21.2)	1,795 - 1,803	R.DLTGVQNLR.K	100536	SPTN1_HUMAN	Spectrin alpha chain, non-erythrocytic 1 OS=Homo sapiens OX=9606 GN=SPTAN1 PE=1 SV=3	767		TRUE	25873	1014.54	508.28	1014.55	2	-0.00248034	-0.00496068	-4.88474	18.6054	0.0101425	23.8215	0.0164745	31.2242	2	1		1	5.37715	0	CID
508.282	2.71436	1015.56	1015.55	40.2 (M.expect:0.0,M.score:40.2)	1,795 - 1,803	R.DLTGVQNLR.K	262548	SPTN1_HUMAN	Spectrin alpha chain, non-erythrocytic 1 OS=Homo sapiens OX=9606 GN=SPTAN1 PE=1 SV=3	768		TRUE	37817	1014.55	508.28	1014.55	2	0.00137966	0.00275932	2.71705	21.1789	0.00841135	27.589	0.0137195	31.1065	2	1		1	23.5999	0	CID
508.286	-1.43562	1015.57	1015.57	13.3 (M.expect:0.0,M.score:13.3)	102 - 110	K.DLSTIEPLK.K	70646	AN32A_HUMAN	Acidic leucine-rich nuclear phosphoprotein 32 family member A OS=Homo sapiens OX=9606 GN=ANP32A PE=1 SV=1	769		TRUE	10733	1014.56	508.287	1014.56	2	-0.000729707	-0.00145941	-1.43705	12.7527	0.00687537	21.1391	0.0164018	40.6337	1	1		1	6.23377	0	CID
508.292	-1.27171	1015.58	1015.58	39.5 (M.expect:0.0,M.score:39.5)	785 - 794	K.SAVTTVVNPK.Y	309502	ITB1_HUMAN	Integrin beta-1 OS=Homo sapiens OX=9606 GN=ITGB1 PE=1 SV=2	770		TRUE	32978	1014.57	508.293	1014.57	2	-0.000646401	-0.0012928	-1.27297	12.6842	0.00512608	18.0699	0.00658964	21.4463	1	1		1	19.8829	0	CID
508.292	-1.23236	1015.58	1015.58	15.5 (M.expect:0.0,M.score:15.5)	327 - 336	K.DVNAAIATIK.T	264210	TBA1A_HUMAN	Tubulin alpha-1A chain OS=Homo sapiens OX=9606 GN=TUBA1A PE=1 SV=1	771		TRUE	8437	1014.57	508.293	1014.57	2	-0.000626401	-0.0012528	-1.23359	36.7146	0.0164454	46.8103	0.0199367	35.074	2	1		1	4.0229	0	CID
508.292	-0.740521	1015.58	1015.58	32.1 (M.expect:0.0,M.score:32.1)	327 - 336	K.DVNAAIATIK.T	587748	TBA1A_HUMAN	Tubulin alpha-1A chain OS=Homo sapiens OX=9606 GN=TUBA1A PE=1 SV=1	772		TRUE	33354	1014.57	508.293	1014.57	2	-0.000376401	-0.000752802	-0.741255	8.79164	0.00441335	43.1832	0.0111928	34.8857	2	1		1	29.5315	0	CID
508.31	-1.23774	1015.61	1015.61	15.0 (M.expect:0.0,M.score:15.0)	325 - 334	K.SVLGQLGITK.V	100826	A1AT_HUMAN	Alpha-1-antitrypsin OS=Homo sapiens OX=9606 GN=SERPINA1 PE=1 SV=3	773		TRUE	27881	1014.61	508.311	1014.61	2	-0.000629154	-0.00125831	-1.23896	20.1798	0.0126384	46.9885	0.0175593	39.1442	2	1		1	7.9127	0	CID
508.311	-0.80493	1015.61	1015.61	37.3 (M.expect:0.0,M.score:37.3)	325 - 334	K.SVLGQLGITK.V	892262	A1AT_HUMAN	Alpha-1-antitrypsin OS=Homo sapiens OX=9606 GN=SERPINA1 PE=1 SV=3	774		TRUE	32700	1014.61	508.311	1014.61	2	-0.000409154	-0.000818308	-0.805728	44.2293	0.0225636	50.1264	0.0252373	39.1983	2	1		1	36.552	0	CID
508.772	-0.350126	1016.54	1016.54	35.0 (M.expect:0.0,M.score:35.0)	236 - 245	R.ASAVSELSPR.E	148636	TR150_HUMAN	Thyroid hormone receptor-associated protein 3 OS=Homo sapiens OX=9606 GN=THRAP3 PE=1 SV=2	775		TRUE	32750	1015.53	508.772	1015.53	2	-0.000178134	-0.000356269	-0.350473	15.2541	0.00490397	20.7474	0.0138546	22.6528	1	1		1	14.7237	0	CID
508.772	-0.21254	1016.54	1016.54	38.1 (M.expect:0.0,M.score:38.1)	810 - 818	R.SLLDLENGR.R	243648	PEPL_HUMAN	Periplakin OS=Homo sapiens OX=9606 GN=PPL PE=1 SV=4	776		TRUE	34361	1015.53	508.772	1015.53	2	-0.000108134	-0.000216269	-0.212751	4.75326	0.00200514	13.8495	0.00638253	37.3002	2	1		1	23.0081	0	CID
508.772	0.35746	1016.54	1016.54	44.1 (M.expect:0.0,M.score:44.1)	810 - 818	R.SLLDLENGR.R	80306	PEPL_HUMAN	Periplakin OS=Homo sapiens OX=9606 GN=PPL PE=1 SV=4	777		TRUE	18625	1015.53	508.772	1015.53	2	0.000181866	0.000363731	0.357814	12.0633	0.00560273	16.9317	0.00818902	37.2422	2	1		1	14.5523	0	CID
508.773	1.12401	1016.54	1016.54	29.1 (M.expect:0.0,M.score:29.1)	224 - 232	R.QLDSIVGER.G	98376	K2C6C_HUMAN	Keratin, type II cytoskeletal 6C OS=Homo sapiens OX=9606 GN=KRT6C PE=1 SV=3	778		TRUE	29831	1015.53	508.772	1015.53	2	0.000571866	0.00114373	1.12512	38.4552	0.0135722	61.2637	0.017624	26.7432	1	1		1	15.4418	0	CID
508.773	1.12401	1016.54	1016.54	29.1 (M.expect:0.0,M.score:29.1)	229 - 237	R.QLDSIVGER.G	98376	K2C5_HUMAN	Keratin, type II cytoskeletal 5 OS=Homo sapiens OX=9606 GN=KRT5 PE=1 SV=3	779		TRUE	29831	1015.53	508.772	1015.53	2	0.000571866	0.00114373	1.12512	38.4552	0.0135722	61.2637	0.017624	26.7432	1	1		1	15.4418	0	CID
509.299	-3.59599	1017.59	1017.59	13.8 (M.expect:0.0,M.score:13.8)	106 - 114	R.LLQTSNITK.S	62378	PAK1_HUMAN	Serine/threonine-protein kinase PAK 1 OS=Homo sapiens OX=9606 GN=PAK1 PE=1 SV=2	780		TRUE	16207	1016.58	509.301	1016.59	2	-0.00183143	-0.00366287	-3.59955	14.7222	0.00723051	18.3022	0.0108266	22.2523	1	1		1	3.47749	0	CID
509.306	-4.0241	1017.61	1017.61	19.1 (M.expect:0.0,M.score:19.1)	229 - 237	R.TLFITGLPR.D	55032	CSCL1_HUMAN	CSC1-like protein 1 OS=Homo sapiens OX=9606 GN=TMEM63A PE=1 SV=3	781		TRUE	22828	1016.6	509.308	1016.6	2	-0.0020495	-0.004099	-4.02809	8.51591	0.00475007	26.0956	0.013205	46.2192	1	1		1	8.2041	0	CID
509.762	-0.157747	1018.52	1018.52	30.8 (M.expect:0.0,M.score:30.8)	97 - 105	R.SLQSVAEER.A	703876	RL15_HUMAN	60S ribosomal protein L15 OS=Homo sapiens OX=9606 GN=RPL15 PE=1 SV=2	782		TRUE	30407	1017.51	509.762	1017.51	2	-8.04134e-05	-0.000160827	-0.157903	14.2963	0.00688044	24.6569	0.00849129	19.8712	1	1		1	37.4211	0	CID
509.766	1.20213	1018.52	1018.52	15.6 (M.expect:0.0,M.score:15.6)	1,128 - 1,135	K.DMELELLR.G	52020	LAMB3_HUMAN	Laminin subunit beta-3 OS=Homo sapiens OX=9606 GN=LAMB3 PE=1 SV=1	783		TRUE	12383	1017.52	509.766	1017.52	2	0.000612805	0.00122561	1.20332	14.1838	0.00628989	20.2065	0.00804463	50.9797	1	1		1	4.07692	0	CID
509.779	-1.20281	1018.55	1018.55	33.1 (M.expect:0.0,M.score:33.1)	345 - 354	R.GSLASLDSLR.K	136704	CTND1_HUMAN	Catenin delta-1 OS=Homo sapiens OX=9606 GN=CTNND1 PE=1 SV=1	784		TRUE	37623	1017.54	509.78	1017.55	2	-0.000613167	-0.00122633	-1.204	5.90641	0.00367379	9.65494	0.00525332	34.83	1	1		1	17.6318	0	CID
510.248	2.11603	1019.49	1019.49	19.7 (M.expect:0.0,M.score:19.7)	72 - 79	K.EMWTEVPK.S	80708	SMD2_HUMAN	Small nuclear ribonucleoprotein Sm D2 OS=Homo sapiens OX=9606 GN=SNRPD2 PE=1 SV=1	785		TRUE	27919	1018.48	510.247	1018.48	2	0.0010797	0.0021594	2.11812	6.33108	0.00281652	9.79548	0.00743046	32.7065	1	1		1	5.58574	0	CID
510.276	0.102414	1019.54	1019.54	28.6 (M.expect:0.0,M.score:28.6)	30 - 38	R.MADLSELLK.E	91560	HMOX2_HUMAN	Heme oxygenase 2 OS=Homo sapiens OX=9606 GN=HMOX2 PE=1 SV=2	786		TRUE	30132	1018.54	510.276	1018.54	2	5.22592e-05	0.000104518	0.102515	10.3381	0.00724085	17.6008	0.0159175	48.935	1	1		1	8.28261	0	CID
510.292	-1.18322	1019.58	1019.58	31.1 (M.expect:0.0,M.score:31.1)	234 - 242	R.AFKAWAVAR.L	555610	ALBU_HUMAN	Serum albumin OS=Homo sapiens OX=9606 GN=ALB PE=1 SV=2	787		TRUE	35465	1018.57	510.293	1018.57	2	-0.000603787	-0.00120757	-1.18439	7.55382	0.00277682	17.0955	0.0101606	23.624	1	1		1	51.5789	1	CID
510.759	0.135565	1020.51	1020.51	59.8 (M.expect:0.0,M.score:59.8)	220 - 229	R.DGAGDVAFIR.E	288706	TRFL_HUMAN	Lactotransferrin OS=Homo sapiens OX=9606 GN=LTF PE=1 SV=6	788		TRUE	34071	1019.5	510.759	1019.5	2	6.92408e-05	0.000138482	0.135698	7.16941	0.00429791	16.4691	0.00868671	37.4135	1	1		1	26.9359	0	CID
510.79	-0.371134	1020.57	1020.57	35.5 (M.expect:0.0,M.score:35.5)	578 - 587	K.AYAALAALEK.L	234984	ILF3_HUMAN	Interleukin enhancer-binding factor 3 OS=Homo sapiens OX=9606 GN=ILF3 PE=1 SV=3	789		TRUE	37712	1019.56	510.79	1019.57	2	-0.000189571	-0.000379143	-0.3715	3.74017	0.00178544	4.06282	0.00212023	35.0597	1	1		1	22.713	0	CID
511.269	-0.921834	1021.53	1021.53	37.6 (M.expect:0.0,M.score:37.6)	159 - 166	R.ETLLQDFR.V	352232	AMBP_HUMAN	Protein AMBP OS=Homo sapiens OX=9606 GN=AMBP PE=1 SV=1	790		TRUE	33688	1020.52	511.269	1020.52	2	-0.000471305	-0.000942609	-0.922743	5.47057	0.00282488	8.74834	0.00653278	39.029	1	1		1	23.5322	0	CID
511.275	-0.250352	1021.54	1021.54	28.2 (M.expect:0.0,M.score:28.2)	121 - 129	K.NLQGISSFR.R	429102	CO6A2_HUMAN	Collagen alpha-2(VI) chain OS=Homo sapiens OX=9606 GN=COL6A2 PE=1 SV=4	791		TRUE	37110	1020.53	511.275	1020.54	2	-0.000127999	-0.000255998	-0.250599	6.23102	0.00222078	19.9198	0.0099081	29.4995	1	1		1	30.6807	0	CID
511.751	0.694848	1022.49	1022.49	22.3 (M.expect:0.0,M.score:22.3)	349 - 357	K.AAIDWFDGK.E	287066	FUS_HUMAN	RNA-binding protein FUS OS=Homo sapiens OX=9606 GN=FUS PE=1 SV=1	792		TRUE	38433	1021.49	511.751	1021.49	2	0.000355589	0.000711178	0.695532	30.6624	0.0175682	37.7839	0.0208599	43.4337	2	2		1	20.3335	0	CID
511.751	0.694848	1022.49	1022.49	22.3 (M.expect:0.0,M.score:22.3)	298 - 306	K.AAIDWFDGK.E	287066	RBP56_HUMAN	TATA-binding protein-associated factor 2N OS=Homo sapiens OX=9606 GN=TAF15 PE=1 SV=1	793		TRUE	38433	1021.49	511.751	1021.49	2	0.000355589	0.000711178	0.695532	30.6624	0.0175682	37.7839	0.0208599	43.4337	2	2		1	20.3335	0	CID
511.753	3.86044	1022.5	1022.49	30.1 (M.expect:0.0,M.score:30.1)	349 - 357	K.AAIDWFDGK.E	95580	FUS_HUMAN	RNA-binding protein FUS OS=Homo sapiens OX=9606 GN=FUS PE=1 SV=1	794		TRUE	32002	1021.49	511.751	1021.49	2	0.00197559	0.00395118	3.86424	16.4435	0.0138455	29.6575	0.0194536	43.3843	2	2		1	7.18706	0	CID
511.753	3.86044	1022.5	1022.49	30.1 (M.expect:0.0,M.score:30.1)	298 - 306	K.AAIDWFDGK.E	95580	RBP56_HUMAN	TATA-binding protein-associated factor 2N OS=Homo sapiens OX=9606 GN=TAF15 PE=1 SV=1	795		TRUE	32002	1021.49	511.751	1021.49	2	0.00197559	0.00395118	3.86424	16.4435	0.0138455	29.6575	0.0194536	43.3843	2	2		1	7.18706	0	CID
511.767	-0.382579	1022.53	1022.53	34.0 (M.expect:0.0,M.score:34.0)	1,768 - 1,775	K.ETYNNIIR.S	209582	MUC5A_HUMAN	Mucin-5AC OS=Homo sapiens OX=9606 GN=MUC5AC PE=1 SV=4	796		TRUE	37528	1021.52	511.767	1021.52	2	-0.000195791	-0.000391583	-0.382956	40.9391	0.0130179	53.6124	0.0155701	24.947	1	1		1	18.9568	0	CID
511.792	-1.90822	1022.58	1022.58	54.5 (M.expect:0.0,M.score:54.5)	68 - 76	R.LVFGFLNGR.A	69474	PNPH_HUMAN	Purine nucleoside phosphorylase OS=Homo sapiens OX=9606 GN=PNP PE=1 SV=2	797		TRUE	25530	1021.57	511.793	1021.57	2	-0.000976611	-0.00195322	-1.9101	18.3452	0.00837873	33.6335	0.0130733	50.0158	1	1		1	5.78994	0	CID
512.259	0.207739	1023.51	1023.51	18.0 (M.expect:0.0,M.score:18.0)	209 - 216	K.NIYSEELR.E	343220	LMNA_HUMAN	Prelamin-A/C OS=Homo sapiens OX=9606 GN=LMNA PE=1 SV=1	798		TRUE	38504	1022.5	512.259	1022.5	2	0.000106416	0.000212833	0.207944	25.8854	0.0106045	56.4509	0.0147557	25.3493	1	1		1	31.8821	0	CID
512.271	-0.897265	1023.53	1023.54	32.3 (M.expect:0.0,M.score:32.3)	111 - 119	R.LSEDYGVLK.T	136802	PRDX2_HUMAN	Peroxiredoxin-2 OS=Homo sapiens OX=9606 GN=PRDX2 PE=1 SV=5	799		TRUE	37488	1022.53	512.271	1022.53	2	-0.000459643	-0.000919285	-0.898148	30.587	0.0166667	53.7141	0.0226269	30.0782	1	1		1	10.1759	0	CID
512.315	-1.27503	1023.62	1023.62	34.1 (M.expect:0.0,M.score:34.1)	1,739 - 1,747	R.FLLYGLLGK.K	23778	TENX_HUMAN	Tenascin-X OS=Homo sapiens OX=9606 GN=TNXB PE=1 SV=5	800		TRUE	26994	1022.62	512.316	1022.62	2	-0.000653216	-0.00130643	-1.27628	21.2272	0.0155801	37.1731	0.0188469	57.5105	1	1		1	2.06675	0	CID
512.758	-0.154932	1024.51	1024.51	31.1 (M.expect:0.0,M.score:31.1)	40 - 47	R.SQLSEFWK.S	344040	CATE_HUMAN	Cathepsin E OS=Homo sapiens OX=9606 GN=CTSE PE=1 SV=3	801		TRUE	36304	1023.5	512.759	1023.5	2	-7.94429e-05	-0.000158886	-0.155085	25.0478	0.0107103	34.1611	0.0167666	38.0502	1	1		1	26.6985	0	CID
512.773	-3.35592	1024.54	1024.54	34.3 (M.expect:0.0,M.score:34.3)	1,431 - 1,440	R.AEDAPGVPLR.A	94692	MUC5A_HUMAN	Mucin-5AC OS=Homo sapiens OX=9606 GN=MUC5AC PE=1 SV=4	802		TRUE	29216	1023.53	512.775	1023.53	2	-0.00172082	-0.00344165	-3.35922	15.6323	0.0131484	34.6438	0.0167131	26.6867	1	1		1	14.8711	0	CID
512.782	-0.71939	1024.56	1024.56	19.5 (M.expect:0.0,M.score:19.5)	228 - 235	R.FNALQYLR.L	1800796	LUM_HUMAN	Lumican OS=Homo sapiens OX=9606 GN=LUM PE=1 SV=2	803		TRUE	9226	1023.55	512.782	1023.55	2	-0.00036889	-0.00073778	-0.720097	15.0134	0.00724039	28.9177	0.0151507	42.8765	1	1		1	52.2707	0	CID
512.795	-2.47732	1024.58	1024.59	29.6 (M.expect:0.0,M.score:29.6)	60 - 69	K.SVPMVPPGIK.Y	121580	LUM_HUMAN	Lumican OS=Homo sapiens OX=9606 GN=LUM PE=1 SV=2	804		TRUE	31207	1023.58	512.797	1023.58	2	-0.00127036	-0.00254072	-2.47976	29.4986	0.0154022	34.025	0.0175495	35.5183	3	1		1	19.7475	0	CID
512.796	-0.956244	1024.58	1024.59	33.9 (M.expect:0.0,M.score:33.9)	60 - 69	K.SVPMVPPGIK.Y	360978	LUM_HUMAN	Lumican OS=Homo sapiens OX=9606 GN=LUM PE=1 SV=2	805		TRUE	29870	1023.58	512.797	1023.58	2	-0.000490358	-0.000980717	-0.957185	10.2496	0.00539	37.4981	0.0160383	35.5723	3	1		1	33.4181	0	CID
512.796	-0.351715	1024.59	1024.59	25.7 (M.expect:0.0,M.score:25.7)	60 - 69	K.SVPMVPPGIK.Y	232136	LUM_HUMAN	Lumican OS=Homo sapiens OX=9606 GN=LUM PE=1 SV=2	806		TRUE	23345	1023.58	512.797	1023.58	2	-0.000180358	-0.000360717	-0.352061	41.8299	0.0151203	84.7344	0.0194613	35.8613	3	1		1	21.9907	0	CID
513.256	-0.358358	1025.5	1025.51	53.0 (M.expect:0.0,M.score:53.0)	14 - 21	K.EAFQLFDR.T	633732	MYL6_HUMAN	Myosin light polypeptide 6 OS=Homo sapiens OX=9606 GN=MYL6 PE=1 SV=2	807		TRUE	34393	1024.5	513.256	1024.5	2	-0.000183929	-0.000367859	-0.35871	7.32896	0.00168847	15.6017	0.00598948	42.3672	1	1		1	32.9667	0	CID
513.262	1.86665	1025.52	1025.51	26.5 (M.expect:0.0,M.score:26.5)	36 - 44	K.SDVETIFSK.Y	97166	RALY_HUMAN	RNA-binding protein Raly OS=Homo sapiens OX=9606 GN=RALY PE=1 SV=1	808		TRUE	33880	1024.51	513.261	1024.51	2	0.000958078	0.00191616	1.86848	5.48618	0.00269956	70.9228	0.0154895	33.7358	1	1		1	6.34443	0	CID
513.274	-0.636468	1025.54	1025.54	17.5 (M.expect:0.0,M.score:17.5)	133 - 140	K.SDIIFFQR.S	153704	IL18_HUMAN	Interleukin-18 OS=Homo sapiens OX=9606 GN=IL18 PE=1 SV=1	809		TRUE	39656	1024.53	513.274	1024.53	2	-0.000326683	-0.000653365	-0.637093	5.3093	0.00181444	16.7221	0.00822888	44.628	1	1		1	22.0651	0	CID
513.275	0.513015	1025.54	1025.54	18.3 (M.expect:0.0,M.score:18.3)	64 - 71	R.DFVNYLVR.I	119880	DHX9_HUMAN	ATP-dependent RNA helicase A OS=Homo sapiens OX=9606 GN=DHX9 PE=1 SV=4	810		TRUE	30833	1024.53	513.274	1024.53	2	0.000263317	0.000526635	0.513518	9.98152	0.00382324	25.9006	0.0154664	48.5338	2	1		1	12.3127	0	CID
513.275	0.513015	1025.54	1025.54	38.0 (M.expect:0.0,M.score:38.0)	64 - 71	R.DFVNYLVR.I	527748	DHX9_HUMAN	ATP-dependent RNA helicase A OS=Homo sapiens OX=9606 GN=DHX9 PE=1 SV=4	811		TRUE	35823	1024.53	513.274	1024.53	2	0.000263317	0.000526635	0.513518	7.62393	0.0026555	30.5082	0.0154199	48.5868	2	1		1	33.0541	0	CID
513.291	-2.31727	1025.58	1025.58	17.4 (M.expect:0.0,M.score:17.4)	3,421 - 3,429	R.FLLYGLSGR.K	91726	TENX_HUMAN	Tenascin-X OS=Homo sapiens OX=9606 GN=TNXB PE=1 SV=5	812		TRUE	27761	1024.57	513.293	1024.57	2	-0.00118944	-0.00237887	-2.31955	16.4631	0.00684839	29.8453	0.0115239	46.3285	1	1		1	9.47391	0	CID
513.303	-0.0664755	1025.6	1025.6	14.5 (M.expect:0.0,M.score:14.5)	201 - 211	R.GTGIVSAPVPK.K	268308	RS2_HUMAN	40S ribosomal protein S2 OS=Homo sapiens OX=9606 GN=RPS2 PE=1 SV=2	813		TRUE	18313	1024.59	513.303	1024.59	2	-3.41221e-05	-6.82442e-05	-0.0665408	40.1369	0.0174837	62.1944	0.0205942	27.6568	2	1		1	6.64512	0	CID
513.303	0.440048	1025.6	1025.6	39.0 (M.expect:0.0,M.score:39.0)	201 - 211	R.GTGIVSAPVPK.K	286550	RS2_HUMAN	40S ribosomal protein S2 OS=Homo sapiens OX=9606 GN=RPS2 PE=1 SV=2	814		TRUE	38928	1024.59	513.303	1024.59	2	0.000225878	0.000451756	0.44048	6.53374	0.00287052	7.95204	0.00431088	27.5897	2	1		1	25.6951	0	CID
513.309	-0.352256	1025.61	1025.61	54.3 (M.expect:0.0,M.score:54.3)	256 - 266	K.IGGIGTVPVGR.V	2000446	EF1A1_HUMAN	Elongation factor 1-alpha 1 OS=Homo sapiens OX=9606 GN=EEF1A1 PE=1 SV=1	815		TRUE	10996	1024.6	513.309	1024.6	2	-0.000180816	-0.000361632	-0.352602	5.00895	0.00232111	11.1897	0.00656083	32.0127	2	1		1	59.5697	0	CID
513.309	-0.0989974	1025.61	1025.61	50.1 (M.expect:0.0,M.score:50.1)	256 - 266	K.IGGIGTVPVGR.V	350676	EF1A1_HUMAN	Elongation factor 1-alpha 1 OS=Homo sapiens OX=9606 GN=EEF1A1 PE=1 SV=1	816		TRUE	38480	1024.6	513.309	1024.6	2	-5.08162e-05	-0.000101632	-0.0990947	9.20896	0.00265744	11.351	0.00560769	31.9572	2	1		1	39.2899	0	CID
513.765	1.39538	1026.52	1026.52	33.1 (M.expect:0.0,M.score:33.1)	31 - 40	R.SGFSSISVSR.S	93870	K2C6C_HUMAN	Keratin, type II cytoskeletal 6C OS=Homo sapiens OX=9606 GN=KRT6C PE=1 SV=3	817		TRUE	34797	1025.52	513.764	1025.51	2	0.000716898	0.0014338	1.39675	27.5489	0.01336	42.7161	0.0170548	26.9708	1	1		1	9.39247	0	CID
513.801	-0.250308	1026.59	1026.59	62.9 (M.expect:0.0,M.score:62.9)	195 - 204	K.AVDSLVPIGR.G	606852	ATPA_HUMAN	ATP synthase subunit alpha, mitochondrial OS=Homo sapiens OX=9606 GN=ATP5F1A PE=1 SV=1	818		TRUE	32019	1025.59	513.801	1025.59	2	-0.000128609	-0.000257217	-0.250554	19.4372	0.0111075	65.9073	0.0165549	38.449	1	1		1	42.4106	0	CID
513.813	0.0298403	1026.62	1026.62	43.1 (M.expect:0.0,M.score:43.1)	384 - 393	R.DAGPLLISLK.D	146246	COR1A_HUMAN	Coronin-1A OS=Homo sapiens OX=9606 GN=CORO1A PE=1 SV=4	819		TRUE	39228	1025.61	513.813	1025.61	2	1.53324e-05	3.06647e-05	0.0298696	6.48869	0.00307503	7.96853	0.00390277	51.3575	1	1		1	18.4631	0	CID
514.277	1.0597	1027.55	1027.55	19.1 (M.expect:0.0,M.score:19.1)	336 - 344	R.LGFTDLFSK.W	66226	KAIN_HUMAN	Kallistatin OS=Homo sapiens OX=9606 GN=SERPINA4 PE=1 SV=3	820		TRUE	26422	1026.54	514.277	1026.54	2	0.000544979	0.00108996	1.06074	13.5201	0.00633729	25.2012	0.00916427	54.6747	1	1		1	4.50351	0	CID
514.298	-5.23912	1027.59	1027.59	16.2 (M.expect:0.0,M.score:16.2)	122 - 130	R.LIPDFPVAR.S	72164	WRIP1_HUMAN	ATPase WRNIP1 OS=Homo sapiens OX=9606 GN=WRNIP1 PE=1 SV=2	821		TRUE	17007	1026.58	514.3	1026.59	2	-0.00269447	-0.00538894	-5.24426	14.216	0.0104913	28.3429	0.0130716	43.8432	1	1		1	10.1291	0	CID
514.75	-0.136105	1028.49	1028.49	16.4 (M.expect:0.0,M.score:16.4)	31 - 38	K.DIEDVFYK.Y	581704	SRSF1_HUMAN	Serine/arginine-rich splicing factor 1 OS=Homo sapiens OX=9606 GN=SRSF1 PE=1 SV=2	822		TRUE	26834	1027.49	514.75	1027.49	2	-7.00598e-05	-0.00014012	-0.136238	3.00114	0.00146093	3.8025	0.00181715	45.2428	2	1		1	19.4905	0	CID
514.75	0.0193106	1028.49	1028.49	39.4 (M.expect:0.0,M.score:39.4)	31 - 38	K.DIEDVFYK.Y	445606	SRSF1_HUMAN	Serine/arginine-rich splicing factor 1 OS=Homo sapiens OX=9606 GN=SRSF1 PE=1 SV=2	823		TRUE	33380	1027.49	514.75	1027.49	2	9.94016e-06	1.98803e-05	0.0193296	3.7345	0.00192109	8.74546	0.00419785	45.1303	2	1		1	24.2627	0	CID
514.757	0.977639	1028.51	1028.5	29.4 (M.expect:0.0,M.score:29.4)	90 - 97	K.NSLFEYQK.N	351084	FIBA_HUMAN	Fibrinogen alpha chain OS=Homo sapiens OX=9606 GN=FGA PE=1 SV=2	824		TRUE	34743	1027.5	514.756	1027.5	2	0.000503246	0.00100649	0.978596	14.2221	0.00584651	30.8077	0.0139466	28.2072	2	1		1	21.5808	0	CID
514.757	1.98782	1028.51	1028.5	22.5 (M.expect:0.0,M.score:22.5)	90 - 97	K.NSLFEYQK.N	121960	FIBA_HUMAN	Fibrinogen alpha chain OS=Homo sapiens OX=9606 GN=FGA PE=1 SV=2	825		TRUE	39671	1027.5	514.756	1027.5	2	0.00102325	0.00204649	1.98977	4.78732	0.00394555	29.2367	0.0148372	28.1535	2	1		1	11.3738	0	CID
514.79	-1.01185	1028.57	1028.57	28.9 (M.expect:0.0,M.score:28.9)	184 - 192	R.AAVLLEQER.Q	197350	SF3B2_HUMAN	Splicing factor 3B subunit 2 OS=Homo sapiens OX=9606 GN=SF3B2 PE=1 SV=2	826		TRUE	37860	1027.57	514.79	1027.57	2	-0.000520888	-0.00104178	-1.01284	6.96207	0.00261836	46.3853	0.0164733	25.1208	1	1		1	21.2532	0	CID
514.79	-0.875867	1028.57	1028.57	49.7 (M.expect:0.0,M.score:49.7)	241 - 249	R.LADALQELR.A	1920182	LMNA_HUMAN	Prelamin-A/C OS=Homo sapiens OX=9606 GN=LMNA PE=1 SV=1	827		TRUE	20749	1027.57	514.79	1027.57	2	-0.000450888	-0.000901775	-0.876725	2.79259	0.00152851	11.0698	0.00836869	34.9417	2	1		1	64.1447	0	CID
514.79	-0.642762	1028.57	1028.57	45.8 (M.expect:0.0,M.score:45.8)	241 - 249	R.LADALQELR.A	267814	LMNA_HUMAN	Prelamin-A/C OS=Homo sapiens OX=9606 GN=LMNA PE=1 SV=1	828		TRUE	37615	1027.57	514.79	1027.57	2	-0.000330888	-0.000661775	-0.643392	6.49057	0.0031306	22.0258	0.0101371	34.8863	2	1		1	42.1516	0	CID
514.791	0.48391	1028.57	1028.57	22.1 (M.expect:0.0,M.score:22.1)	222 - 230	R.AIENELLAR.N	58952	GSHB_HUMAN	Glutathione synthetase OS=Homo sapiens OX=9606 GN=GSS PE=1 SV=1	829		TRUE	15367	1027.57	514.79	1027.57	2	0.000249112	0.000498225	0.484384	22.7682	0.0155662	29.1976	0.0182569	31.9173	1	1		1	6.75917	0	CID
514.816	0.11323	1028.63	1028.63	36.2 (M.expect:0.0,M.score:36.2)	192 - 200	R.NGFLLPLVR.A	37812	PERE_HUMAN	Eosinophil peroxidase OS=Homo sapiens OX=9606 GN=EPX PE=1 SV=2	830		TRUE	12638	1027.62	514.816	1027.62	2	5.82924e-05	0.000116585	0.11334	14.273	0.00750733	43.9778	0.0102308	52.824	2	1		1	17.1582	0	CID
514.817	1.02618	1028.63	1028.63	44.6 (M.expect:0.0,M.score:44.6)	192 - 200	R.NGFLLPLVR.A	210672	PERE_HUMAN	Eosinophil peroxidase OS=Homo sapiens OX=9606 GN=EPX PE=1 SV=2	831		TRUE	37732	1027.62	514.816	1027.62	2	0.000528292	0.00105658	1.02718	5.93131	0.0020322	89.869	0.0140414	52.8687	2	1		1	32.9962	0	CID
515.267	1.79072	1029.53	1029.53	23.6 (M.expect:0.0,M.score:23.6)	170 - 178	K.VETFSGVYK.K	155588	RS7_HUMAN	40S ribosomal protein S7 OS=Homo sapiens OX=9606 GN=RPS7 PE=1 SV=1	832		TRUE	35399	1028.52	515.266	1028.52	2	0.0009227	0.0018454	1.79247	27.6622	0.0142866	38.5237	0.0197894	26.969	1	1		1	8.14413	0	CID
515.275	-4.03801	1029.54	1029.55	41.1 (M.expect:0.0,M.score:41.1)	741 - 749	K.ITWTQAPGR.V	96646	COCA1_HUMAN	Collagen alpha-1(XII) chain OS=Homo sapiens OX=9606 GN=COL12A1 PE=1 SV=2	833		TRUE	32206	1028.54	515.277	1028.54	2	-0.00208069	-0.00416138	-4.04196	6.00072	0.00339771	12.7458	0.010282	26.3402	1	1		1	8.42238	0	CID
515.297	3.56408	1029.59	1029.58	17.1 (M.expect:0.0,M.score:17.1)	143 - 150	R.QIQVSWLR.E	759016	IGHM_HUMAN	Immunoglobulin heavy constant mu OS=Homo sapiens OX=9606 GN=IGHM PE=1 SV=4	834		TRUE	33042	1028.58	515.296	1028.58	2	0.00183656	0.00367312	3.56756	12.3858	0.00650113	21.5155	0.0106266	39.4827	1	2		1	28.397	0	CID
515.299	-3.39887	1029.59	1029.59	19.9 (M.expect:0.0,M.score:19.9)	128 - 138	K.EGGLLTLAGAK.A	167208	DHPR_HUMAN	Dihydropteridine reductase OS=Homo sapiens OX=9606 GN=QDPR PE=1 SV=2	835		TRUE	35657	1028.58	515.301	1028.59	2	-0.00175143	-0.00350287	-3.40219	50.7213	0.0120193	78.7749	0.0163142	38.1093	1	1		1	15.0726	0	CID
515.302	-0.684658	1029.6	1029.6	37.1 (M.expect:0.0,M.score:37.1)	423 - 431	R.EFPTVPLVK.L	212404	UGPA_HUMAN	UTP--glucose-1-phosphate uridylyltransferase OS=Homo sapiens OX=9606 GN=UGP2 PE=1 SV=5	836		TRUE	37486	1028.59	515.303	1028.59	2	-0.000352806	-0.000705612	-0.685328	21.0038	0.0113278	30.6729	0.0171831	45.0185	1	1		1	19.5701	0	CID
515.752	1.57881	1030.5	1030.5	36.6 (M.expect:0.0,M.score:36.6)	51 - 60	K.GPDPSSPAFR.I	118330	TSP1_HUMAN	Thrombospondin-1 OS=Homo sapiens OX=9606 GN=THBS1 PE=1 SV=2	837		TRUE	38584	1029.49	515.751	1029.49	2	0.000814273	0.00162855	1.58035	15.2024	0.00792184	25.5962	0.0130896	22.3045	1	1		1	22.7968	0	CID
515.771	-1.29874	1030.53	1030.54	25.8 (M.expect:0.0,M.score:25.8)	317 - 324	K.YFIDFVAR.E	132672	KNG1_HUMAN	Kininogen-1 OS=Homo sapiens OX=9606 GN=KNG1 PE=1 SV=2	838		TRUE	37455	1029.53	515.771	1029.53	2	-0.000669853	-0.00133971	-1.30001	5.24981	0.00280763	8.24564	0.00350397	49.1028	1	1		1	23.4813	0	CID
515.774	-1.58301	1030.54	1030.54	23.7 (M.expect:0.0,M.score:23.7)	1,888 - 1,896	R.QELEAELAK.V	266130	PLEC_HUMAN	Plectin OS=Homo sapiens OX=9606 GN=PLEC PE=1 SV=3	839		TRUE	36905	1029.53	515.774	1029.53	2	-0.000816472	-0.00163294	-1.58455	24.9358	0.0144226	50.5998	0.0193747	24.8898	1	1		1	18.4634	0	CID
515.775	0.0675209	1030.54	1030.54	13.9 (M.expect:0.0,M.score:13.9)	1,015 - 1,023	R.GVFHQTVSR.K	81982	CO6A1_HUMAN	Collagen alpha-1(VI) chain OS=Homo sapiens OX=9606 GN=COL6A1 PE=1 SV=3	840		TRUE	31210	1029.54	515.775	1029.54	2	3.48256e-05	6.96512e-05	0.0675869	5.69505	0.00415742	13.1166	0.0052	16.5168	1	1		1	5.94499	0	CID
515.78	0.0714131	1030.55	1030.55	67.0 (M.expect:0.0,M.score:67.0)	1,247 - 1,255	K.QSDELALVR.Q	94338	RRBP1_HUMAN	Ribosome-binding protein 1 OS=Homo sapiens OX=9606 GN=RRBP1 PE=1 SV=5	841		TRUE	33205	1029.55	515.78	1029.55	2	3.68335e-05	7.36669e-05	0.0714829	5.30498	0.00309818	7.39327	0.00449218	30.0812	1	1		1	11.8612	0	CID
515.78	0.439787	1030.55	1030.55	15.2 (M.expect:0.0,M.score:15.2)	772 - 780	K.NLLDEIASR.E	201012	PEPL_HUMAN	Periplakin OS=Homo sapiens OX=9606 GN=PPL PE=1 SV=4	842		TRUE	37445	1029.55	515.78	1029.55	2	0.000226833	0.000453667	0.440217	29.9854	0.00983418	40.6219	0.0156672	44.3983	1	1		1	18.4178	0	CID
515.787	-0.448311	1030.57	1030.57	17.2 (M.expect:0.0,M.score:17.2)	123 - 130	K.WSLLQQQK.T	241252	K2C8_HUMAN	Keratin, type II cytoskeletal 8 OS=Homo sapiens OX=9606 GN=KRT8 PE=1 SV=7	843		TRUE	39080	1029.56	515.788	1029.56	2	-0.000231233	-0.000462467	-0.44875	22.5142	0.00860637	52.5589	0.0155335	32.4727	2	1		1	12.5925	0	CID
515.788	-0.0799426	1030.57	1030.57	14.4 (M.expect:0.0,M.score:14.4)	123 - 130	K.WSLLQQQK.T	927370	K2C8_HUMAN	Keratin, type II cytoskeletal 8 OS=Homo sapiens OX=9606 GN=KRT8 PE=1 SV=7	844		TRUE	35368	1029.56	515.788	1029.56	2	-4.12334e-05	-8.24668e-05	-0.0800207	10.2401	0.00734538	14.1139	0.0102863	32.5288	2	1		1	27.7875	0	CID
515.797	-6.39262	1030.59	1030.59	16.7 (M.expect:0.0,M.score:16.7)	172 - 180	R.WVTALELAK.A	74242	OSBP1_HUMAN	Oxysterol-binding protein 1 OS=Homo sapiens OX=9606 GN=OSBP PE=1 SV=1	845		TRUE	28501	1029.58	515.8	1029.59	2	-0.00329729	-0.00659458	-6.39887	21.3684	0.00851516	33.8194	0.0105291	42.7712	1	1		1	6.08514	0	CID
516.212	-0.34909	1031.42	1031.42	27.8 (M.expect:0.0,M.score:27.8)	20 - 28	R.YDDMASAMK.A	108574	1433F_HUMAN	14-3-3 protein eta OS=Homo sapiens OX=9606 GN=YWHAH PE=1 SV=4	846		TRUE	37793	1030.41	516.212	1030.41	2	-0.000180204	-0.000360409	-0.349431	37.6354	0.015801	55.2235	0.01863	22.8817	1	2		1	11.2285	0	CID
516.253	0.102672	1031.5	1031.5	37.9 (M.expect:0.0,M.score:37.9)	538 - 546	K.IYFMAGSSR.K	301558	ENPL_HUMAN	Endoplasmin OS=Homo sapiens OX=9606 GN=HSP90B1 PE=1 SV=1	847		TRUE	38781	1030.49	516.253	1030.49	2	5.30045e-05	0.000106009	0.102772	16.5343	0.00802557	23.6197	0.0113891	30.9337	1	1		1	30.6504	0	CID
516.263	0.500361	1031.52	1031.52	45.5 (M.expect:0.0,M.score:45.5)	165 - 173	K.LSPLGEEMR.D	692834	APOA1_HUMAN	Apolipoprotein A-I OS=Homo sapiens OX=9606 GN=APOA1 PE=1 SV=1	848		TRUE	36413	1030.51	516.263	1030.51	2	0.000258318	0.000516636	0.50085	12.2261	0.00387716	36.387	0.0132017	29.2183	1	1		1	58.9538	0	CID
516.268	-0.519838	1031.53	1031.53	45.6 (M.expect:0.0,M.score:45.6)	205 - 213	K.AENQVLAMR.K	253264	BAP31_HUMAN	B-cell receptor-associated protein 31 OS=Homo sapiens OX=9606 GN=BCAP31 PE=1 SV=3	849		TRUE	39415	1030.52	516.269	1030.52	2	-0.000268376	-0.000536752	-0.520346	12.7281	0.00560384	15.6729	0.00791209	24.1425	1	1		1	27.3836	0	CID
516.272	-0.331141	1031.54	1031.54	16.1 (M.expect:0.0,M.score:16.1)	146 - 154	R.VVEESELAR.T	307314	CO9_HUMAN	Complement component C9 OS=Homo sapiens OX=9606 GN=C9 PE=1 SV=2	850		TRUE	36927	1030.53	516.272	1030.53	2	-0.000170959	-0.000341918	-0.331465	18.9625	0.00828799	26.3025	0.0140181	20.4512	1	1		1	18.7243	0	CID
516.277	-0.905818	1031.55	1031.55	27.5 (M.expect:0.0,M.score:27.5)	259 - 268	K.SSAEVIAQAR.K	340002	DPYL2_HUMAN	Dihydropyrimidinase-related protein 2 OS=Homo sapiens OX=9606 GN=DPYSL2 PE=1 SV=1	851		TRUE	35921	1030.54	516.278	1030.54	2	-0.000467653	-0.000935306	-0.906702	58.3261	0.022064	92.1631	0.025044	19.5757	1	1		1	25.3683	0	CID
516.278	-0.0148236	1031.55	1031.55	34.4 (M.expect:0.0,M.score:34.4)	259 - 268	K.SAADLISQAR.K	161994	DPYL3_HUMAN	Dihydropyrimidinase-related protein 3 OS=Homo sapiens OX=9606 GN=DPYSL3 PE=1 SV=1	852		TRUE	39734	1030.54	516.278	1030.54	2	-7.65309e-06	-1.53062e-05	-0.0148381	9.49705	0.00305558	11.7949	0.00434399	28.0967	1	1		1	30.9936	0	CID
516.281	0.0882562	1031.56	1031.56	37.9 (M.expect:0.0,M.score:37.9)	172 - 180	K.VLEGMEVVR.K	191566	PPIB_HUMAN	Peptidyl-prolyl cis-trans isomerase B OS=Homo sapiens OX=9606 GN=PPIB PE=1 SV=2	853		TRUE	36745	1030.55	516.281	1030.55	2	4.5565e-05	9.113e-05	0.0883423	47.5245	0.0184168	57.324	0.0220493	33.1018	1	1		1	25.0883	0	CID
516.31	-0.0345489	1031.61	1031.61	29.2 (M.expect:0.0,M.score:29.2)	535 - 543	K.TLFPLIEAK.K	314622	XRCC5_HUMAN	X-ray repair cross-complementing protein 5 OS=Homo sapiens OX=9606 GN=XRCC5 PE=1 SV=3	854		TRUE	35834	1030.61	516.31	1030.61	2	-1.78379e-05	-3.56759e-05	-0.0345826	5.86786	0.00311084	18.2087	0.00823351	49.4432	1	1		1	25.7645	0	CID
516.761	0.762115	1032.52	1032.51	31.1 (M.expect:0.0,M.score:31.1)	182 - 189	K.QLQDEMLR.R	101096	LMNA_HUMAN	Prelamin-A/C OS=Homo sapiens OX=9606 GN=LMNA PE=1 SV=1	855		TRUE	36128	1031.51	516.761	1031.51	2	0.000393832	0.000787663	0.762859	19.0022	0.00604833	27.7697	0.00974322	27.0263	1	1		1	8.69308	0	CID
516.775	-0.120245	1032.54	1032.54	54.4 (M.expect:0.0,M.score:54.4)	59 - 70	R.TSGGAGGLGSLR.A	1035078	DESM_HUMAN	Desmin OS=Homo sapiens OX=9606 GN=DES PE=1 SV=3	856		TRUE	32921	1031.54	516.775	1031.54	2	-6.21396e-05	-0.000124279	-0.120362	2.6173	0.00104441	3.05602	0.00122255	21.7893	1	1		1	49.2703	0	CID
516.796	0.142676	1032.58	1032.58	40.3 (M.expect:0.0,M.score:40.3)	71 - 79	R.LFEGNALLR.R	289356	RS9_HUMAN	40S ribosomal protein S9 OS=Homo sapiens OX=9606 GN=RPS9 PE=1 SV=3	857		TRUE	36061	1031.58	516.795	1031.58	2	7.37345e-05	0.000147469	0.142816	10.2563	0.00474482	25.9639	0.0142322	39.6523	1	1		1	24.0982	0	CID
516.796	0.684476	1032.58	1032.58	32.7 (M.expect:0.0,M.score:32.7)	9 - 17	R.DLLFQALGR.T	39704	SYFB_HUMAN	Phenylalanine--tRNA ligase beta subunit OS=Homo sapiens OX=9606 GN=FARSB PE=1 SV=3	858		TRUE	19766	1031.58	516.795	1031.58	2	0.000353735	0.000707469	0.685144	17.085	0.00605231	21.2607	0.00990953	55.2298	1	1		1	11.0812	0	CID
516.801	-0.992568	1032.59	1032.59	31.2 (M.expect:0.0,M.score:31.2)	42 - 50	R.YRPGTVALR.E	2282742	H31T_HUMAN	Histone H3.1t OS=Homo sapiens OX=9606 GN=HIST3H3 PE=1 SV=3	859		TRUE	1056	1031.59	516.801	1031.59	2	-0.00051296	-0.00102592	-0.993536	8.15055	0.00460539	18.2506	0.00631496	19.3403	1	1		1	69.7798	0	CID
517.262	0.322394	1033.52	1033.52	48.4 (M.expect:0.0,M.score:48.4)	484 - 492	R.TLLEGEESR.M	295112	K2C1_HUMAN	Keratin, type II cytoskeletal 1 OS=Homo sapiens OX=9606 GN=KRT1 PE=1 SV=6	860		TRUE	33454	1032.51	517.262	1032.51	2	0.000166762	0.000333524	0.322708	25.6848	0.0121925	53.6306	0.0150225	21.4465	1	1		1	23.9647	0	CID
517.28	0.181737	1033.55	1033.55	36.7 (M.expect:0.0,M.score:36.7)	138 - 146	K.TVESITDIR.A	371490	LAMP1_HUMAN	Lysosome-associated membrane glycoprotein 1 OS=Homo sapiens OX=9606 GN=LAMP1 PE=1 SV=3	861		TRUE	39247	1032.55	517.28	1032.55	2	9.4009e-05	0.000188018	0.181914	3.7122	0.00164501	4.83718	0.00245086	28.8817	1	1		1	36.9632	0	CID
517.3	-0.870128	1033.59	1033.59	21.7 (M.expect:0.0,M.score:21.7)	267 - 275	R.DLVDAFLLK.M	37188	CP2S1_HUMAN	Cytochrome P450 2S1 OS=Homo sapiens OX=9606 GN=CYP2S1 PE=1 SV=2	862		TRUE	8305	1032.58	517.3	1032.59	2	-0.000450117	-0.000900234	-0.870976	31.3665	0.0196439	43.6808	0.0244786	63.9717	1	1		1	3.12805	0	CID
517.763	0.570712	1034.52	1034.52	25.9 (M.expect:0.0,M.score:25.9)	1,794 - 1,802	K.LQEMEGTVK.S	209814	MYH9_HUMAN	Myosin-9 OS=Homo sapiens OX=9606 GN=MYH9 PE=1 SV=4	863		TRUE	35882	1033.51	517.763	1033.51	2	0.000295494	0.000590987	0.571268	43.9563	0.0128198	54.473	0.0173851	19.6952	1	1		1	9.91529	0	CID
517.778	6.28869	1034.55	1034.54	27.3 (M.expect:0.0,M.score:27.3)	274 - 282	K.FPTLWSGAR.S	68414	HNRL2_HUMAN	Heterogeneous nuclear ribonucleoprotein U-like protein 2 OS=Homo sapiens OX=9606 GN=HNRNPUL2 PE=1 SV=1	864		TRUE	22825	1033.54	517.775	1033.53	2	0.00325614	0.00651228	6.29481	6.46324	0.00285755	22.6646	0.00571847	42.4873	1	1		1	4.95603	0	CID
518.268	-0.650358	1035.53	1035.53	19.2 (M.expect:0.0,M.score:19.2)	213 - 220	K.WISIMTER.S	1194844	ANXA2_HUMAN	Annexin A2 OS=Homo sapiens OX=9606 GN=ANXA2 PE=1 SV=2	865		TRUE	28639	1034.52	518.268	1034.52	2	-0.00033706	-0.000674119	-0.650991	26.2818	0.0124686	39.9119	0.0185161	39.539	2	1		1	36.772	0	CID
518.268	0.121443	1035.53	1035.53	20.5 (M.expect:0.0,M.score:20.5)	213 - 220	K.WISIMTER.S	331122	ANXA2_HUMAN	Annexin A2 OS=Homo sapiens OX=9606 GN=ANXA2 PE=1 SV=2	866		TRUE	34885	1034.52	518.268	1034.52	2	6.29403e-05	0.000125881	0.121562	7.99031	0.00380658	20.9371	0.0107416	39.4838	2	1		1	25.7569	0	CID
518.276	-1.76805	1035.55	1035.55	14.8 (M.expect:0.0,M.score:14.8)	110 - 117	K.DILIQYDR.T	85846	RS16_HUMAN	40S ribosomal protein S16 OS=Homo sapiens OX=9606 GN=RPS16 PE=1 SV=2	867		TRUE	11349	1034.54	518.277	1034.54	2	-0.000916337	-0.00183267	-1.76977	17.2766	0.00881836	24.2273	0.0113884	38.9247	1	1		1	17.9306	0	CID
518.761	1.30146	1036.51	1036.51	21.8 (M.expect:0.0,M.score:21.8)	633 - 642	K.MPTFSTPGAK.G	125016	AHNK_HUMAN	Neuroblast differentiation-associated protein AHNAK OS=Homo sapiens OX=9606 GN=AHNAK PE=1 SV=2	868		TRUE	39362	1035.51	518.76	1035.51	2	0.000675148	0.0013503	1.30273	2.99211	0.00127286	4.52554	0.00161357	28.2093	1	1		1	13.0598	0	CID
518.775	-0.175073	1036.54	1036.54	37.8 (M.expect:0.0,M.score:37.8)	1,067 - 1,075	R.VAVVQYSDR.T	261276	CO6A3_HUMAN	Collagen alpha-3(VI) chain OS=Homo sapiens OX=9606 GN=COL6A3 PE=1 SV=5	869		TRUE	38579	1035.53	518.775	1035.53	2	-9.08234e-05	-0.000181647	-0.175243	27.6202	0.0134949	39.0188	0.0192385	22.1868	1	1		1	30.6618	0	CID
518.787	0.295145	1036.57	1036.57	32.8 (M.expect:0.0,M.score:32.8)	39 - 48	K.ATIGADFLTK.E	174354	RAB7A_HUMAN	Ras-related protein Rab-7a OS=Homo sapiens OX=9606 GN=RAB7A PE=1 SV=1	870		TRUE	36537	1035.56	518.787	1035.56	2	0.000153118	0.000306235	0.295432	64.4901	0.0220779	81.0733	0.0245958	38.5105	1	1		1	16.4502	0	CID
518.799	0.0380288	1036.59	1036.59	26.1 (M.expect:0.0,M.score:26.1)	2,362 - 2,371	R.AQAQPGVPLR.E	77246	MUC5B_HUMAN	Mucin-5B OS=Homo sapiens OX=9606 GN=MUC5B PE=1 SV=3	871		TRUE	29558	1035.58	518.799	1035.58	2	1.97293e-05	3.94586e-05	0.0380658	25.3697	0.0134104	43.7022	0.0166692	22.7685	1	1		1	19.4184	0	CID
518.811	0.103449	1036.62	1036.61	32.6 (M.expect:0.0,M.score:32.6)	60 - 69	K.AGVDPLVPLR.S	87650	NAGK_HUMAN	N-acetyl-D-glucosamine kinase OS=Homo sapiens OX=9606 GN=NAGK PE=1 SV=4	872		TRUE	27875	1035.61	518.811	1035.61	2	5.36703e-05	0.000107341	0.103549	13.8429	0.00805961	18.8239	0.0103749	41.4157	1	1		1	13.6011	0	CID
518.823	-0.390092	1036.64	1036.64	35.4 (M.expect:0.0,M.score:35.4)	15 - 24	R.LLAEPVPGIK.A	239276	UBE2N_HUMAN	Ubiquitin-conjugating enzyme E2 N OS=Homo sapiens OX=9606 GN=UBE2N PE=1 SV=1	873		TRUE	34449	1035.63	518.824	1035.63	2	-0.000202389	-0.000404777	-0.390471	5.19162	0.00161228	49.006	0.0126327	37.1242	1	1		1	29.5449	0	CID
519.266	-1.19133	1037.52	1037.53	18.5 (M.expect:0.0,M.score:18.5)	239 - 247	R.YLDGLTAER.T	66262	K22E_HUMAN	Keratin, type II cytoskeletal 2 epidermal OS=Homo sapiens OX=9606 GN=KRT2 PE=1 SV=2	874		TRUE	20609	1036.52	519.267	1036.52	2	-0.000618616	-0.00123723	-1.19248	35.916	0.0173457	58.7235	0.0222682	30.3212	1	1		1	11.3884	0	CID
519.268	1.85142	1037.53	1037.53	15.9 (M.expect:0.0,M.score:15.9)	196 - 203	K.NITYEELR.N	97000	OCAD1_HUMAN	OCIA domain-containing protein 1 OS=Homo sapiens OX=9606 GN=OCIAD1 PE=1 SV=1	875		TRUE	31641	1036.52	519.267	1036.52	2	0.000961384	0.00192277	1.85322	10.8566	0.00931318	29.372	0.012917	27.0285	1	1		1	6.91564	0	CID
519.272	-1.08866	1037.54	1037.54	46.9 (M.expect:0.0,M.score:46.9)	1,789 - 1,798	K.IASNSATAFR.V	913132	CO6A3_HUMAN	Collagen alpha-3(VI) chain OS=Homo sapiens OX=9606 GN=COL6A3 PE=1 SV=5	876		TRUE	32626	1036.53	519.272	1036.53	2	-0.00056531	-0.00113062	-1.08972	12.5664	0.0046075	19.426	0.00991317	20.1047	1	1		1	43.3229	0	CID
519.275	0.930754	1037.54	1037.54	32.1 (M.expect:0.0,M.score:32.1)	196 - 204	R.GFTIPEAFR.G	187906	CLIC1_HUMAN	Chloride intracellular channel protein 1 OS=Homo sapiens OX=9606 GN=CLIC1 PE=1 SV=4	877		TRUE	38896	1036.54	519.274	1036.53	2	0.000483317	0.000966635	0.931658	9.45642	0.00411261	18.1126	0.0055609	45.3018	1	1		1	30.7827	0	CID
519.284	-1.06179	1037.56	1037.56	21.3 (M.expect:0.0,M.score:21.3)	67 - 75	R.LLIYDASSR.A	95548	KVD20_HUMAN	Immunoglobulin kappa variable 3D-20 OS=Homo sapiens OX=9606 GN=IGKV3D-20 PE=3 SV=1	878		TRUE	33025	1036.55	519.285	1036.56	2	-0.000551369	-0.00110274	-1.06282	13.3835	0.00833584	17.0496	0.0118197	33.0462	1	1		1	9.73451	0	CID
519.302	-1.25962	1037.6	1037.6	14.5 (M.expect:0.0,M.score:14.5)	344 - 354	R.SPGAPGPLTLK.E	64666	ZYX_HUMAN	Zyxin OS=Homo sapiens OX=9606 GN=ZYX PE=1 SV=1	879		TRUE	26517	1036.59	519.303	1036.59	2	-0.000654122	-0.00130824	-1.26084	6.42942	0.00443045	48.3348	0.00965692	29.6807	1	1		1	7.8826	0	CID
519.769	1.42393	1038.53	1038.53	38.4 (M.expect:0.0,M.score:38.4)	617 - 625	R.NMSIIDAFK.S	78678	MRE11_HUMAN	Double-strand break repair protein MRE11 OS=Homo sapiens OX=9606 GN=MRE11 PE=1 SV=3	880		TRUE	26331	1037.52	519.768	1037.52	2	0.000740116	0.00148023	1.42531	30.0785	0.0161806	40.8745	0.0204564	46.556	1	1		1	6.08668	0	CID
519.787	-2.83299	1038.57	1038.57	28.0 (M.expect:0.0,M.score:28.0)	102 - 111	R.SGQQIVGPPR.K	167866	NSF1C_HUMAN	NSFL1 cofactor p47 OS=Homo sapiens OX=9606 GN=NSFL1C PE=1 SV=2	881		TRUE	35031	1037.56	519.788	1037.56	2	-0.00147255	-0.0029451	-2.83574	9.41429	0.00552201	17.4432	0.00621904	20.8657	1	1		1	17.2677	0	CID
519.791	2.43574	1038.58	1038.57	15.8 (M.expect:0.0,M.score:15.8)	401 - 409	K.GIVYIFNGR.S	42598	ITAV_HUMAN	Integrin alpha-V OS=Homo sapiens OX=9606 GN=ITGAV PE=1 SV=2	882		TRUE	7106	1037.57	519.79	1037.57	2	0.00126608	0.00253216	2.4381	40.6128	0.0130414	81.5313	0.0173549	40.7497	1	1		1	4.02464	0	CID
520.249	2.16893	1039.49	1039.49	36.2 (M.expect:0.0,M.score:36.2)	111 - 119	R.GMFTAEDLR.-	85206	VATF_HUMAN	V-type proton ATPase subunit F OS=Homo sapiens OX=9606 GN=ATP6V1F PE=1 SV=2	883		TRUE	21089	1038.48	520.247	1038.48	2	0.00112838	0.00225676	2.17103	3.46978	0.00144442	42.0412	0.00803933	34.2587	1	1		1	5.35737	0	CID
520.299	-1.75758	1039.59	1039.59	43.1 (M.expect:0.0,M.score:43.1)	310 - 318	R.YLTVAAVFR.G	91812	TBB4B_HUMAN	Tubulin beta-4B chain OS=Homo sapiens OX=9606 GN=TUBB4B PE=1 SV=1	884		TRUE	28157	1038.58	520.3	1038.59	2	-0.000914468	-0.00182894	-1.75928	25.7597	0.0150228	37.2798	0.01911	44.7437	2	1		1	15.8625	0	CID
520.299	-1.75758	1039.59	1039.59	43.1 (M.expect:0.0,M.score:43.1)	310 - 318	R.YLTVAAVFR.G	91812	TBB5_HUMAN	Tubulin beta chain OS=Homo sapiens OX=9606 GN=TUBB PE=1 SV=2	885		TRUE	28157	1038.58	520.3	1038.59	2	-0.000914468	-0.00182894	-1.75928	25.7597	0.0150228	37.2798	0.01911	44.7437	2	1		1	15.8625	0	CID
520.3	-0.316102	1039.59	1039.59	32.1 (M.expect:0.0,M.score:32.1)	310 - 318	R.YLTVAAVFR.G	346600	TBB4B_HUMAN	Tubulin beta-4B chain OS=Homo sapiens OX=9606 GN=TUBB4B PE=1 SV=1	886		TRUE	38257	1038.59	520.3	1038.59	2	-0.000164468	-0.000328936	-0.316408	1.85171	0.000881272	2.18954	0.00102486	44.7955	2	1		1	36.0865	0	CID
520.3	-0.316102	1039.59	1039.59	32.1 (M.expect:0.0,M.score:32.1)	310 - 318	R.YLTVAAVFR.G	346600	TBB5_HUMAN	Tubulin beta chain OS=Homo sapiens OX=9606 GN=TUBB PE=1 SV=2	887		TRUE	38257	1038.59	520.3	1038.59	2	-0.000164468	-0.000328936	-0.316408	1.85171	0.000881272	2.18954	0.00102486	44.7955	2	1		1	36.0865	0	CID
520.311	0.462888	1039.62	1039.61	44.9 (M.expect:0.0,M.score:44.9)	1,405 - 1,413	R.ELGELIPLR.Q	160946	NUMA1_HUMAN	Nuclear mitotic apparatus protein 1 OS=Homo sapiens OX=9606 GN=NUMA1 PE=1 SV=2	888		TRUE	37043	1038.61	520.311	1038.61	2	0.000240846	0.000481692	0.463336	5.89792	0.00238948	7.7686	0.00264358	48.8183	1	1		1	21.6753	0	CID
520.316	-0.952975	1039.62	1039.63	15.5 (M.expect:0.0,M.score:15.5)	404 - 414	K.SGAGVPAVILR.R	64406	NICA_HUMAN	Nicastrin OS=Homo sapiens OX=9606 GN=NCSTN PE=1 SV=2	889		TRUE	27312	1038.62	520.317	1038.62	2	-0.000495848	-0.000991697	-0.953899	14.2101	0.0058788	34.8977	0.0108243	36.1482	1	1		1	10.741	0	CID
520.762	0.703876	1040.52	1040.52	25.5 (M.expect:0.0,M.score:25.5)	463 - 471	R.DFFLANASR.A	393096	CAN1_HUMAN	Calpain-1 catalytic subunit OS=Homo sapiens OX=9606 GN=CAPN1 PE=1 SV=1	890		TRUE	32810	1039.51	520.762	1039.51	2	0.000366552	0.000733104	0.704557	35.7235	0.0124817	61.922	0.0163851	42.5935	1	1		1	39.2407	0	CID
520.793	-1.3976	1040.58	1040.58	19.0 (M.expect:0.0,M.score:19.0)	60 - 69	K.SVPMVPPGIK.Y	87646	LUM_HUMAN	Lumican OS=Homo sapiens OX=9606 GN=LUM PE=1 SV=2	891		TRUE	21222	1039.57	520.794	1039.57	2	-0.000727858	-0.00145572	-1.39895	18.5391	0.0102921	41.8419	0.0139166	29.5632	2	1		1	9.63705	0	CID
520.794	-0.55273	1040.58	1040.58	14.8 (M.expect:0.0,M.score:14.8)	60 - 69	K.SVPMVPPGIK.Y	140502	LUM_HUMAN	Lumican OS=Homo sapiens OX=9606 GN=LUM PE=1 SV=2	892		TRUE	6390	1039.57	520.794	1039.57	2	-0.000287858	-0.000575717	-0.553265	9.68803	0.0029471	16.8381	0.00762209	30.1548	2	1		1	13.6847	0	CID
520.809	0.300224	1040.61	1040.61	28.9 (M.expect:0.0,M.score:28.9)	176 - 185	K.ILGPQGNTIK.R	104026	KHDR1_HUMAN	KH domain-containing, RNA-binding, signal transduction-associated protein 1 OS=Homo sapiens OX=9606 GN=KHDRBS1 PE=1 SV=1	893		TRUE	36801	1039.6	520.809	1039.6	2	0.000156359	0.000312719	0.300515	29.3985	0.0170679	36.3093	0.0208794	23.2818	1	1		1	13.1635	0	CID
521.304	-4.86881	1041.6	1041.61	28.7 (M.expect:0.0,M.score:28.7)	150 - 158	R.IVLQIDNAR.L	55440	K1C18_HUMAN	Keratin, type I cytoskeletal 18 OS=Homo sapiens OX=9606 GN=KRT18 PE=1 SV=2	894		TRUE	18559	1040.59	521.306	1040.6	2	-0.00253813	-0.00507625	-4.87352	12.0107	0.00466993	17.768	0.00759763	31.7415	2	1		1	23.0263	0	CID
521.304	-4.86881	1041.6	1041.61	28.7 (M.expect:0.0,M.score:28.7)	151 - 159	R.IVLQIDNAR.L	55440	K1C19_HUMAN	Keratin, type I cytoskeletal 19 OS=Homo sapiens OX=9606 GN=KRT19 PE=1 SV=4	895		TRUE	18559	1040.59	521.306	1040.6	2	-0.00253813	-0.00507625	-4.87352	12.0107	0.00466993	17.768	0.00759763	31.7415	2	1		1	23.0263	0	CID
521.306	-0.0539554	1041.61	1041.61	41.1 (M.expect:0.0,M.score:41.1)	151 - 159	R.IVLQIDNAR.L	451146	K1C19_HUMAN	Keratin, type I cytoskeletal 19 OS=Homo sapiens OX=9606 GN=KRT19 PE=1 SV=4	896		TRUE	39044	1040.6	521.306	1040.6	2	-2.81273e-05	-5.62546e-05	-0.0540076	34.4887	0.00977747	46.7917	0.0144585	31.786	2	1		1	42.3473	0	CID
521.306	-0.0539554	1041.61	1041.61	41.1 (M.expect:0.0,M.score:41.1)	150 - 158	R.IVLQIDNAR.L	451146	K1C18_HUMAN	Keratin, type I cytoskeletal 18 OS=Homo sapiens OX=9606 GN=KRT18 PE=1 SV=2	897		TRUE	39044	1040.6	521.306	1040.6	2	-2.81273e-05	-5.62546e-05	-0.0540076	34.4887	0.00977747	46.7917	0.0144585	31.786	2	1		1	42.3473	0	CID
521.798	-1.06539	1042.59	1042.59	56.0 (M.expect:0.0,M.score:56.0)	1,671 - 1,679	R.ALQALEELR.L	908102	PLEC_HUMAN	Plectin OS=Homo sapiens OX=9606 GN=PLEC PE=1 SV=3	898		TRUE	21380	1041.58	521.798	1041.58	2	-0.00055592	-0.00111184	-1.06642	8.77148	0.00404469	63.4217	0.0128312	35.7432	1	1		1	44.3475	0	CID
521.798	0.103642	1042.59	1042.59	47.7 (M.expect:0.0,M.score:47.7)	1,846 - 1,854	R.LAAEQELIR.L	754994	PLEC_HUMAN	Plectin OS=Homo sapiens OX=9606 GN=PLEC PE=1 SV=3	899		TRUE	36558	1041.58	521.798	1041.58	2	5.40803e-05	0.000108161	0.103742	5.0054	0.00202522	13.9053	0.00669897	28.6565	1	1		1	49.6346	0	CID
521.829	-0.104885	1042.65	1042.65	37.7 (M.expect:0.0,M.score:37.7)	332 - 341	K.VSTLPAITLK.L	226004	CATD_HUMAN	Cathepsin D OS=Homo sapiens OX=9606 GN=CTSD PE=1 SV=1	900		TRUE	37256	1041.64	521.829	1041.64	2	-5.47318e-05	-0.000109464	-0.104986	14.1484	0.00595998	58.9119	0.0121508	40.1093	1	1		1	21.9433	0	CID
522.269	-0.946523	1043.53	1043.53	49.1 (M.expect:0.0,M.score:49.1)	29 - 37	R.AFGYYGPLR.S	571768	SRSF3_HUMAN	Serine/arginine-rich splicing factor 3 OS=Homo sapiens OX=9606 GN=SRSF3 PE=1 SV=1	901		TRUE	31896	1042.52	522.269	1042.52	2	-0.000494339	-0.000988679	-0.947437	5.65325	0.00257418	16.308	0.00827155	36.8893	1	1		1	39.0753	0	CID
522.277	-1.24006	1043.55	1043.55	50.2 (M.expect:0.0,M.score:50.2)	124 - 133	K.EGDLIAAQAR.L	378260	LMNA_HUMAN	Prelamin-A/C OS=Homo sapiens OX=9606 GN=LMNA PE=1 SV=1	902		TRUE	34287	1042.54	522.278	1042.54	2	-0.000647653	-0.00129531	-1.24125	21.2205	0.0105454	67.088	0.0179478	23.914	1	1		1	40.4008	0	CID
522.291	1.37113	1043.57	1043.57	28.2 (M.expect:0.0,M.score:28.2)	2 - 11	M.AGLNSLEAVK.R	504660	TPM4_HUMAN	Tropomyosin alpha-4 chain OS=Homo sapiens OX=9606 GN=TPM4 PE=1 SV=3	903		TRUE	34083	1042.57	522.29	1042.57	2	0.000716131	0.00143226	1.37246	4.20758	0.00210071	20.8773	0.00537112	46.3797	2	1		1	23.7743	0	CID
522.292	3.53467	1043.58	1043.57	36.1 (M.expect:0.0,M.score:36.1)	2 - 11	M.AGLNSLEAVK.R	95426	TPM4_HUMAN	Tropomyosin alpha-4 chain OS=Homo sapiens OX=9606 GN=TPM4 PE=1 SV=3	904		TRUE	31404	1042.57	522.29	1042.57	2	0.00184613	0.00369226	3.53808	40.7988	0.0174696	68.9338	0.0206647	46.3262	2	1		1	9.15333	0	CID
522.754	0.240907	1044.5	1044.5	33.5 (M.expect:0.0,M.score:33.5)	7 - 15	K.DLAEDAPWK.K	267148	FLNB_HUMAN	Filamin-B OS=Homo sapiens OX=9606 GN=FLNB PE=1 SV=2	905		TRUE	34773	1043.49	522.753	1043.49	2	0.000125935	0.00025187	0.241139	2.46849	0.000976013	11.7917	0.00635807	39.0293	1	1		1	20.9701	0	CID
522.754	0.240907	1044.5	1044.5	33.5 (M.expect:0.0,M.score:33.5)	34 - 42	K.DLAEDAPWK.K	267148	FLNA_HUMAN	Filamin-A OS=Homo sapiens OX=9606 GN=FLNA PE=1 SV=4	906		TRUE	34773	1043.49	522.753	1043.49	2	0.000125935	0.00025187	0.241139	2.46849	0.000976013	11.7917	0.00635807	39.0293	1	1		1	20.9701	0	CID
522.754	0.240907	1044.5	1044.5	33.5 (M.expect:0.0,M.score:33.5)	27 - 35	K.DLAEDAPWK.K	267148	FLNC_HUMAN	Filamin-C OS=Homo sapiens OX=9606 GN=FLNC PE=1 SV=3	907		TRUE	34773	1043.49	522.753	1043.49	2	0.000125935	0.00025187	0.241139	2.46849	0.000976013	11.7917	0.00635807	39.0293	1	1		1	20.9701	0	CID
522.764	0.710164	1044.52	1044.52	50.0 (M.expect:0.0,M.score:50.0)	158 - 167	R.AGDLLEDSPK.R	173606	HDGF_HUMAN	Hepatoma-derived growth factor OS=Homo sapiens OX=9606 GN=HDGF PE=1 SV=1	908		TRUE	38009	1043.51	522.764	1043.51	2	0.000371249	0.000742497	0.710849	13.3291	0.00729893	29.3178	0.0146391	25.5775	1	1		1	20.6302	0	CID
522.765	0.00487152	1044.52	1044.52	40.8 (M.expect:0.0,M.score:40.8)	130 - 137	R.WINLDNNR.I	273312	PRELP_HUMAN	Prolargin OS=Homo sapiens OX=9606 GN=PRELP PE=1 SV=1	909		TRUE	36446	1043.51	522.765	1043.51	2	2.54666e-06	5.09332e-06	0.00487622	9.78901	0.00394806	22.5418	0.00561522	29.7888	2	1		1	24.071	0	CID
522.765	0.100517	1044.52	1044.52	20.1 (M.expect:0.0,M.score:20.1)	130 - 137	R.WINLDNNR.I	196438	PRELP_HUMAN	Prolargin OS=Homo sapiens OX=9606 GN=PRELP PE=1 SV=1	910		TRUE	14913	1043.51	522.765	1043.51	2	5.25467e-05	0.000105093	0.100614	19.5876	0.0131975	24.9296	0.0177298	29.9663	2	1		1	9.53585	0	CID
522.772	0.216503	1044.54	1044.54	32.6 (M.expect:0.0,M.score:32.6)	1,057 - 1,066	R.AYGYSGVSLK.V	51446	TSP2_HUMAN	Thrombospondin-2 OS=Homo sapiens OX=9606 GN=THBS2 PE=1 SV=2	911		TRUE	26326	1043.53	522.772	1043.53	2	0.000113182	0.000226364	0.216712	20.9384	0.0117997	27.4636	0.0159425	28.3838	1	1		1	6.71842	0	CID
523.259	0.522459	1045.51	1045.51	24.8 (M.expect:0.0,M.score:24.8)	232 - 240	K.GFGFVSFER.H	328090	PABP1_HUMAN	Polyadenylate-binding protein 1 OS=Homo sapiens OX=9606 GN=PABPC1 PE=1 SV=2	912		TRUE	34775	1044.5	523.259	1044.5	2	0.000273382	0.000546763	0.522963	5.64025	0.00292525	39.2911	0.0119366	45.6433	1	1		1	31.4919	0	CID
523.279	-1.17717	1045.55	1045.55	39.8 (M.expect:0.0,M.score:39.8)	150 - 158	R.QLETLGQEK.L	657498	K2C8_HUMAN	Keratin, type II cytoskeletal 8 OS=Homo sapiens OX=9606 GN=KRT8 PE=1 SV=7	913		TRUE	30041	1044.54	523.28	1044.55	2	-0.000615991	-0.00123198	-1.17831	26.1826	0.00867793	47.0033	0.0130778	20.2212	1	1		1	21.987	0	CID
523.285	-0.788643	1045.56	1045.56	67.2 (M.expect:0.0,M.score:67.2)	524 - 533	K.ALTSELANAR.D	1649374	MOES_HUMAN	Moesin OS=Homo sapiens OX=9606 GN=MSN PE=1 SV=3	914		TRUE	24924	1044.56	523.285	1044.56	2	-0.000412685	-0.00082537	-0.789403	10.7983	0.00758608	33.8318	0.0149102	24.3722	2	1		1	51.7776	0	CID
523.285	-0.731313	1045.56	1045.56	56.7 (M.expect:0.0,M.score:56.7)	524 - 533	K.ALTSELANAR.D	506136	MOES_HUMAN	Moesin OS=Homo sapiens OX=9606 GN=MSN PE=1 SV=3	915		TRUE	35490	1044.56	523.285	1044.56	2	-0.000382685	-0.00076537	-0.732018	10.5995	0.00610093	15.6971	0.0108307	24.3143	2	1		1	39.8444	0	CID
523.287	-0.733933	1045.57	1045.57	19.0 (M.expect:0.0,M.score:19.0)	123 - 130	K.WTLLQEQK.S	325534	K2C7_HUMAN	Keratin, type II cytoskeletal 7 OS=Homo sapiens OX=9606 GN=KRT7 PE=1 SV=5	916		TRUE	36851	1044.56	523.287	1044.56	2	-0.000384058	-0.000768116	-0.73464	5.60101	0.00382576	14.078	0.00762391	33.8472	1	1		1	18.9116	0	CID
523.289	-0.132751	1045.57	1045.57	41.0 (M.expect:0.0,M.score:41.0)	1,558 - 1,566	R.LEVNLQAMK.A	442418	MYH9_HUMAN	Myosin-9 OS=Homo sapiens OX=9606 GN=MYH9 PE=1 SV=4	917		TRUE	37074	1044.56	523.289	1044.56	2	-6.94671e-05	-0.000138934	-0.132879	6.51344	0.00318765	10.0424	0.00530863	34.9427	1	2		1	27.9737	0	CID
523.759	0.386199	1046.51	1046.51	21.2 (M.expect:0.0,M.score:21.2)	2,130 - 2,139	K.SLAAEEEAAR.Q	711212	PLEC_HUMAN	Plectin OS=Homo sapiens OX=9606 GN=PLEC PE=1 SV=3	918		TRUE	31745	1045.5	523.759	1045.5	2	0.000202276	0.000404551	0.386571	10.5192	0.00660356	19.9477	0.0125655	18.363	1	1		1	49.6602	0	CID
523.768	1.43997	1046.53	1046.53	19.6 (M.expect:0.0,M.score:19.6)	36 - 44	R.EWIEGVTGR.R	380552	CNN1_HUMAN	Calponin-1 OS=Homo sapiens OX=9606 GN=CNN1 PE=1 SV=2	919		TRUE	35587	1045.52	523.767	1045.52	2	0.000754209	0.00150842	1.44135	15.9605	0.00519115	31.0817	0.0142306	34.0193	1	1		1	29.801	0	CID
523.769	-0.0213844	1046.53	1046.53	37.8 (M.expect:0.0,M.score:37.8)	189 - 196	K.LQEEMLQR.E	998050	VIME_HUMAN	Vimentin OS=Homo sapiens OX=9606 GN=VIM PE=1 SV=4	920		TRUE	35201	1045.52	523.769	1045.52	2	-1.12005e-05	-2.2401e-05	-0.021405	7.90397	0.00441016	18.7674	0.0075585	23.5093	1	1		1	37.4321	0	CID
523.802	-1.64432	1046.6	1046.6	30.8 (M.expect:0.0,M.score:30.8)	1,006 - 1,014	R.VPSYQALLR.G	433806	CO6A1_HUMAN	Collagen alpha-1(VI) chain OS=Homo sapiens OX=9606 GN=COL6A1 PE=1 SV=3	921		TRUE	32078	1045.59	523.803	1045.59	2	-0.000861298	-0.0017226	-1.6459	9.5819	0.00617602	14.2545	0.00863053	36.8315	1	1		1	38.5237	0	CID
523.803	-0.0597507	1046.6	1046.6	40.7 (M.expect:0.0,M.score:40.7)	190 - 198	K.SSLNPILFR.G	317668	OST48_HUMAN	Dolichyl-diphosphooligosaccharide--protein glycosyltransferase 48 kDa subunit OS=Homo sapiens OX=9606 GN=DDOST PE=1 SV=4	922		TRUE	37134	1045.59	523.803	1045.59	2	-3.12976e-05	-6.25952e-05	-0.0598082	24.1591	0.0197265	29.3451	0.0228364	42.368	1	1		1	30.6401	0	CID
524.251	2.16596	1047.5	1047.49	17.7 (M.expect:0.0,M.score:17.7)	538 - 546	K.IYFMAGSSR.K	133708	ENPL_HUMAN	Endoplasmin OS=Homo sapiens OX=9606 GN=HSP90B1 PE=1 SV=1	923		TRUE	20234	1046.49	524.25	1046.49	2	0.0011355	0.00227101	2.16804	12.7594	0.00698716	45.5944	0.0142384	24.267	1	1		1	4.16057	0	CID
524.261	1.394	1047.52	1047.51	23.2 (M.expect:0.0,M.score:23.2)	165 - 173	K.LSPLGEEMR.D	409490	APOA1_HUMAN	Apolipoprotein A-I OS=Homo sapiens OX=9606 GN=APOA1 PE=1 SV=1	924		TRUE	28416	1046.51	524.261	1046.51	2	0.000730818	0.00146164	1.39534	25.8229	0.0126036	39.2129	0.0179693	22.9922	2	1		1	13.4759	0	CID
524.264	5.74295	1047.52	1047.51	17.9 (M.expect:0.0,M.score:17.9)	165 - 173	K.LSPLGEEMR.D	95948	APOA1_HUMAN	Apolipoprotein A-I OS=Homo sapiens OX=9606 GN=APOA1 PE=1 SV=1	925		TRUE	13360	1046.51	524.261	1046.51	2	0.00301082	0.00602164	5.74847	24.6192	0.0118289	34.5872	0.0171721	22.944	2	1		1	12.0808	0	CID
524.282	-2.29463	1047.56	1047.56	43.7 (M.expect:0.0,M.score:43.7)	283 - 291	R.LAGLFNEQR.K	69810	HYOU1_HUMAN	Hypoxia up-regulated protein 1 OS=Homo sapiens OX=9606 GN=HYOU1 PE=1 SV=1	926		TRUE	17502	1046.55	524.283	1046.55	2	-0.00120303	-0.00240606	-2.29683	20.452	0.0119699	55.3034	0.0155743	31.5782	2	1		1	17.2734	0	CID
524.282	-1.03576	1047.56	1047.56	23.2 (M.expect:0.0,M.score:23.2)	283 - 291	R.LAGLFNEQR.K	202242	HYOU1_HUMAN	Hypoxia up-regulated protein 1 OS=Homo sapiens OX=9606 GN=HYOU1 PE=1 SV=1	927		TRUE	39672	1046.55	524.283	1046.55	2	-0.000543031	-0.00108606	-1.03676	4.5974	0.00260269	5.47679	0.00317673	31.6195	2	1		1	22.5071	0	CID
524.752	-0.317836	1048.5	1048.5	33.9 (M.expect:0.0,M.score:33.9)	1,484 - 1,492	R.ALEEAMEQK.A	649096	MYH9_HUMAN	Myosin-9 OS=Homo sapiens OX=9606 GN=MYH9 PE=1 SV=4	928		TRUE	32744	1047.49	524.753	1047.49	2	-0.000166785	-0.000333571	-0.318141	28.1218	0.0135698	33.4856	0.0181172	20.105	1	1		1	20.0888	0	CID
524.785	-1.47777	1048.56	1048.56	37.7 (M.expect:0.0,M.score:37.7)	878 - 887	K.ADSLSSLVTR.H	101310	LAMC2_HUMAN	Laminin subunit gamma-2 OS=Homo sapiens OX=9606 GN=LAMC2 PE=1 SV=2	929		TRUE	32856	1047.55	524.785	1047.56	2	-0.00077551	-0.00155102	-1.47919	8.82356	0.00606769	47.6028	0.0146973	33.6183	1	1		1	13.493	0	CID
524.793	0.0503503	1048.58	1048.58	24.4 (M.expect:0.0,M.score:24.4)	297 - 306	K.EGLSFLGGLR.S	48938	RFIP1_HUMAN	Rab11 family-interacting protein 1 OS=Homo sapiens OX=9606 GN=RAB11FIP1 PE=1 SV=3	930		TRUE	14293	1047.57	524.793	1047.57	2	2.64235e-05	5.28469e-05	0.0503986	19.4088	0.012546	22.0438	0.0171357	49.6302	1	1		1	5.99414	0	CID
524.801	0.701898	1048.59	1048.59	17.1 (M.expect:0.0,M.score:17.1)	516 - 523	K.QFLPFLQR.A	176108	SND1_HUMAN	Staphylococcal nuclease domain-containing protein 1 OS=Homo sapiens OX=9606 GN=SND1 PE=1 SV=1	931		TRUE	38181	1047.59	524.801	1047.59	2	0.000368357	0.000736713	0.702572	34.043	0.010864	41.1791	0.0177622	49.956	1	1		1	28.1503	0	CID
525.27	2.65763	1049.53	1049.53	48.4 (M.expect:0.0,M.score:48.4)	1,262 - 1,270	R.ETASELLMR.L	63952	SPTB2_HUMAN	Spectrin beta chain, non-erythrocytic 1 OS=Homo sapiens OX=9606 GN=SPTBN1 PE=1 SV=2	932		TRUE	21907	1048.53	525.268	1048.52	2	0.00139598	0.00279195	2.66018	11.8915	0.00579932	18.4445	0.010319	32.5952	1	1		1	9.94443	0	CID
525.273	0.884664	1049.54	1049.54	26.6 (M.expect:0.0,M.score:26.6)	267 - 275	R.NQGLDSLFR.A	121706	SCEL_HUMAN	Sciellin OS=Homo sapiens OX=9606 GN=SCEL PE=1 SV=2	933		TRUE	25617	1048.53	525.272	1048.53	2	0.00046469	0.00092938	0.885513	16.1127	0.0102349	24.0878	0.0117853	40.6242	1	1		1	7.39091	0	CID
525.275	-2.53599	1049.54	1049.54	41.3 (M.expect:0.0,M.score:41.3)	656 - 664	R.LSPFMADIR.D	128172	FLNA_HUMAN	Filamin-A OS=Homo sapiens OX=9606 GN=FLNA PE=1 SV=4	934		TRUE	34646	1048.53	525.276	1048.54	2	-0.00133209	-0.00266418	-2.53842	14.2339	0.00586381	21.5915	0.00874446	41.8048	2	1		1	18.8276	0	CID
525.276	-0.346659	1049.54	1049.54	53.7 (M.expect:0.0,M.score:53.7)	656 - 664	R.LSPFMADIR.D	514220	FLNA_HUMAN	Filamin-A OS=Homo sapiens OX=9606 GN=FLNA PE=1 SV=4	935		TRUE	36495	1048.54	525.276	1048.54	2	-0.000182092	-0.000364184	-0.346992	26.7001	0.010724	34.0353	0.015463	41.8587	2	1		1	49.9355	0	CID
525.278	-2.75031	1049.55	1049.55	33.1 (M.expect:0.0,M.score:33.1)	85 - 93	R.YSVDIPLDK.T	76276	RL27_HUMAN	60S ribosomal protein L27 OS=Homo sapiens OX=9606 GN=RPL27 PE=1 SV=2	936		TRUE	2128	1048.54	525.279	1048.54	2	-0.00144467	-0.00288935	-2.75295	12.7179	0.00405681	17.6543	0.00960129	38.8145	2	1		1	22.5419	0	CID
525.279	-1.075	1049.55	1049.55	56.5 (M.expect:0.0,M.score:56.5)	85 - 93	R.YSVDIPLDK.T	518722	RL27_HUMAN	60S ribosomal protein L27 OS=Homo sapiens OX=9606 GN=RPL27 PE=1 SV=2	937		TRUE	33558	1048.54	525.279	1048.54	2	-0.000564675	-0.00112935	-1.07603	22.4325	0.0135355	39.1223	0.0184359	38.8543	2	1		1	40.5771	0	CID
525.279	-0.1612	1049.55	1049.55	40.0 (M.expect:0.0,M.score:40.0)	669 - 677	K.DVDLEFLAK.M	729314	TERA_HUMAN	Transitional endoplasmic reticulum ATPase OS=Homo sapiens OX=9606 GN=VCP PE=1 SV=4	938		TRUE	31159	1048.54	525.279	1048.54	2	-8.46748e-05	-0.00016935	-0.161354	10.4929	0.00468827	42.7058	0.0134025	52.5887	2	1		1	32.8781	0	CID
525.279	0.0862878	1049.55	1049.55	30.4 (M.expect:0.0,M.score:30.4)	669 - 677	K.DVDLEFLAK.M	239272	TERA_HUMAN	Transitional endoplasmic reticulum ATPase OS=Homo sapiens OX=9606 GN=VCP PE=1 SV=4	939		TRUE	38574	1048.54	525.279	1048.54	2	4.53252e-05	9.06504e-05	0.0863706	26.6826	0.0125147	34.6388	0.0179818	52.5337	2	1		1	16.7879	0	CID
525.28	-0.406216	1049.55	1049.55	25.5 (M.expect:0.0,M.score:25.5)	247 - 255	K.AFQNVFAPR.N	146790	GNS_HUMAN	N-acetylglucosamine-6-sulfatase OS=Homo sapiens OX=9606 GN=GNS PE=1 SV=3	940		TRUE	33774	1048.54	525.28	1048.55	2	-0.000213377	-0.000426754	-0.406605	10.0521	0.0046911	43.1408	0.0122977	34.369	1	1		1	16.9911	0	CID
525.282	0.382761	1049.56	1049.56	16.4 (M.expect:0.0,M.score:16.4)	1 - 8	-.MDLLFGRR.K	92762	CHM2A_HUMAN	Charged multivesicular body protein 2a OS=Homo sapiens OX=9606 GN=CHMP2A PE=1 SV=1	941		TRUE	27722	1048.55	525.282	1048.55	2	0.000201057	0.000402114	0.383128	6.97741	0.00364082	21.1291	0.00749004	56.7238	1	1		1	10.334	1	CID
525.764	0.222338	1050.52	1050.52	47.0 (M.expect:0.0,M.score:47.0)	2,473 - 2,481	K.GYILQEDGR.S	177342	FBN1_HUMAN	Fibrillin-1 OS=Homo sapiens OX=9606 GN=FBN1 PE=1 SV=3	942		TRUE	39171	1049.51	525.764	1049.51	2	0.000116898	0.000233795	0.222552	30.5954	0.0119054	48.0927	0.0166455	25.8097	1	1		1	29.8534	0	CID
526.242	-0.446418	1051.48	1051.48	26.7 (M.expect:0.0,M.score:26.7)	287 - 294	K.EMTLDEWK.A	378664	PAIRB_HUMAN	Plasminogen activator inhibitor 1 RNA-binding protein OS=Homo sapiens OX=9606 GN=SERBP1 PE=1 SV=2	943		TRUE	33264	1050.47	526.242	1050.47	2	-0.000234923	-0.000469847	-0.446845	24.4569	0.0147221	37.5636	0.0208848	36.8332	1	1		1	13.1378	0	CID
526.256	0.0173019	1051.51	1051.51	46.2 (M.expect:0.0,M.score:46.2)	1,883 - 1,891	K.FTTDLDSPR.D	351926	TENA_HUMAN	Tenascin OS=Homo sapiens OX=9606 GN=TNC PE=1 SV=3	944		TRUE	33928	1050.5	526.256	1050.5	2	9.10526e-06	1.82105e-05	0.0173185	20.983	0.00761085	28.4189	0.0108736	26.4492	1	1		1	31.4664	0	CID
526.266	0.542747	1051.52	1051.52	49.7 (M.expect:0.0,M.score:49.7)	46 - 53	K.MDELQLFR.G	270878	TERA_HUMAN	Transitional endoplasmic reticulum ATPase OS=Homo sapiens OX=9606 GN=VCP PE=1 SV=4	945		TRUE	38765	1050.52	526.266	1050.52	2	0.000285629	0.000571258	0.543267	35.5462	0.00917153	50.544	0.0145106	45.6995	2	1		1	34.5756	0	CID
526.267	1.64485	1051.53	1051.52	46.9 (M.expect:0.0,M.score:46.9)	46 - 53	K.MDELQLFR.G	65960	TERA_HUMAN	Transitional endoplasmic reticulum ATPase OS=Homo sapiens OX=9606 GN=VCP PE=1 SV=4	946		TRUE	16805	1050.52	526.266	1050.52	2	0.000865629	0.00173126	1.64643	24.3732	0.0112632	32.6462	0.016105	45.657	2	1		1	16.3853	0	CID
526.266	1.35946	1051.53	1051.52	15.1 (M.expect:0.0,M.score:15.1)	213 - 220	K.WISIMTER.S	173078	ANXA2_HUMAN	Annexin A2 OS=Homo sapiens OX=9606 GN=ANXA2 PE=1 SV=2	947		TRUE	39555	1050.52	526.266	1050.52	2	0.00071544	0.00143088	1.36077	20.1346	0.0111674	67.0939	0.0168194	31.8452	1	1		1	12.274	0	CID
526.268	-1.26733	1051.53	1051.53	35.3 (M.expect:0.0,M.score:35.3)	630 - 638	K.ALFVSEEEK.K	187988	CFAB_HUMAN	Complement factor B OS=Homo sapiens OX=9606 GN=CFB PE=1 SV=2	948		TRUE	39742	1050.52	526.269	1050.52	2	-0.000666954	-0.00133391	-1.26854	13.1916	0.0113895	26.2755	0.0152048	26.9682	1	1		1	18.3272	0	CID
527.259	1.5377	1053.51	1053.51	21.4 (M.expect:0.0,M.score:21.4)	1,132 - 1,140	K.DYEVDATLK.S	123912	CO1A2_HUMAN	Collagen alpha-2(I) chain OS=Homo sapiens OX=9606 GN=COL1A2 PE=1 SV=7	949		TRUE	34918	1052.5	527.259	1052.5	2	0.000810767	0.00162153	1.53917	5.85526	0.00241441	24.8869	0.0125814	32.1875	1	1		1	6.41918	0	CID
527.265	0.823255	1053.52	1053.52	46.4 (M.expect:0.0,M.score:46.4)	174 - 182	R.ADYDTLSLR.S	91752	PKP3_HUMAN	Plakophilin-3 OS=Homo sapiens OX=9606 GN=PKP3 PE=1 SV=1	950		TRUE	28417	1052.51	527.264	1052.51	2	0.000434073	0.000868146	0.824042	4.63032	0.00210338	7.32478	0.00285897	33.5055	1	1		1	8.18341	0	CID
527.271	-0.955853	1053.54	1053.54	47.9 (M.expect:0.0,M.score:47.9)	10 - 18	R.AAPFSLEYR.V	332556	IPYR_HUMAN	Inorganic pyrophosphatase OS=Homo sapiens OX=9606 GN=PPA1 PE=1 SV=2	951		TRUE	36332	1052.53	527.272	1052.53	2	-0.000503994	-0.00100799	-0.956767	35.6396	0.0146532	46.5806	0.0197965	36.7165	1	1		1	35.9071	0	CID
527.29	-0.562778	1053.57	1053.57	46.5 (M.expect:0.0,M.score:46.5)	359 - 367	R.LAIQFGNYK.K	371342	PGS1_HUMAN	Biglycan OS=Homo sapiens OX=9606 GN=BGN PE=1 SV=2	952		TRUE	34411	1052.56	527.29	1052.57	2	-0.000296747	-0.000593494	-0.563316	24.6416	0.0120608	31.9936	0.0147791	37.472	1	1		1	20.5492	0	CID
527.785	-1.09867	1054.56	1054.56	45.6 (M.expect:0.0,M.score:45.6)	107 - 117	K.TPGPGAQSALR.A	525872	RS14_HUMAN	40S ribosomal protein S14 OS=Homo sapiens OX=9606 GN=RPS14 PE=1 SV=3	953		TRUE	34540	1053.56	527.786	1053.56	2	-0.000579861	-0.00115972	-1.09972	6.94766	0.00492355	18.2266	0.00856173	19.3427	1	1		1	40.2432	0	CID
528.259	4.94401	1055.51	1055.51	14.9 (M.expect:0.0,M.score:14.9)	258 - 267	R.GGTWFAGFGR.E	47274	NDUV1_HUMAN	NADH dehydrogenase [ubiquinone] flavoprotein 1, mitochondrial OS=Homo sapiens OX=9606 GN=NDUFV1 PE=1 SV=4	954		TRUE	12442	1054.5	528.257	1054.5	2	0.00261172	0.00522344	4.94873	13.364	0.00702075	65.785	0.0163852	44.19	1	1		1	3.56897	0	CID
528.262	1.52146	1055.52	1055.52	13.2 (M.expect:0.0,M.score:13.2)	787 - 794	R.EFSEQFIR.Q	84694	COLA1_HUMAN	Collagen alpha-1(XXI) chain OS=Homo sapiens OX=9606 GN=COL21A1 PE=2 SV=1	955		TRUE	17398	1054.51	528.261	1054.51	2	0.000803727	0.00160745	1.52291	12.7449	0.00667199	57.2996	0.0185207	34.6652	1	1		1	5.48899	0	CID
528.314	-0.498409	1055.62	1055.62	42.2 (M.expect:0.0,M.score:42.2)	2 - 11	M.AVSTGVKVPR.N	158008	UB2V2_HUMAN	Ubiquitin-conjugating enzyme E2 variant 2 OS=Homo sapiens OX=9606 GN=UBE2V2 PE=1 SV=4	956		TRUE	39295	1054.61	528.314	1054.61	2	-0.000263316	-0.000526632	-0.498884	8.81483	0.00413988	27.5156	0.0107917	27.3657	1	1		1	23.7334	1	CID
528.76	1.22786	1056.51	1056.51	40.0 (M.expect:0.0,M.score:40.0)	231 - 238	R.QEQSYFVR.L	234224	PLIN3_HUMAN	Perilipin-3 OS=Homo sapiens OX=9606 GN=PLIN3 PE=1 SV=3	957		TRUE	38548	1055.5	528.759	1055.5	2	0.000649241	0.00129848	1.22903	5.60753	0.00228465	19.5757	0.00886295	23.3957	1	1		1	18.7834	0	CID
528.77	-0.0859457	1056.53	1056.53	37.1 (M.expect:0.0,M.score:37.1)	6 - 15	R.VYSTSVTGSR.E	432058	SH3L3_HUMAN	SH3 domain-binding glutamic acid-rich-like protein 3 OS=Homo sapiens OX=9606 GN=SH3BGRL3 PE=1 SV=1	958		TRUE	38096	1055.52	528.77	1055.52	2	-4.54455e-05	-9.0891e-05	-0.0860277	18.5111	0.0110406	23.9586	0.0166183	17.6295	1	1		1	31.7671	0	CID
528.791	-0.973883	1056.57	1056.58	33.3 (M.expect:0.0,M.score:33.3)	333 - 342	K.VLGMDPLPSK.M	301608	ILF3_HUMAN	Interleukin enhancer-binding factor 3 OS=Homo sapiens OX=9606 GN=ILF3 PE=1 SV=3	959		TRUE	35170	1055.57	528.792	1055.57	2	-0.000514981	-0.00102996	-0.974811	19.2185	0.00728345	31.8694	0.0104263	37.8745	2	1		1	25.1187	0	CID
528.792	-0.00941872	1056.58	1056.58	16.4 (M.expect:0.0,M.score:16.4)	333 - 342	K.VLGMDPLPSK.M	108114	ILF3_HUMAN	Interleukin enhancer-binding factor 3 OS=Homo sapiens OX=9606 GN=ILF3 PE=1 SV=3	960		TRUE	20088	1055.57	528.792	1055.57	2	-4.98054e-06	-9.96108e-06	-0.0094277	13.6948	0.00378167	18.3567	0.00678722	37.8218	2	1		1	8.88816	0	CID
528.813	-0.735645	1056.62	1056.62	25.7 (M.expect:0.0,M.score:25.7)	510 - 518	K.SNLPIFLPR.V	53012	MELPH_HUMAN	Melanophilin OS=Homo sapiens OX=9606 GN=MLPH PE=1 SV=1	961		TRUE	17092	1055.61	528.814	1055.61	2	-0.000389019	-0.000778037	-0.736346	31.9019	0.0168242	37.9896	0.0204755	48.2557	1	1		1	5.58867	0	CID
529.275	-0.581926	1057.54	1057.54	14.3 (M.expect:0.0,M.score:14.3)	3,347 - 3,354	R.NELLHFER.A	76134	PGBM_HUMAN	Basement membrane-specific heparan sulfate proteoglycan core protein OS=Homo sapiens OX=9606 GN=HSPG2 PE=1 SV=4	962		TRUE	14076	1056.53	529.275	1056.54	2	-0.000307999	-0.000615998	-0.582481	49.3229	0.0173936	62.9225	0.0194762	25.9363	1	1		1	9.87734	0	CID
529.284	-2.06446	1057.56	1057.56	31.4 (M.expect:0.0,M.score:31.4)	1,695 - 1,703	R.AQEAEQLLR.G	155674	LAMB2_HUMAN	Laminin subunit beta-2 OS=Homo sapiens OX=9606 GN=LAMB2 PE=1 SV=2	963		TRUE	28733	1056.55	529.285	1056.56	2	-0.00109269	-0.00218537	-2.06642	26.4089	0.0128999	45.9179	0.0166246	24.3187	1	1		1	9.32617	0	CID
529.298	-0.281022	1057.59	1057.59	15.1 (M.expect:0.0,M.score:15.1)	4 - 12	K.TLETVPLER.K	278306	ROA2_HUMAN	Heterogeneous nuclear ribonucleoproteins A2/B1 OS=Homo sapiens OX=9606 GN=HNRNPA2B1 PE=1 SV=2	964		TRUE	38631	1056.58	529.298	1056.58	2	-0.000148744	-0.000297488	-0.281289	3.41178	0.00188187	5.62867	0.0027161	30.7065	1	1		1	34.2125	0	CID
529.296	-3.11527	1057.59	1057.59	25.5 (M.expect:0.0,M.score:25.5)	2 - 11	M.ATAEVLNIGK.K	60420	PUR6_HUMAN	Multifunctional protein ADE2 OS=Homo sapiens OX=9606 GN=PAICS PE=1 SV=3	965		TRUE	11091	1056.58	529.298	1056.58	2	-0.0016489	-0.0032978	-3.11824	24.0656	0.0125966	57.8751	0.0162834	49.8562	1	1		1	4.57081	0	CID
529.303	-1.27609	1057.6	1057.6	31.8 (M.expect:0.0,M.score:31.8)	1,026 - 1,035	K.NLGTALAELR.T	403774	TLN1_HUMAN	Talin-1 OS=Homo sapiens OX=9606 GN=TLN1 PE=1 SV=3	966		TRUE	35137	1056.59	529.304	1056.59	2	-0.000675438	-0.00135088	-1.27731	10.9933	0.00430937	29.6032	0.00930158	38.7975	1	1		1	27.4074	0	CID
529.75	1.63655	1058.49	1058.49	16.7 (M.expect:0.0,M.score:16.7)	735 - 743	R.SFFSGTQER.K	131142	ITA1_HUMAN	Integrin alpha-1 OS=Homo sapiens OX=9606 GN=ITGA1 PE=1 SV=2	967		TRUE	39692	1057.48	529.749	1057.48	2	0.000866962	0.00173392	1.63811	11.6934	0.00336858	25.3026	0.0115202	24.2027	1	1		1	18.3129	0	CID
529.795	-0.610105	1058.58	1058.58	29.5 (M.expect:0.0,M.score:29.5)	355 - 363	R.IQEELSALR.A	91808	SUN2_HUMAN	SUN domain-containing protein 2 OS=Homo sapiens OX=9606 GN=SUN2 PE=1 SV=3	968		TRUE	25348	1057.58	529.796	1057.58	2	-0.000323231	-0.000646461	-0.610685	33.0121	0.0153058	52.3591	0.0215193	29.6187	1	1		1	7.96989	0	CID
529.815	-1.3351	1058.62	1058.62	41.6 (M.expect:0.0,M.score:41.6)	29 - 38	R.IEGLLAAFPK.L	39520	COPD_HUMAN	Coatomer subunit delta OS=Homo sapiens OX=9606 GN=ARCN1 PE=1 SV=1	969		TRUE	8547	1057.62	529.816	1057.62	2	-0.000707357	-0.00141471	-1.33637	26.7878	0.0101392	39.2342	0.0129506	48.668	1	1		1	2.59275	0	CID
530.774	-0.679806	1060.54	1060.54	58.3 (M.expect:0.0,M.score:58.3)	138 - 146	K.DFADIPNLR.R	1298378	MIME_HUMAN	Mimecan OS=Homo sapiens OX=9606 GN=OGN PE=1 SV=1	970		TRUE	16108	1059.53	530.775	1059.53	2	-0.000360823	-0.000721647	-0.680451	4.49265	0.00220916	7.16507	0.00344009	46.9457	3	1		1	52.1518	0	CID
530.774	-0.510242	1060.54	1060.54	27.7 (M.expect:0.0,M.score:27.7)	138 - 146	K.DFADIPNLR.R	254320	MIME_HUMAN	Mimecan OS=Homo sapiens OX=9606 GN=OGN PE=1 SV=1	971		TRUE	37560	1059.53	530.775	1059.53	2	-0.000270823	-0.000541647	-0.510727	3.46624	0.0023627	5.2402	0.00276162	46.8888	3	1		1	33.7081	0	CID
530.775	0.639021	1060.54	1060.54	27.6 (M.expect:0.0,M.score:27.6)	138 - 146	K.DFADIPNLR.R	296118	MIME_HUMAN	Mimecan OS=Homo sapiens OX=9606 GN=OGN PE=1 SV=1	972		TRUE	15174	1059.54	530.775	1059.53	2	0.000339177	0.000678353	0.639628	23.4061	0.0132024	30.9362	0.0189203	47.126	3	1		1	8.56958	0	CID
530.782	-0.770354	1060.56	1060.56	41.2 (M.expect:0.0,M.score:41.2)	79 - 86	K.IPDWFLNR.Q	280060	RS18_HUMAN	40S ribosomal protein S18 OS=Homo sapiens OX=9606 GN=RPS18 PE=1 SV=3	973		TRUE	34908	1059.55	530.782	1059.55	2	-0.00040889	-0.00081778	-0.771086	20.4463	0.0146789	29.4059	0.0180447	48.988	1	1		1	31.5399	0	CID
531.278	0.596106	1061.55	1061.55	57.1 (M.expect:0.0,M.score:57.1)	462 - 470	R.SETDLLDIR.S	203686	ANX11_HUMAN	Annexin A11 OS=Homo sapiens OX=9606 GN=ANXA11 PE=1 SV=1	974		TRUE	37466	1060.54	531.277	1060.54	2	0.000316698	0.000633396	0.596672	6.10316	0.00312752	14.5823	0.00519919	40.3343	1	1		1	25.9408	0	CID
531.286	2.12434	1061.56	1061.56	21.2 (M.expect:0.0,M.score:21.2)	12 - 20	R.LPELFETGR.Q	87156	IGBP1_HUMAN	Immunoglobulin-binding protein 1 OS=Homo sapiens OX=9606 GN=IGBP1 PE=1 SV=1	975		TRUE	15603	1060.56	531.285	1060.56	2	0.00112863	0.00225726	2.12635	20.3412	0.00934742	31.8969	0.0176383	41.1948	1	1		1	4.6882	0	CID
531.296	-3.59014	1061.58	1061.59	35.7 (M.expect:0.0,M.score:35.7)	307 - 315	R.EIGELYLPK.F	249586	AACT_HUMAN	Alpha-1-antichymotrypsin OS=Homo sapiens OX=9606 GN=SERPINA3 PE=1 SV=2	976		TRUE	37519	1060.58	531.298	1060.58	2	-0.00190743	-0.00381486	-3.59355	48.4687	0.0111065	64.8213	0.0144231	41.243	1	1		1	19.4312	0	CID
531.302	-1.53231	1061.6	1061.6	28.7 (M.expect:0.0,M.score:28.7)	78 - 87	R.GTLSGWILSK.A	128028	CALX_HUMAN	Calnexin OS=Homo sapiens OX=9606 GN=CANX PE=1 SV=2	977		TRUE	30355	1060.59	531.303	1060.59	2	-0.000814122	-0.00162824	-1.53377	15.3831	0.0075124	27.8823	0.00930525	43.7187	1	1		1	7.15352	0	CID
531.757	-0.581534	1062.51	1062.51	37.9 (M.expect:0.0,M.score:37.9)	250 - 258	K.ALTDMPQMR.M	1234892	FIBA_HUMAN	Fibrinogen alpha chain OS=Homo sapiens OX=9606 GN=FGA PE=1 SV=2	978		TRUE	32382	1061.5	531.757	1061.5	2	-0.000309234	-0.000618469	-0.582085	12.946	0.00718042	34.9629	0.0146246	31.5605	3	1		1	53.3355	0	CID
531.757	-0.149005	1062.51	1062.51	31.6 (M.expect:0.0,M.score:31.6)	250 - 258	K.ALTDMPQMR.M	362462	FIBA_HUMAN	Fibrinogen alpha chain OS=Homo sapiens OX=9606 GN=FGA PE=1 SV=2	979		TRUE	35673	1061.5	531.757	1061.5	2	-7.92344e-05	-0.000158469	-0.149146	15.4474	0.00752641	29.9035	0.00956537	31.675	3	1		1	17.4789	0	CID
531.757	0.471579	1062.51	1062.51	29.5 (M.expect:0.0,M.score:29.5)	250 - 258	K.ALTDMPQMR.M	278992	FIBA_HUMAN	Fibrinogen alpha chain OS=Homo sapiens OX=9606 GN=FGA PE=1 SV=2	980		TRUE	38718	1061.5	531.757	1061.5	2	0.000250766	0.000501531	0.472026	9.75816	0.00668768	29.2942	0.00851095	31.504	3	1		1	39.3355	0	CID
531.812	-2.17119	1062.62	1062.62	43.3 (M.expect:0.0,M.score:43.3)	596 - 605	K.GVAYTLLTPK.D	118422	DDX42_HUMAN	ATP-dependent RNA helicase DDX42 OS=Homo sapiens OX=9606 GN=DDX42 PE=1 SV=1	981		TRUE	34303	1061.61	531.813	1061.61	2	-0.00115467	-0.00230934	-2.17325	14.66	0.0131758	41.1167	0.0204116	36.9522	1	1		1	9.03187	0	CID
532.772	0.11612	1064.54	1064.54	36.4 (M.expect:0.0,M.score:36.4)	146 - 154	R.TNEGVIEFR.S	226102	SRSF6_HUMAN	Serine/arginine-rich splicing factor 6 OS=Homo sapiens OX=9606 GN=SRSF6 PE=1 SV=2	982		TRUE	38944	1063.53	532.772	1063.53	2	6.18656e-05	0.000123731	0.11623	13.6091	0.00470593	47.8718	0.0113487	30.2462	1	1		1	25.1791	0	CID
532.79	-0.0392041	1064.57	1064.57	41.7 (M.expect:0.0,M.score:41.7)	66 - 74	R.LLIYDASNR.A	144736	KVD11_HUMAN	Immunoglobulin kappa variable 3D-11 OS=Homo sapiens OX=9606 GN=IGKV3D-11 PE=3 SV=6	983		TRUE	39402	1063.57	532.79	1063.57	2	-2.08876e-05	-4.17752e-05	-0.0392412	5.94103	0.00291336	6.69467	0.00408608	32.4167	1	1		1	23.2188	0	CID
532.792	-0.942695	1064.58	1064.58	27.7 (M.expect:0.0,M.score:27.7)	204 - 212	K.GWPLYLSTK.N	110834	IDHC_HUMAN	Isocitrate dehydrogenase [NADP] cytoplasmic OS=Homo sapiens OX=9606 GN=IDH1 PE=1 SV=2	984		TRUE	27838	1063.57	532.792	1063.57	2	-0.00050226	-0.00100452	-0.943587	3.25277	0.0022694	40.7796	0.0167742	44.232	1	1		1	7.69452	0	CID
532.796	-3.13244	1064.59	1064.59	42.9 (M.expect:0.0,M.score:42.9)	264 - 272	K.SFPNLAFIR.L	62296	PRELP_HUMAN	Prolargin OS=Homo sapiens OX=9606 GN=PRELP PE=1 SV=1	985		TRUE	14749	1063.58	532.798	1063.58	2	-0.00166895	-0.00333791	-3.13541	33.9772	0.0156647	39.6808	0.0182459	50.0187	3	1		1	9.90399	0	CID
532.798	-0.711254	1064.59	1064.59	34.1 (M.expect:0.0,M.score:34.1)	264 - 272	K.SFPNLAFIR.L	213934	PRELP_HUMAN	Prolargin OS=Homo sapiens OX=9606 GN=PRELP PE=1 SV=1	986		TRUE	37119	1063.58	532.798	1063.58	2	-0.000378954	-0.000757909	-0.711927	23.8763	0.0149999	40.385	0.0181256	50.0667	3	1		1	26.8721	0	CID
532.798	0.302264	1064.59	1064.59	54.3 (M.expect:0.0,M.score:54.3)	264 - 272	K.SFPNLAFIR.L	1018992	PRELP_HUMAN	Prolargin OS=Homo sapiens OX=9606 GN=PRELP PE=1 SV=1	987		TRUE	23750	1063.58	532.798	1063.58	2	0.000161046	0.000322091	0.30255	33.0047	0.012641	63.8699	0.0183878	50.1775	3	1		1	52.0939	0	CID
533.255	3.60938	1065.5	1065.5	19.2 (M.expect:0.0,M.score:19.2)	155 - 163	K.STMQELNSR.L	95760	K1C9_HUMAN	Keratin, type I cytoskeletal 9 OS=Homo sapiens OX=9606 GN=KRT9 PE=1 SV=3	988		TRUE	34643	1064.5	533.253	1064.49	2	0.00192472	0.00384945	3.6128	5.25271	0.00283963	6.40104	0.00338765	17.9708	1	1		1	9.50012	0	CID
533.265	0.72023	1065.52	1065.52	14.7 (M.expect:0.0,M.score:14.7)	356 - 364	K.AQYEDIAQK.S	217358	K2C1_HUMAN	Keratin, type II cytoskeletal 1 OS=Homo sapiens OX=9606 GN=KRT1 PE=1 SV=6	989		TRUE	37911	1064.51	533.264	1064.51	2	0.000384073	0.000768146	0.720911	29.7703	0.0143564	54.1083	0.018919	19.2835	1	1		1	9.82445	0	CID
533.274	0.338303	1065.54	1065.54	25.1 (M.expect:0.0,M.score:25.1)	656 - 664	R.LSPFMADIR.D	162350	FLNA_HUMAN	Filamin-A OS=Homo sapiens OX=9606 GN=FLNA PE=1 SV=4	990		TRUE	33889	1064.53	533.274	1064.53	2	0.000180408	0.000360816	0.338623	24.4057	0.0142884	38.6681	0.0194086	36.0298	1	1		1	12.5393	0	CID
533.277	0.615091	1065.55	1065.55	34.5 (M.expect:0.0,M.score:34.5)	349 - 357	K.LSPEDYTLK.V	372586	CATD_HUMAN	Cathepsin D OS=Homo sapiens OX=9606 GN=CTSD PE=1 SV=1	991		TRUE	38864	1064.54	533.277	1064.54	2	0.000328014	0.000656028	0.615673	4.26409	0.00187297	7.64645	0.00552573	33.0425	2	1		1	24.7245	0	CID
533.277	0.783859	1065.55	1065.55	32.3 (M.expect:0.0,M.score:32.3)	349 - 357	K.LSPEDYTLK.V	139888	CATD_HUMAN	Cathepsin D OS=Homo sapiens OX=9606 GN=CTSD PE=1 SV=1	992		TRUE	38774	1064.54	533.277	1064.54	2	0.000418014	0.000836028	0.7846	6.819	0.00516948	27.0762	0.0146187	32.9872	2	1		1	13.3208	0	CID
533.278	-9.03597	1065.55	1065.56	17.3 (M.expect:0.0,M.score:17.3)	145 - 153	R.TLLSDPTYR.E	54934	STIP1_HUMAN	Stress-induced-phosphoprotein 1 OS=Homo sapiens OX=9606 GN=STIP1 PE=1 SV=1	993		TRUE	10598	1064.54	533.282	1064.55	2	-0.00481868	-0.00963736	-9.04451	29.1976	0.0176471	46.4465	0.0211278	29.5217	1	1		1	14.5366	0	CID
533.289	-1.36276	1065.57	1065.57	35.8 (M.expect:0.0,M.score:35.8)	385 - 393	K.FGFLLPESR.I	67290	CBPA3_HUMAN	Mast cell carboxypeptidase A OS=Homo sapiens OX=9606 GN=CPA3 PE=1 SV=2	994		TRUE	10089	1064.56	533.29	1064.57	2	-0.000726747	-0.00145349	-1.36405	54.4302	0.0178795	67.705	0.0207899	49.056	1	1		1	6.63213	0	CID
533.755	3.22033	1066.5	1066.5	21.0 (M.expect:0.0,M.score:21.0)	243 - 250	K.FEMEQNLR.Q	71202	K1C9_HUMAN	Keratin, type I cytoskeletal 9 OS=Homo sapiens OX=9606 GN=KRT9 PE=1 SV=3	995		TRUE	32558	1065.49	533.753	1065.49	2	0.00171886	0.00343773	3.22337	22.9465	0.0122959	30.9917	0.0187265	27.313	1	1		1	6.59009	0	CID
533.762	-0.525353	1066.52	1066.52	24.1 (M.expect:0.0,M.score:24.1)	453 - 461	R.TVIDYNGER.T	1332846	PDIA1_HUMAN	Protein disulfide-isomerase OS=Homo sapiens OX=9606 GN=P4HB PE=1 SV=3	996		TRUE	32868	1065.51	533.762	1065.51	2	-0.000280413	-0.000560827	-0.525849	5.72124	0.00175998	6.35878	0.00337557	22.3588	2	1		1	54.3981	0	CID
533.762	0.392659	1066.52	1066.52	31.1 (M.expect:0.0,M.score:31.1)	453 - 461	R.TVIDYNGER.T	344580	PDIA1_HUMAN	Protein disulfide-isomerase OS=Homo sapiens OX=9606 GN=P4HB PE=1 SV=3	997		TRUE	38412	1065.51	533.762	1065.51	2	0.000209587	0.000419173	0.39303	17.055	0.00679215	34.789	0.0124383	22.3025	2	1		1	38.7829	0	CID
533.834	-1.20155	1066.66	1066.66	23.8 (M.expect:0.0,M.score:23.8)	25 - 35	K.IGIVGLPNVGK.S	87326	OLA1_HUMAN	Obg-like ATPase 1 OS=Homo sapiens OX=9606 GN=OLA1 PE=1 SV=2	998		TRUE	27413	1065.65	533.835	1065.65	2	-0.000641426	-0.00128285	-1.20268	20.3382	0.0106647	25.2767	0.0151701	44.119	1	1		1	7.33128	0	CID
534.294	-4.11835	1067.58	1067.58	21.8 (M.expect:0.0,M.score:21.8)	188 - 197	K.EPAAPVSIQR.S	66566	LASP1_HUMAN	LIM and SH3 domain protein 1 OS=Homo sapiens OX=9606 GN=LASP1 PE=1 SV=2	999		TRUE	5391	1066.57	534.296	1066.58	2	-0.00220041	-0.00440081	-4.12223	19.1612	0.0114859	30.7062	0.0156494	25.084	1	1		1	5.74825	0	CID
534.312	-4.23565	1067.62	1067.62	68.2 (M.expect:0.0,M.score:68.2)	64 - 72	K.ESTLHLVLR.L	61080	UBB_HUMAN	Polyubiquitin-B OS=Homo sapiens OX=9606 GN=UBB PE=1 SV=1	1000		TRUE	29221	1066.61	534.314	1066.61	2	-0.00226316	-0.00452632	-4.23965	12.9077	0.00936734	22.8887	0.0151015	29.1125	2	1		1	14.981	0	CID
534.314	-0.155638	1067.62	1067.62	50.9 (M.expect:0.0,M.score:50.9)	64 - 72	K.ESTLHLVLR.L	280354	UBB_HUMAN	Polyubiquitin-B OS=Homo sapiens OX=9606 GN=UBB PE=1 SV=1	1001		TRUE	38072	1066.61	534.314	1066.61	2	-8.31594e-05	-0.000166319	-0.155785	12.9401	0.00978248	64.2425	0.0165994	29.1623	2	1		1	33.4928	0	CID
534.326	-1.21502	1067.64	1067.65	22.1 (M.expect:0.0,M.score:22.1)	1,234 - 1,242	K.LLPDLEVLR.A	51392	EVPL_HUMAN	Envoplakin OS=Homo sapiens OX=9606 GN=EVPL PE=1 SV=3	1002		TRUE	23447	1066.64	534.327	1066.64	2	-0.000649218	-0.00129844	-1.21617	4.53319	0.00134152	27.1218	0.0148556	51.4792	1	1		1	3.57117	0	CID
534.747	1.55962	1068.49	1068.48	36.8 (M.expect:0.0,M.score:36.8)	2,026 - 2,034	R.DSLNEYEAK.L	70692	LAMA3_HUMAN	Laminin subunit alpha-3 OS=Homo sapiens OX=9606 GN=LAMA3 PE=1 SV=2	1003		TRUE	12519	1067.48	534.746	1067.48	2	0.000834002	0.001668	1.56109	24.287	0.0177496	41.8378	0.021908	21.3415	1	1		1	7.25023	0	CID
535.28	-0.385122	1069.55	1069.55	29.2 (M.expect:0.0,M.score:29.2)	2 - 10	M.ATETVELHK.L	97230	SARNP_HUMAN	SAP domain-containing ribonucleoprotein OS=Homo sapiens OX=9606 GN=SARNP PE=1 SV=3	1004		TRUE	12226	1068.54	535.28	1068.55	2	-0.000206148	-0.000412296	-0.385485	30.2409	0.0193526	46.7972	0.0229159	24.5092	1	1		1	6.32578	0	CID
535.303	-1.22442	1069.6	1069.6	25.4 (M.expect:0.0,M.score:25.4)	1,495 - 1,504	R.SQAPVLDAIR.R	302578	CO6A3_HUMAN	Collagen alpha-3(VI) chain OS=Homo sapiens OX=9606 GN=COL6A3 PE=1 SV=5	1005		TRUE	35697	1068.59	535.304	1068.59	2	-0.000655438	-0.00131088	-1.22558	25.3093	0.0173288	43.3761	0.0234309	33.7312	2	1		1	38.4245	0	CID
535.303	-0.981572	1069.6	1069.6	58.1 (M.expect:0.0,M.score:58.1)	1,495 - 1,504	R.SQAPVLDAIR.R	913494	CO6A3_HUMAN	Collagen alpha-3(VI) chain OS=Homo sapiens OX=9606 GN=COL6A3 PE=1 SV=5	1006		TRUE	32003	1068.59	535.304	1068.59	2	-0.000525438	-0.00105088	-0.982496	6.06557	0.00350931	8.29913	0.00509408	33.7892	2	1		1	60.1267	0	CID
535.303	-0.421141	1069.6	1069.6	13.5 (M.expect:0.0,M.score:13.5)	853 - 862	K.SVPADLSRPK.S	38158	MAP4_HUMAN	Microtubule-associated protein 4 OS=Homo sapiens OX=9606 GN=MAP4 PE=1 SV=3	1007		TRUE	15114	1068.59	535.304	1068.59	2	-0.000225438	-0.000450877	-0.421538	44.4322	0.0174594	58.675	0.0215845	18.0942	1	1		1	3.28873	0	CID
535.304	-2.983	1069.6	1069.6	21.4 (M.expect:0.0,M.score:21.4)	310 - 318	R.YLTVATVFR.G	63976	TBB6_HUMAN	Tubulin beta-6 chain OS=Homo sapiens OX=9606 GN=TUBB6 PE=1 SV=1	1008		TRUE	9493	1068.59	535.306	1068.6	2	-0.00159681	-0.00319362	-2.98581	32.1722	0.0141189	50.4785	0.0196606	43.5592	1	1		1	6.55435	0	CID
535.304	-2.983	1069.6	1069.6	21.4 (M.expect:0.0,M.score:21.4)	310 - 318	R.YLTVATVFR.G	63976	TBB3_HUMAN	Tubulin beta-3 chain OS=Homo sapiens OX=9606 GN=TUBB3 PE=1 SV=2	1009		TRUE	9493	1068.59	535.306	1068.6	2	-0.00159681	-0.00319362	-2.98581	32.1722	0.0141189	50.4785	0.0196606	43.5592	1	1		1	6.55435	0	CID
535.787	0.160305	1070.57	1070.57	43.2 (M.expect:0.0,M.score:43.2)	1 - 9	-.MDVNIAPLR.A	49682	PRAF3_HUMAN	PRA1 family protein 3 OS=Homo sapiens OX=9606 GN=ARL6IP5 PE=1 SV=1	1010		TRUE	24179	1069.56	535.787	1069.56	2	8.58895e-05	0.000171779	0.160456	12.0867	0.00723992	54.311	0.0146533	58.658	1	1		1	9.77946	0	CID
535.819	-0.135639	1070.63	1070.63	16.6 (M.expect:0.0,M.score:16.6)	132 - 143	K.ALAAGGVGSIVR.V	65800	ARPC5_HUMAN	Actin-related protein 2/3 complex subunit 5 OS=Homo sapiens OX=9606 GN=ARPC5 PE=1 SV=3	1011		TRUE	30482	1069.62	535.819	1069.62	2	-7.2678e-05	-0.000145356	-0.135767	37.6462	0.0201394	50.605	0.0237122	31.3397	1	1		1	13.3303	0	CID
536.241	0.800329	1071.48	1071.47	44.2 (M.expect:0.0,M.score:44.2)	67 - 75	R.FDSDVGEFR.A	242034	DPB1_HUMAN	HLA class II histocompatibility antigen, DP beta 1 chain OS=Homo sapiens OX=9606 GN=HLA-DPB1 PE=1 SV=1	1012		TRUE	39099	1070.47	536.241	1070.47	2	0.000429169	0.000858339	0.801082	13.5418	0.00614942	74.383	0.0141132	31.6187	1	1		1	29.2019	0	CID
536.259	0.403567	1071.51	1071.51	22.1 (M.expect:0.0,M.score:22.1)	172 - 181	K.SAVGFDYQGK.T	132662	SRC8_HUMAN	Src substrate cortactin OS=Homo sapiens OX=9606 GN=CTTN PE=1 SV=2	1013		TRUE	30462	1070.5	536.259	1070.5	2	0.000216416	0.000432833	0.403946	9.88033	0.0043766	12.54	0.00654196	26.1048	1	1		1	9.41726	0	CID
536.28	-0.807635	1071.55	1071.55	45.5 (M.expect:0.0,M.score:45.5)	33 - 41	R.MFLSFPTTK.T	3230286	HBA_HUMAN	Hemoglobin subunit alpha OS=Homo sapiens OX=9606 GN=HBA1 PE=1 SV=2	1014		TRUE	988	1070.55	536.281	1070.55	2	-0.000433119	-0.000866237	-0.808394	22.9226	0.0118833	33.6318	0.0152517	45.8685	4	1		1	44.1758	0	CID
536.281	-0.0990502	1071.55	1071.55	29.4 (M.expect:0.0,M.score:29.4)	33 - 41	R.MFLSFPTTK.T	314076	HBA_HUMAN	Hemoglobin subunit alpha OS=Homo sapiens OX=9606 GN=HBA1 PE=1 SV=2	1015		TRUE	36968	1070.55	536.281	1070.55	2	-5.31187e-05	-0.000106237	-0.0991434	2.95195	0.00139216	3.76988	0.0027281	45.8123	4	1		1	27.9456	0	CID
536.282	3.07092	1071.56	1071.55	50.4 (M.expect:0.0,M.score:50.4)	33 - 41	R.MFLSFPTTK.T	102084	HBA_HUMAN	Hemoglobin subunit alpha OS=Homo sapiens OX=9606 GN=HBA1 PE=1 SV=2	1016		TRUE	24140	1070.55	536.281	1070.55	2	0.00164688	0.00329376	3.07381	20.1044	0.0047915	32.8935	0.011436	50.2987	4	1		1	7.924	0	CID
536.283	3.64897	1071.56	1071.55	20.1 (M.expect:0.0,M.score:20.1)	33 - 41	R.MFLSFPTTK.T	87364	HBA_HUMAN	Hemoglobin subunit alpha OS=Homo sapiens OX=9606 GN=HBA1 PE=1 SV=2	1017		TRUE	12288	1070.55	536.281	1070.55	2	0.00195688	0.00391376	3.6524	17.4902	0.00973417	25.3658	0.0152915	47.4157	4	1		1	6.38171	0	CID
536.302	-0.263272	1071.6	1071.6	21.3 (M.expect:0.0,M.score:21.3)	67 - 75	R.VITIMQNPR.Q	204204	RS18_HUMAN	40S ribosomal protein S18 OS=Homo sapiens OX=9606 GN=RPS18 PE=1 SV=3	1018		TRUE	39715	1070.59	536.303	1070.59	2	-0.000141193	-0.000282387	-0.263519	10.8637	0.00516061	14.8963	0.00755459	28.8257	1	1		1	32.8076	0	CID
536.774	-1.08206	1072.54	1072.54	17.3 (M.expect:0.0,M.score:17.3)	457 - 467	R.AAPGAEFAPNK.R	62028	NONO_HUMAN	Non-POU domain-containing octamer-binding protein OS=Homo sapiens OX=9606 GN=NONO PE=1 SV=4	1019		TRUE	16547	1071.53	536.775	1071.53	2	-0.000580823	-0.00116165	-1.08308	13.4387	0.00680328	28.8995	0.0115415	21.918	1	1		1	6.62901	0	CID
536.788	0.359765	1072.57	1072.57	33.9 (M.expect:0.0,M.score:33.9)	30 - 38	K.VPEWVDTVK.L	152504	RS19_HUMAN	40S ribosomal protein S19 OS=Homo sapiens OX=9606 GN=RPS19 PE=1 SV=2	1020		TRUE	38154	1071.56	536.787	1071.56	2	0.000193118	0.000386235	0.360103	11.1519	0.00525597	16.6531	0.00730876	34.7722	1	1		1	20.6148	0	CID
536.788	-1.34558	1072.57	1072.57	58.4 (M.expect:0.0,M.score:58.4)	4,906 - 4,915	K.MPSLEISAPK.V	293024	AHNK_HUMAN	Neuroblast differentiation-associated protein AHNAK OS=Homo sapiens OX=9606 GN=AHNAK PE=1 SV=2	1021		TRUE	33932	1071.56	536.789	1071.56	2	-0.000722292	-0.00144458	-1.34684	10.713	0.00640224	12.368	0.00846562	37.1245	1	1		1	23.7571	0	CID
536.798	-0.617679	1072.59	1072.59	54.7 (M.expect:0.0,M.score:54.7)	1,499 - 1,508	R.LAEVEAALEK.Q	106970	PLEC_HUMAN	Plectin OS=Homo sapiens OX=9606 GN=PLEC PE=1 SV=3	1022		TRUE	29394	1071.58	536.798	1071.58	2	-0.000331569	-0.000663137	-0.618259	8.43452	0.00624342	38.9508	0.0117724	30.079	2	1		1	9.98152	0	CID
536.798	-0.263728	1072.59	1072.59	55.5 (M.expect:0.0,M.score:55.5)	1,499 - 1,508	R.LAEVEAALEK.Q	428864	PLEC_HUMAN	Plectin OS=Homo sapiens OX=9606 GN=PLEC PE=1 SV=3	1023		TRUE	38281	1071.58	536.798	1071.58	2	-0.000141569	-0.000283137	-0.263976	1.66962	0.00105878	13.1733	0.00274662	30.1322	2	1		1	31.3421	0	CID
536.801	-4.67261	1072.59	1072.6	26.6 (M.expect:0.0,M.score:26.6)	630 - 638	R.SEIDLLNIR.R	162422	ANXA6_HUMAN	Annexin A6 OS=Homo sapiens OX=9606 GN=ANXA6 PE=1 SV=3	1024		TRUE	38985	1071.59	536.803	1071.59	2	-0.00250826	-0.00501653	-4.677	10.1326	0.00300375	16.461	0.0052573	46.948	1	1		1	18.4802	0	CID
537.282	-1.24701	1073.56	1073.56	41.2 (M.expect:0.0,M.score:41.2)	53 - 61	K.QAEILQESR.M	291922	TBCA_HUMAN	Tubulin-specific chaperone A OS=Homo sapiens OX=9606 GN=TBCA PE=1 SV=3	1025		TRUE	35000	1072.55	537.283	1072.55	2	-0.000669996	-0.00133999	-1.24818	9.18274	0.00392675	16.258	0.00956773	20.9793	1	1		1	23.469	0	CID
537.294	-3.67779	1073.58	1073.58	13.4 (M.expect:0.0,M.score:13.4)	386 - 395	R.AATLAQELEK.F	73314	SMC1A_HUMAN	Structural maintenance of chromosomes protein 1A OS=Homo sapiens OX=9606 GN=SMC1A PE=1 SV=2	1026		TRUE	13281	1072.57	537.295	1072.58	2	-0.00197606	-0.00395211	-3.68125	18.4422	0.00961261	22.3344	0.0138822	26.8067	1	1		1	5.4557	0	CID
537.295	-1.29548	1073.58	1073.58	13.9 (M.expect:0.0,M.score:13.9)	230 - 239	R.IQEAGTEVVK.A	251504	MDHM_HUMAN	Malate dehydrogenase, mitochondrial OS=Homo sapiens OX=9606 GN=MDH2 PE=1 SV=3	1027		TRUE	35274	1072.58	537.295	1072.58	2	-0.000696055	-0.00139211	-1.2967	20.0391	0.0111903	36.8134	0.0155752	19.694	1	1		1	14.9767	0	CID
537.299	-4.22995	1073.59	1073.59	52.7 (M.expect:0.0,M.score:52.7)	141 - 150	K.ILGATIENSR.I	72360	K1C19_HUMAN	Keratin, type I cytoskeletal 19 OS=Homo sapiens OX=9606 GN=KRT19 PE=1 SV=4	1028		TRUE	22275	1072.58	537.301	1072.59	2	-0.00227275	-0.0045455	-4.23392	7.85758	0.00246084	9.10067	0.00334779	25.8778	2	1		1	19.6095	0	CID
537.301	-0.786802	1073.59	1073.59	47.0 (M.expect:0.0,M.score:47.0)	141 - 150	K.ILGATIENSR.I	229340	K1C19_HUMAN	Keratin, type I cytoskeletal 19 OS=Homo sapiens OX=9606 GN=KRT19 PE=1 SV=4	1029		TRUE	39276	1072.59	537.301	1072.59	2	-0.000422749	-0.000845499	-0.78754	9.08114	0.0046494	29.2973	0.0119997	25.9248	2	1		1	32.4955	0	CID
537.3	-2.94575	1073.59	1073.59	24.8 (M.expect:0.0,M.score:24.8)	1,466 - 1,476	R.ALAEGGSILSR.V	282542	LAMB2_HUMAN	Laminin subunit beta-2 OS=Homo sapiens OX=9606 GN=LAMB2 PE=1 SV=2	1030		TRUE	38149	1072.58	537.301	1072.59	2	-0.00158275	-0.0031655	-2.94851	10.3996	0.00746656	25.0281	0.012408	29.3303	1	1		1	19.0636	0	CID
537.781	0.382158	1074.55	1074.55	50.4 (M.expect:0.0,M.score:50.4)	524 - 532	K.ITITNDQNR.L	232932	BIP_HUMAN	Endoplasmic reticulum chaperone BiP OS=Homo sapiens OX=9606 GN=HSPA5 PE=1 SV=2	1031		TRUE	39137	1073.55	537.781	1073.55	2	0.000205517	0.000411034	0.382516	17.2165	0.00827758	29.5521	0.0124982	18.1937	1	1		1	22.1927	0	CID
537.806	-0.976752	1074.6	1074.61	33.7 (M.expect:0.0,M.score:33.7)	636 - 644	K.NFVINVVNR.L	232138	CO6A2_HUMAN	Collagen alpha-2(VI) chain OS=Homo sapiens OX=9606 GN=COL6A2 PE=1 SV=4	1032		TRUE	35131	1073.6	537.806	1073.6	2	-0.000525303	-0.00105061	-0.977667	31.33	0.015637	44.1452	0.0211103	37.9938	1	1		1	25.2548	0	CID
538.277	2.23109	1075.55	1075.55	32.3 (M.expect:0.0,M.score:32.3)	276 - 284	R.AEIDMLDIR.A	167754	ANXA4_HUMAN	Annexin A4 OS=Homo sapiens OX=9606 GN=ANXA4 PE=1 SV=4	1033		TRUE	37090	1074.54	538.276	1074.54	2	0.00120094	0.00240189	2.23317	21.7239	0.00706027	26.2895	0.0112623	44.907	1	1		1	16.5687	0	CID
538.285	0.300335	1075.56	1075.56	37.6 (M.expect:0.0,M.score:37.6)	270 - 280	R.SLGPSLATDKS.-	224272	TMX1_HUMAN	Thioredoxin-related transmembrane protein 1 OS=Homo sapiens OX=9606 GN=TMX1 PE=1 SV=1	1034		TRUE	39751	1074.56	538.285	1074.56	2	0.000161666	0.000323332	0.300616	17.6017	0.00916523	50.4706	0.0121502	25.2952	1	1		1	18.227	1	CID
538.29	-0.640971	1075.57	1075.57	35.0 (M.expect:0.0,M.score:35.0)	80 - 89	R.QLSSGVSEIR.H	905474	HSPB1_HUMAN	Heat shock protein beta-1 OS=Homo sapiens OX=9606 GN=HSPB1 PE=1 SV=2	1035		TRUE	32799	1074.57	538.291	1074.57	2	-0.000345028	-0.000690057	-0.641571	10.3617	0.00788625	47.3556	0.0150963	22.5318	1	1		1	42.5522	0	CID
538.292	-1.21941	1075.58	1075.58	25.3 (M.expect:0.0,M.score:25.3)	40 - 49	K.ELPGFLQSGK.D	335308	S100P_HUMAN	Protein S100-P OS=Homo sapiens OX=9606 GN=S100P PE=1 SV=2	1036		TRUE	36149	1074.57	538.293	1074.57	2	-0.000656401	-0.0013128	-1.22056	23.5314	0.00945558	63.5285	0.0148563	38.5117	1	1		1	21.7292	0	CID
538.311	-3.89099	1075.61	1075.62	51.1 (M.expect:0.0,M.score:51.1)	40 - 48	K.MLISILTER.S	46116	ANXA3_HUMAN	Annexin A3 OS=Homo sapiens OX=9606 GN=ANXA3 PE=1 SV=3	1037		TRUE	4842	1074.61	538.313	1074.61	2	-0.00209456	-0.00418913	-3.89464	16.9006	0.0077489	35.8649	0.0144314	48.6652	2	1		1	12.0607	0	CID
538.312	-1.14165	1075.62	1075.62	43.8 (M.expect:0.0,M.score:43.8)	40 - 48	K.MLISILTER.S	164144	ANXA3_HUMAN	Annexin A3 OS=Homo sapiens OX=9606 GN=ANXA3 PE=1 SV=3	1038		TRUE	38529	1074.61	538.313	1074.61	2	-0.000614563	-0.00122913	-1.14272	21.6057	0.015067	30.1322	0.020743	48.7033	2	1		1	22.8733	0	CID
538.755	-0.595429	1076.5	1076.5	28.1 (M.expect:0.0,M.score:28.1)	176 - 184	R.DNLAEDIMR.L	3352924	VIME_HUMAN	Vimentin OS=Homo sapiens OX=9606 GN=VIM PE=1 SV=4	1039		TRUE	815	1075.5	538.756	1075.5	2	-0.00032079	-0.000641581	-0.595986	11.7114	0.00365219	29.775	0.00858275	42.253	3	1		1	56.0889	0	CID
538.756	-0.168519	1076.5	1076.5	41.1 (M.expect:0.0,M.score:41.1)	176 - 184	R.DNLAEDIMR.L	877092	VIME_HUMAN	Vimentin OS=Homo sapiens OX=9606 GN=VIM PE=1 SV=4	1040		TRUE	31986	1075.5	538.756	1075.5	2	-9.07905e-05	-0.000181581	-0.168677	8.96922	0.00359401	61.0527	0.012002	42.1967	3	1		1	47.883	0	CID
538.756	0.425442	1076.5	1076.5	34.7 (M.expect:0.0,M.score:34.7)	176 - 184	R.DNLAEDIMR.L	450400	VIME_HUMAN	Vimentin OS=Homo sapiens OX=9606 GN=VIM PE=1 SV=4	1041		TRUE	18302	1075.5	538.756	1075.5	2	0.00022921	0.000458419	0.42584	12.0636	0.00704207	22.2711	0.0122865	42.485	3	1		1	29.6059	0	CID
538.768	-0.625513	1076.53	1076.53	29.2 (M.expect:0.0,M.score:29.2)	11 - 19	R.MESALDQLK.Q	63466	TALDO_HUMAN	Transaldolase OS=Homo sapiens OX=9606 GN=TALDO1 PE=1 SV=2	1042		TRUE	28089	1075.52	538.768	1075.52	2	-0.000337006	-0.000674013	-0.626098	9.63101	0.00403702	19.4525	0.0087927	53.8788	1	1		1	7.29252	0	CID
538.792	3.06076	1076.58	1076.57	23.4 (M.expect:0.0,M.score:23.4)	356 - 364	K.INEGFDLLR.S	72940	ADH1G_HUMAN	Alcohol dehydrogenase 1C OS=Homo sapiens OX=9606 GN=ADH1C PE=1 SV=2	1043		TRUE	14617	1075.57	538.79	1075.57	2	0.00164911	0.00329822	3.06362	36.6218	0.0152961	47.5407	0.0182647	43.726	1	1		1	5.73	0	CID
539.286	-3.904	1077.56	1077.57	20.6 (M.expect:0.0,M.score:20.6)	3,132 - 3,139	R.ELYQQLQR.G	149790	PLEC_HUMAN	Plectin OS=Homo sapiens OX=9606 GN=PLEC PE=1 SV=3	1044		TRUE	24890	1076.56	539.288	1076.56	2	-0.00210537	-0.00421075	-3.90765	19.2461	0.0105198	23.3607	0.0140714	25.0098	1	1		1	11.5642	0	CID
539.762	-0.0563459	1078.52	1078.52	31.7 (M.expect:0.0,M.score:31.7)	2,006 - 2,014	R.LAEDEAFQR.R	715854	PLEC_HUMAN	Plectin OS=Homo sapiens OX=9606 GN=PLEC PE=1 SV=3	1045		TRUE	33690	1077.51	539.762	1077.51	2	-3.04134e-05	-6.08268e-05	-0.0563986	29.7416	0.0122831	48.8772	0.0169931	23.2783	1	1		1	26.0796	0	CID
539.78	0.160868	1078.55	1078.55	30.8 (M.expect:0.0,M.score:30.8)	155 - 164	R.DGTGVVEFVR.K	152418	SRSF1_HUMAN	Serine/arginine-rich splicing factor 1 OS=Homo sapiens OX=9606 GN=SRSF1 PE=1 SV=2	1046		TRUE	37290	1077.55	539.78	1077.55	2	8.68335e-05	0.000173667	0.161018	15.1745	0.00913088	73.8077	0.0175679	39.3697	1	1		1	17.3431	0	CID
539.781	-1.26847	1078.56	1078.56	21.0 (M.expect:0.0,M.score:21.0)	2 - 10	M.VDAFLGTWK.L	41810	FABPH_HUMAN	Fatty acid-binding protein, heart OS=Homo sapiens OX=9606 GN=FABP3 PE=1 SV=4	1047		TRUE	16183	1077.55	539.782	1077.55	2	-0.000684696	-0.00136939	-1.26965	12.6433	0.0077227	19.5944	0.013672	71.8798	2	1		1	4.6016	0	CID
539.782	-0.527428	1078.56	1078.56	29.7 (M.expect:0.0,M.score:29.7)	2 - 10	M.VDAFLGTWK.L	79220	FABPH_HUMAN	Fatty acid-binding protein, heart OS=Homo sapiens OX=9606 GN=FABP3 PE=1 SV=4	1048		TRUE	32446	1077.55	539.782	1077.55	2	-0.000284696	-0.000569392	-0.527921	15.2656	0.01375	86.4393	0.0192603	71.9427	2	1		1	4.41728	0	CID
539.829	-0.268107	1078.65	1078.65	37.1 (M.expect:0.0,M.score:37.1)	1,485 - 1,494	R.SVSIGYLLVK.H	296674	CO4A2_HUMAN	Collagen alpha-2(IV) chain OS=Homo sapiens OX=9606 GN=COL4A2 PE=1 SV=4	1049		TRUE	38321	1077.64	539.829	1077.64	2	-0.000144732	-0.000289464	-0.268357	5.60505	0.00303444	21.4231	0.0129271	46.6637	2	1		1	19.862	0	CID
539.829	0.232052	1078.65	1078.65	37.5 (M.expect:0.0,M.score:37.5)	1,485 - 1,494	R.SVSIGYLLVK.H	980672	CO4A2_HUMAN	Collagen alpha-2(IV) chain OS=Homo sapiens OX=9606 GN=COL4A2 PE=1 SV=4	1050		TRUE	27204	1077.64	539.829	1077.64	2	0.000125268	0.000250536	0.232268	7.24241	0.00330162	13.8124	0.0079101	46.7195	2	1		1	31.3906	0	CID
540.259	-0.582868	1079.51	1079.51	26.4 (M.expect:0.0,M.score:26.4)	265 - 273	K.AQYEDIANR.S	1301702	K2C8_HUMAN	Keratin, type II cytoskeletal 8 OS=Homo sapiens OX=9606 GN=KRT8 PE=1 SV=7	1051		TRUE	30437	1078.5	540.259	1078.5	2	-0.0003149	-0.0006298	-0.583412	10.5175	0.00622742	20.7615	0.0101457	20.2777	2	1		1	46.4251	0	CID
540.261	2.26761	1079.51	1079.51	26.2 (M.expect:0.0,M.score:26.2)	265 - 273	K.AQYEDIANR.S	349944	K2C8_HUMAN	Keratin, type II cytoskeletal 8 OS=Homo sapiens OX=9606 GN=KRT8 PE=1 SV=7	1052		TRUE	32614	1078.51	540.259	1078.5	2	0.0012251	0.0024502	2.26973	37.6446	0.0157117	71.6266	0.0213807	20.2253	2	1		1	26.7249	0	CID
540.267	4.33657	1079.53	1079.52	45.2 (M.expect:0.0,M.score:45.2)	206 - 214	K.MMLDDIVSR.G	326676	FUBP2_HUMAN	Far upstream element-binding protein 2 OS=Homo sapiens OX=9606 GN=KHSRP PE=1 SV=4	1053		TRUE	30916	1078.52	540.265	1078.52	2	0.00234291	0.00468582	4.34062	10.5089	0.00496441	32.2994	0.00733088	43.6018	1	1		1	25.572	0	CID
540.295	-2.12922	1079.58	1079.58	52.0 (M.expect:0.0,M.score:52.0)	157 - 166	R.FGLNVSSISR.K	536498	SARNP_HUMAN	SAP domain-containing ribonucleoprotein OS=Homo sapiens OX=9606 GN=SARNP PE=1 SV=3	1054		TRUE	31431	1078.57	540.296	1078.58	2	-0.00115041	-0.00230081	-2.13121	13.984	0.00827678	23.8971	0.0160535	37.6455	1	1		1	31.5344	0	CID
540.297	-1.3544	1079.59	1079.59	49.1 (M.expect:0.0,M.score:49.1)	1,013 - 1,022	R.QGFVPAAYVK.K	336042	SPTN1_HUMAN	Spectrin alpha chain, non-erythrocytic 1 OS=Homo sapiens OX=9606 GN=SPTAN1 PE=1 SV=3	1055		TRUE	32462	1078.58	540.298	1078.58	2	-0.000731779	-0.00146356	-1.35566	11.0585	0.00634868	14.1314	0.00816872	34.1332	1	1		1	21.6733	0	CID
540.312	-2.89307	1079.62	1079.62	39.5 (M.expect:0.0,M.score:39.5)	321 - 331	R.IGGGIDVPVPR.H	271196	FUBP2_HUMAN	Far upstream element-binding protein 2 OS=Homo sapiens OX=9606 GN=KHSRP PE=1 SV=4	1056		TRUE	35479	1078.61	540.314	1078.61	2	-0.00156316	-0.00312632	-2.89576	8.02133	0.00210822	40.8561	0.00715691	38.6227	1	1		1	34.0131	0	CID
540.316	-0.748696	1079.62	1079.62	31.4 (M.expect:0.0,M.score:31.4)	395 - 403	R.GYPTLLLFR.G	529278	TXND5_HUMAN	Thioredoxin domain-containing protein 5 OS=Homo sapiens OX=9606 GN=TXNDC5 PE=1 SV=2	1057		TRUE	35006	1078.62	540.316	1078.62	2	-0.000404532	-0.000809064	-0.749394	6.48674	0.00211231	12.5436	0.00614787	54.2107	1	1		1	27.4065	0	CID
540.76	-0.714121	1080.51	1080.51	15.0 (M.expect:0.0,M.score:15.0)	58 - 66	R.EVQMGDFVR.Y	122758	FKB10_HUMAN	Peptidyl-prolyl cis-trans isomerase FKBP10 OS=Homo sapiens OX=9606 GN=FKBP10 PE=1 SV=1	1058		TRUE	37196	1079.51	540.761	1079.51	2	-0.000386168	-0.000772337	-0.714787	23.4555	0.00595324	35.6003	0.014389	34.8307	1	1		1	11.0362	0	CID
541.279	-0.823957	1081.55	1081.55	48.6 (M.expect:0.0,M.score:48.6)	55 - 63	R.TLSDYNIQK.E	1534722	UBB_HUMAN	Polyubiquitin-B OS=Homo sapiens OX=9606 GN=UBB PE=1 SV=1	1059		TRUE	11150	1080.54	541.28	1080.55	2	-0.000445991	-0.000891982	-0.824725	8.07335	0.00442428	18.9338	0.0100158	23.5085	2	1		1	22.9028	0	CID
541.279	-0.768533	1081.55	1081.55	29.0 (M.expect:0.0,M.score:29.0)	55 - 63	R.TLSDYNIQK.E	468212	UBB_HUMAN	Polyubiquitin-B OS=Homo sapiens OX=9606 GN=UBB PE=1 SV=1	1060		TRUE	6501	1080.54	541.28	1080.55	2	-0.000415991	-0.000831982	-0.769249	15.3811	0.0100875	24.9702	0.0130198	23.6467	2	1		1	5.71345	0	CID
541.287	-1.06054	1081.57	1081.57	25.1 (M.expect:0.0,M.score:25.1)	349 - 357	K.LLQDFFNGK.E	102844	HSP7C_HUMAN	Heat shock cognate 71 kDa protein OS=Homo sapiens OX=9606 GN=HSPA8 PE=1 SV=1	1061		TRUE	18114	1080.56	541.287	1080.56	2	-0.000574058	-0.00114812	-1.06153	13.9515	0.00951778	25.3022	0.0118092	44.343	2	1		1	5.22428	0	CID
541.287	-1.06054	1081.57	1081.57	25.1 (M.expect:0.0,M.score:25.1)	352 - 360	K.LLQDFFNGK.E	102844	HSP72_HUMAN	Heat shock-related 70 kDa protein 2 OS=Homo sapiens OX=9606 GN=HSPA2 PE=1 SV=1	1062		TRUE	18114	1080.56	541.287	1080.56	2	-0.000574058	-0.00114812	-1.06153	13.9515	0.00951778	25.3022	0.0118092	44.343	2	1		1	5.22428	0	CID
541.288	0.343518	1081.57	1081.57	44.9 (M.expect:0.0,M.score:44.9)	352 - 360	K.LLQDFFNGK.E	410004	HSP72_HUMAN	Heat shock-related 70 kDa protein 2 OS=Homo sapiens OX=9606 GN=HSPA2 PE=1 SV=1	1063		TRUE	36938	1080.56	541.287	1080.56	2	0.000185942	0.000371884	0.343838	8.6752	0.00386795	11.3432	0.0081203	44.3972	2	1		1	20.0497	0	CID
541.288	0.343518	1081.57	1081.57	44.9 (M.expect:0.0,M.score:44.9)	349 - 357	K.LLQDFFNGK.E	410004	HSP7C_HUMAN	Heat shock cognate 71 kDa protein OS=Homo sapiens OX=9606 GN=HSPA8 PE=1 SV=1	1064		TRUE	36938	1080.56	541.287	1080.56	2	0.000185942	0.000371884	0.343838	8.6752	0.00386795	11.3432	0.0081203	44.3972	2	1		1	20.0497	0	CID
541.748	-0.577829	1082.49	1082.49	42.1 (M.expect:0.0,M.score:42.1)	266 - 274	K.DAEAWFTSR.T	1483332	K1C19_HUMAN	Keratin, type I cytoskeletal 19 OS=Homo sapiens OX=9606 GN=KRT19 PE=1 SV=4	1065		TRUE	12645	1081.48	541.749	1081.48	2	-0.000313038	-0.000626076	-0.578367	6.13458	0.00247769	6.79677	0.00287666	40.6197	3	1		1	56.3725	0	CID
541.748	-0.430159	1082.49	1082.49	41.9 (M.expect:0.0,M.score:41.9)	266 - 274	K.DAEAWFTSR.T	430666	K1C19_HUMAN	Keratin, type I cytoskeletal 19 OS=Homo sapiens OX=9606 GN=KRT19 PE=1 SV=4	1066		TRUE	29826	1081.48	541.749	1081.48	2	-0.000233038	-0.000466076	-0.43056	13.834	0.00732319	24.2678	0.00960982	40.564	3	1		1	37.6252	0	CID
541.749	-0.153278	1082.49	1082.49	42.6 (M.expect:0.0,M.score:42.6)	266 - 274	K.DAEAWFTSR.T	61012	K1C19_HUMAN	Keratin, type I cytoskeletal 19 OS=Homo sapiens OX=9606 GN=KRT19 PE=1 SV=4	1067		TRUE	24402	1081.48	541.749	1081.48	2	-8.30381e-05	-0.000166076	-0.153421	3.93703	0.00253346	4.36484	0.00314264	46.895	3	1		1	7.86465	0	CID
541.766	-1.93034	1082.52	1082.53	19.8 (M.expect:0.0,M.score:19.8)	3 - 11	K.FNPFVTSDR.S	112400	RL26L_HUMAN	60S ribosomal protein L26-like 1 OS=Homo sapiens OX=9606 GN=RPL26L1 PE=1 SV=1	1068		TRUE	21817	1081.52	541.767	1081.52	2	-0.00104579	-0.00209158	-1.93213	19.2464	0.0137437	25.1865	0.0162555	34.9468	2	1		1	12.973	0	CID
541.767	-0.564434	1082.53	1082.53	41.0 (M.expect:0.0,M.score:41.0)	3 - 11	K.FNPFVTSDR.S	440384	RL26L_HUMAN	60S ribosomal protein L26-like 1 OS=Homo sapiens OX=9606 GN=RPL26L1 PE=1 SV=1	1069		TRUE	35588	1081.52	541.767	1081.52	2	-0.000305791	-0.000611583	-0.564959	8.3143	0.00342584	43.5588	0.0120687	35.0005	2	1		1	38.0077	0	CID
541.808	-0.958439	1082.61	1082.61	21.2 (M.expect:0.0,M.score:21.2)	10 - 19	K.EVPAVPETLK.K	554696	RL7_HUMAN	60S ribosomal protein L7 OS=Homo sapiens OX=9606 GN=RPL7 PE=1 SV=1	1070		TRUE	35127	1081.6	541.808	1081.6	2	-0.00051929	-0.00103858	-0.959331	42.034	0.0103125	67.3044	0.0145897	32.9275	1	1		1	37.4991	0	CID
541.838	0.432913	1082.67	1082.67	38.1 (M.expect:0.0,M.score:38.1)	1,238 - 1,248	K.LGIVQGIVGAR.N	101512	LAMB2_HUMAN	Laminin subunit beta-2 OS=Homo sapiens OX=9606 GN=LAMB2 PE=1 SV=2	1071		TRUE	24716	1081.66	541.838	1081.66	2	0.000234569	0.000469138	0.433316	11.3971	0.007486	31.0324	0.014806	40.2238	1	1		1	10.3182	0	CID
542.272	0.258832	1083.54	1083.54	54.4 (M.expect:0.0,M.score:54.4)	368 - 376	K.SPFEVYVDK.S	131100	FLNA_HUMAN	Filamin-A OS=Homo sapiens OX=9606 GN=FLNA PE=1 SV=4	1072		TRUE	26368	1082.53	542.271	1082.53	2	0.000140357	0.000280715	0.259073	8.61868	0.00499629	20.2684	0.00586447	35.8038	1	1		1	12.1138	0	CID
542.31	-2.54554	1083.61	1083.62	18.7 (M.expect:0.0,M.score:18.7)	111 - 120	R.SAPLEIGLQR.S	48384	CDC73_HUMAN	Parafibromin OS=Homo sapiens OX=9606 GN=CDC73 PE=1 SV=1	1073		TRUE	3083	1082.61	542.311	1082.61	2	-0.00138047	-0.00276094	-2.5479	18.4722	0.0102708	22.1636	0.0122103	35.5342	1	1		1	5.00893	0	CID
542.324	-0.694289	1083.64	1083.64	40.4 (M.expect:0.0,M.score:40.4)	382 - 391	K.NADPILISLK.H	94252	COR1C_HUMAN	Coronin-1C OS=Homo sapiens OX=9606 GN=CORO1C PE=1 SV=1	1074		TRUE	24146	1082.63	542.324	1082.63	2	-0.000376529	-0.000753059	-0.694935	12.0671	0.00863391	59.6694	0.01283	43.8337	1	1		1	6.85562	0	CID
542.771	3.51137	1084.53	1084.53	23.5 (M.expect:0.0,M.score:23.5)	534 - 542	K.SIYEYQPGK.S	80394	SRBS1_HUMAN	Sorbin and SH3 domain-containing protein 1 OS=Homo sapiens OX=9606 GN=SORBS1 PE=1 SV=3	1075		TRUE	4625	1083.53	542.769	1083.52	2	0.00190587	0.00381174	3.51463	16.3696	0.0138474	20.5239	0.0175245	24.5577	1	1		1	5.47022	0	CID
542.787	-1.32074	1084.57	1084.57	53.7 (M.expect:0.0,M.score:53.7)	95 - 104	K.YGVSGYPTLK.I	382516	PDIA3_HUMAN	Protein disulfide-isomerase A3 OS=Homo sapiens OX=9606 GN=PDIA3 PE=1 SV=4	1076		TRUE	37809	1083.56	542.787	1083.56	2	-0.000716882	-0.00143376	-1.32197	5.21627	0.0030167	44.0364	0.00843773	31.219	1	1		1	28.4706	0	CID
542.793	-0.559286	1084.58	1084.58	30.8 (M.expect:0.0,M.score:30.8)	118 - 126	K.FQSVFTVTR.Q	380860	C1QC_HUMAN	Complement C1q subcomponent subunit C OS=Homo sapiens OX=9606 GN=C1QC PE=1 SV=3	1077		TRUE	33413	1083.57	542.793	1083.57	2	-0.000303577	-0.000607153	-0.559806	40.6766	0.0140079	69.8136	0.0186275	36.4817	1	1		1	26.5375	0	CID
542.797	-0.776659	1084.59	1084.59	60.9 (M.expect:0.0,M.score:60.9)	318 - 327	K.EPAVLELEGK.K	111302	CAP1_HUMAN	Adenylyl cyclase-associated protein 1 OS=Homo sapiens OX=9606 GN=CAP1 PE=1 SV=5	1078		TRUE	32832	1083.58	542.798	1083.58	2	-0.000421569	-0.000843137	-0.777381	3.89244	0.00272079	10.5673	0.00909894	35.3515	1	1		1	8.07854	0	CID
542.811	-0.582762	1084.61	1084.61	27.3 (M.expect:0.0,M.score:27.3)	118 - 127	K.AVPEGFVIPR.G	187860	NAMPT_HUMAN	Nicotinamide phosphoribosyltransferase OS=Homo sapiens OX=9606 GN=NAMPT PE=1 SV=1	1079		TRUE	32023	1083.61	542.811	1083.61	2	-0.00031633	-0.000632659	-0.583304	13.156	0.00733432	27.792	0.012325	40.7888	1	1		1	15.6078	0	CID
542.821	-1.91779	1084.63	1084.64	53.0 (M.expect:0.0,M.score:53.0)	148 - 157	R.ALAAVLEELR.Q	54272	PTX3_HUMAN	Pentraxin-related protein PTX3 OS=Homo sapiens OX=9606 GN=PTX3 PE=1 SV=3	1080		TRUE	26509	1083.63	542.822	1083.63	2	-0.00104102	-0.00208203	-1.91957	5.75318	0.002971	8.00628	0.00544536	47.5197	1	1		1	7.61621	0	CID
542.822	-0.333472	1084.64	1084.64	49.5 (M.expect:0.0,M.score:49.5)	67 - 76	K.LITPAVVSER.L	327032	RS25_HUMAN	40S ribosomal protein S25 OS=Homo sapiens OX=9606 GN=RPS25 PE=1 SV=1	1081		TRUE	37019	1083.63	542.822	1083.63	2	-0.000181016	-0.000362032	-0.333782	7.31962	0.00316488	9.11974	0.00572783	32.7587	1	1		1	38.26	0	CID
542.84	0.25096	1084.67	1084.67	40.6 (M.expect:0.0,M.score:40.6)	94 - 103	K.LVLPSLISSR.I	174004	SBP1_HUMAN	Methanethiol oxidase OS=Homo sapiens OX=9606 GN=SELENBP1 PE=1 SV=2	1082		TRUE	36381	1083.67	542.84	1083.67	2	0.000136231	0.000272462	0.251193	30.1257	0.0115089	37.295	0.014819	48.6478	1	1		1	25.0134	0	CID
543.291	-2.59426	1085.58	1085.58	18.1 (M.expect:0.0,M.score:18.1)	132 - 140	R.FALLGDFFR.K	29446	CAMP_HUMAN	Cathelicidin antimicrobial peptide OS=Homo sapiens OX=9606 GN=CAMP PE=1 SV=1	1083		TRUE	26085	1084.57	543.293	1084.57	2	-0.00140944	-0.00281887	-2.59666	20.1306	0.00408404	45.29	0.0138261	63.103	1	1		1	4.02003	0	CID
543.295	-1.02349	1085.58	1085.58	68.1 (M.expect:0.0,M.score:68.1)	745 - 754	R.LSLNIDPDAK.V	1220520	ENPL_HUMAN	Endoplasmin OS=Homo sapiens OX=9606 GN=HSP90B1 PE=1 SV=1	1084		TRUE	28355	1084.58	543.295	1084.58	2	-0.000556055	-0.00111211	-1.02444	4.94127	0.00238383	39.6732	0.0130927	37.3547	2	1		1	43.1215	0	CID
543.295	-0.655362	1085.58	1085.58	55.5 (M.expect:0.0,M.score:55.5)	745 - 754	R.LSLNIDPDAK.V	357064	ENPL_HUMAN	Endoplasmin OS=Homo sapiens OX=9606 GN=HSP90B1 PE=1 SV=1	1085		TRUE	33872	1084.58	543.295	1084.58	2	-0.000356055	-0.00071211	-0.655971	9.40269	0.00564475	19.363	0.0122172	37.298	2	1		1	33.4902	0	CID
543.296	1.79266	1085.59	1085.58	22.5 (M.expect:0.0,M.score:22.5)	96 - 105	K.VTQLDLDGPK.E	127366	HAP28_HUMAN	28 kDa heat- and acid-stable phosphoprotein OS=Homo sapiens OX=9606 GN=PDAP1 PE=1 SV=1	1086		TRUE	35076	1084.58	543.295	1084.58	2	0.000973945	0.00194789	1.79432	18.8763	0.0118497	35.5037	0.0151844	28.772	1	1		1	5.97851	0	CID
543.313	-1.34142	1085.62	1085.62	43.4 (M.expect:0.0,M.score:43.4)	113 - 121	K.EIIDLVLDR.I	66604	TBA1A_HUMAN	Tubulin alpha-1A chain OS=Homo sapiens OX=9606 GN=TUBA1A PE=1 SV=1	1087		TRUE	24907	1084.61	543.314	1084.61	2	-0.000728808	-0.00145762	-1.34266	6.22623	0.0045249	15.218	0.00788774	54.4452	1	1		1	10.2288	0	CID
543.318	-1.48256	1085.63	1085.63	49.0 (M.expect:0.0,M.score:49.0)	286 - 295	R.DLASVQALLR.K	167306	SPTN1_HUMAN	Spectrin alpha chain, non-erythrocytic 1 OS=Homo sapiens OX=9606 GN=SPTAN1 PE=1 SV=3	1088		TRUE	39312	1084.62	543.319	1084.62	2	-0.000805503	-0.00161101	-1.48394	17.1817	0.0100478	25.8082	0.0144629	52.8132	1	1		1	17.3898	0	CID
543.319	-0.562289	1085.63	1085.63	76.8 (M.expect:0.0,M.score:76.8)	614 - 624	K.GLAGAVSELLR.S	268166	TLN1_HUMAN	Talin-1 OS=Homo sapiens OX=9606 GN=TLN1 PE=1 SV=3	1089		TRUE	38894	1084.62	543.319	1084.62	2	-0.000305503	-0.000611005	-0.562811	10.0853	0.00424327	15.8594	0.00848502	47.683	1	1		1	33.6557	0	CID
543.746	-0.221333	1086.48	1086.49	57.6 (M.expect:0.0,M.score:57.6)	29 - 37	K.AYTNFDAER.D	1038338	ANXA2_HUMAN	Annexin A2 OS=Homo sapiens OX=9606 GN=ANXA2 PE=1 SV=2	1090		TRUE	32968	1085.48	543.746	1085.48	2	-0.000120349	-0.000240698	-0.221539	8.26066	0.0052091	13.8755	0.00860113	22.4173	1	1		1	39.2849	0	CID
543.781	0.285993	1086.55	1086.55	57.0 (M.expect:0.0,M.score:57.0)	315 - 325	K.IANPVEGSSGR.Q	250816	PCBP1_HUMAN	Poly(rC)-binding protein 1 OS=Homo sapiens OX=9606 GN=PCBP1 PE=1 SV=2	1091		TRUE	25210	1085.55	543.781	1085.55	2	0.000155517	0.000311034	0.286258	7.052	0.0046731	30.8756	0.0096216	19.638	1	1		1	18.3139	0	CID
544.273	0.179551	1087.54	1087.54	43.7 (M.expect:0.0,M.score:43.7)	1,232 - 1,241	K.ENADLAGELR.V	281366	MYH11_HUMAN	Myosin-11 OS=Homo sapiens OX=9606 GN=MYH11 PE=1 SV=3	1092		TRUE	39478	1086.53	544.273	1086.53	2	9.77248e-05	0.00019545	0.179718	16.279	0.00766557	45.04	0.0166111	27.3645	1	1		1	31.5052	0	CID
544.278	-1.03002	1087.55	1087.55	44.7 (M.expect:0.0,M.score:44.7)	33 - 41	R.MFLSFPTTK.T	484122	HBA_HUMAN	Hemoglobin subunit alpha OS=Homo sapiens OX=9606 GN=HBA1 PE=1 SV=2	1093		TRUE	30651	1086.54	544.278	1086.54	2	-0.000560619	-0.00112124	-1.03098	14.3119	0.00739351	34.0797	0.0123779	40.7887	5	1		1	20.7053	0	CID
544.278	-0.791175	1087.55	1087.55	37.1 (M.expect:0.0,M.score:37.1)	33 - 41	R.MFLSFPTTK.T	1570162	HBA_HUMAN	Hemoglobin subunit alpha OS=Homo sapiens OX=9606 GN=HBA1 PE=1 SV=2	1094		TRUE	2706	1086.54	544.278	1086.54	2	-0.000430619	-0.000861237	-0.791907	26.1127	0.0137899	38.3818	0.0182787	40.8425	5	1		1	27.1106	0	CID
544.279	0.715408	1087.55	1087.55	26.9 (M.expect:0.0,M.score:26.9)	33 - 41	R.MFLSFPTTK.T	198388	HBA_HUMAN	Hemoglobin subunit alpha OS=Homo sapiens OX=9606 GN=HBA1 PE=1 SV=2	1095		TRUE	16190	1086.54	544.278	1086.54	2	0.000389381	0.000778763	0.716071	30.4885	0.0131552	56.2796	0.0173757	42.1487	5	1		1	9.71708	0	CID
544.279	1.30334	1087.55	1087.55	18.9 (M.expect:0.0,M.score:18.9)	33 - 41	R.MFLSFPTTK.T	141146	HBA_HUMAN	Hemoglobin subunit alpha OS=Homo sapiens OX=9606 GN=HBA1 PE=1 SV=2	1096		TRUE	15128	1086.54	544.278	1086.54	2	0.000709381	0.00141876	1.30455	6.66848	0.0048963	11.7104	0.00573815	43.6693	5	1		1	6.45969	0	CID
544.279	1.89127	1087.55	1087.55	42.7 (M.expect:0.0,M.score:42.7)	33 - 41	R.MFLSFPTTK.T	162288	HBA_HUMAN	Hemoglobin subunit alpha OS=Homo sapiens OX=9606 GN=HBA1 PE=1 SV=2	1097		TRUE	10132	1086.54	544.278	1086.54	2	0.00102938	0.00205876	1.89303	38.0417	0.010606	61.2779	0.0158984	45.7152	5	1		1	9.28994	0	CID
544.291	0.211232	1087.57	1087.57	19.7 (M.expect:0.0,M.score:19.7)	386 - 394	R.DTINLLDQR.E	184002	GOLM1_HUMAN	Golgi membrane protein 1 OS=Homo sapiens OX=9606 GN=GOLM1 PE=1 SV=1	1098		TRUE	38193	1086.57	544.291	1086.57	2	0.000114972	0.000229943	0.211428	6.64414	0.00400569	12.5649	0.0106313	40.0537	1	1		1	15.6787	0	CID
544.292	-1.62854	1087.58	1087.58	35.8 (M.expect:0.0,M.score:35.8)	141 - 151	R.ATDFVVPGPGK.V	68384	IDHC_HUMAN	Isocitrate dehydrogenase [NADP] cytoplasmic OS=Homo sapiens OX=9606 GN=IDH1 PE=1 SV=2	1099		TRUE	22137	1086.57	544.293	1086.57	2	-0.000886401	-0.0017728	-1.63005	22.7043	0.0136983	27.7577	0.0169091	32.2542	1	1		1	7.44213	0	CID
544.303	-1.30642	1087.6	1087.6	34.8 (M.expect:0.0,M.score:34.8)	38 - 47	R.DALNIETAIK.T	804364	ANXA2_HUMAN	Annexin A2 OS=Homo sapiens OX=9606 GN=ANXA2 PE=1 SV=2	1100		TRUE	35064	1086.59	544.303	1086.59	2	-0.000711087	-0.00142217	-1.30763	10.7175	0.0061635	26.0467	0.0112055	41.3557	1	1		1	24.795	0	CID
544.765	0.201798	1088.52	1088.52	51.0 (M.expect:0.0,M.score:51.0)	574 - 582	K.AEEDEILNR.S	450350	CALX_HUMAN	Calnexin OS=Homo sapiens OX=9606 GN=CANX PE=1 SV=2	1101		TRUE	37393	1087.51	544.765	1087.51	2	0.000109932	0.000219865	0.201985	16.0157	0.0048134	40.0369	0.0135348	24.2575	1	1		1	31.8519	0	CID
544.77	-0.0858376	1088.53	1088.53	49.4 (M.expect:0.0,M.score:49.4)	208 - 217	R.QDVDNASLAR.L	463174	VIME_HUMAN	Vimentin OS=Homo sapiens OX=9606 GN=VIM PE=1 SV=4	1102		TRUE	37636	1087.53	544.77	1087.53	2	-4.67617e-05	-9.35235e-05	-0.085917	8.3427	0.00441267	11.1227	0.00647597	18.7005	2	1		1	24.8899	0	CID
544.771	2.37391	1088.54	1088.53	37.7 (M.expect:0.0,M.score:37.7)	208 - 217	R.QDVDNASLAR.L	72240	VIME_HUMAN	Vimentin OS=Homo sapiens OX=9606 GN=VIM PE=1 SV=4	1103		TRUE	24855	1087.53	544.77	1087.53	2	0.00129324	0.00258648	2.37611	8.75878	0.00635551	36.6304	0.0135451	18.6502	2	1		1	11.6672	0	CID
544.777	-0.525218	1088.55	1088.55	35.8 (M.expect:0.0,M.score:35.8)	1,825 - 1,833	R.ELAEQELEK.Q	468714	PLEC_HUMAN	Plectin OS=Homo sapiens OX=9606 GN=PLEC PE=1 SV=3	1104		TRUE	36190	1087.54	544.777	1087.54	2	-0.000286127	-0.000572253	-0.525704	12.4688	0.00771504	17.6658	0.0132076	22.5345	1	1		1	13.8973	0	CID
544.783	0.0315341	1088.56	1088.56	37.9 (M.expect:0.0,M.score:37.9)	172 - 181	R.GLESDVAELR.A	262058	LMNB2_HUMAN	Lamin-B2 OS=Homo sapiens OX=9606 GN=LMNB2 PE=1 SV=4	1105		TRUE	36942	1087.55	544.783	1087.55	2	1.71793e-05	3.43585e-05	0.0315633	7.98371	0.00340037	10.3581	0.00406805	33.9043	1	1		1	29.2072	0	CID
544.793	-2.12497	1088.58	1088.58	26.5 (M.expect:0.0,M.score:26.5)	960 - 968	R.FQMIPLDPK.G	381680	TSP1_HUMAN	Thrombospondin-1 OS=Homo sapiens OX=9606 GN=THBS1 PE=1 SV=2	1106		TRUE	37377	1087.57	544.794	1087.57	2	-0.00115767	-0.00231534	-2.12694	4.82161	0.00366654	8.70848	0.00490139	45.4147	1	1		1	30.3242	0	CID
544.803	-0.416567	1088.6	1088.6	20.7 (M.expect:0.0,M.score:20.7)	57 - 66	R.GGFEEPVLLK.N	156958	SAMH1_HUMAN	Deoxynucleoside triphosphate triphosphohydrolase SAMHD1 OS=Homo sapiens OX=9606 GN=SAMHD1 PE=1 SV=2	1107		TRUE	37716	1087.59	544.803	1087.59	2	-0.000226947	-0.000453893	-0.416952	3.45131	0.00140692	9.81013	0.00385519	40.6777	1	1		1	10.6935	0	CID
544.843	-2.82522	1088.68	1088.68	39.1 (M.expect:0.0,M.score:39.1)	2 - 10	M.AAYKLVLIR.H	91418	PGAM1_HUMAN	Phosphoglycerate mutase 1 OS=Homo sapiens OX=9606 GN=PGAM1 PE=1 SV=2	1108		TRUE	30125	1087.67	544.845	1087.68	2	-0.0015393	-0.00307861	-2.82784	26.9628	0.0110873	64.2542	0.0152467	47.2288	2	1		1	13.9606	1	CID
544.845	-0.0904916	1088.68	1088.68	55.9 (M.expect:0.0,M.score:55.9)	2 - 10	M.AAYKLVLIR.H	298862	PGAM1_HUMAN	Phosphoglycerate mutase 1 OS=Homo sapiens OX=9606 GN=PGAM1 PE=1 SV=2	1109		TRUE	37558	1087.68	544.845	1087.68	2	-4.93039e-05	-9.86078e-05	-0.0905753	25.1062	0.01311	41.4407	0.0177473	47.2832	2	1		1	25.7471	1	CID
545.28	-0.893683	1089.55	1089.55	34.2 (M.expect:0.0,M.score:34.2)	51 - 60	R.SLETENAGLR.L	826034	LMNA_HUMAN	Prelamin-A/C OS=Homo sapiens OX=9606 GN=LMNA PE=1 SV=1	1110		TRUE	27252	1088.55	545.28	1088.55	2	-0.000487307	-0.000974615	-0.894509	15.1976	0.00793923	24.9111	0.0109896	21.4443	1	1		1	29.6507	0	CID
545.294	0.638063	1089.58	1089.58	45.6 (M.expect:0.0,M.score:45.6)	686 - 697	R.GVQGPPGPAGPR.G	216118	CO1A1_HUMAN	Collagen alpha-1(I) chain OS=Homo sapiens OX=9606 GN=COL1A1 PE=1 SV=5	1111		TRUE	35825	1088.57	545.294	1088.57	2	0.000347932	0.000695863	0.638653	9.47129	0.00430638	20.7176	0.00906793	19.6955	1	1		1	25.1513	0	CID
545.299	-2.1299	1089.59	1089.59	25.3 (M.expect:0.0,M.score:25.3)	205 - 214	K.LDAQASFLPK.E	148840	ITIH1_HUMAN	Inter-alpha-trypsin inhibitor heavy chain H1 OS=Homo sapiens OX=9606 GN=ITIH1 PE=1 SV=3	1112		TRUE	15192	1088.58	545.301	1088.59	2	-0.00116143	-0.00232287	-2.13187	17.512	0.0110405	24.8462	0.0146684	37.365	2	1		1	9.28265	0	CID
545.3	-1.12128	1089.59	1089.59	51.4 (M.expect:0.0,M.score:51.4)	149 - 159	R.LLADPTGAFGK.E	240286	PRDX5_HUMAN	Peroxiredoxin-5, mitochondrial OS=Homo sapiens OX=9606 GN=PRDX5 PE=1 SV=4	1113		TRUE	35874	1088.59	545.301	1088.59	2	-0.000611433	-0.00122287	-1.12232	12.2495	0.00779838	18.9754	0.0124559	38.9737	2	1		1	20.9955	0	CID
545.3	-0.97457	1089.59	1089.59	57.3 (M.expect:0.0,M.score:57.3)	149 - 159	R.LLADPTGAFGK.E	85726	PRDX5_HUMAN	Peroxiredoxin-5, mitochondrial OS=Homo sapiens OX=9606 GN=PRDX5 PE=1 SV=4	1114		TRUE	4173	1088.59	545.301	1088.59	2	-0.000531433	-0.00106287	-0.975471	5.37583	0.00333302	12.7741	0.00921048	38.928	2	1		1	9.79462	0	CID
545.3	-0.8462	1089.59	1089.59	59.7 (M.expect:0.0,M.score:59.7)	205 - 214	K.LDAQASFLPK.E	341908	ITIH1_HUMAN	Inter-alpha-trypsin inhibitor heavy chain H1 OS=Homo sapiens OX=9606 GN=ITIH1 PE=1 SV=3	1115		TRUE	33101	1088.59	545.301	1088.59	2	-0.000461433	-0.000922866	-0.846983	18.5427	0.0089533	29.5019	0.0138464	37.4738	2	1		1	16.9401	0	CID
545.32	-4.16447	1089.63	1089.64	37.0 (M.expect:0.0,M.score:37.0)	70 - 78	R.FLILPDMLK.N	25808	SMD3_HUMAN	Small nuclear ribonucleoprotein Sm D3 OS=Homo sapiens OX=9606 GN=SNRPD3 PE=1 SV=1	1116		TRUE	24026	1088.63	545.322	1088.63	2	-0.00227097	-0.00454194	-4.16832	13.1021	0.0120486	23.0702	0.0161136	60.2762	1	1		1	7.47056	0	CID
545.769	-0.0229341	1090.53	1090.53	55.5 (M.expect:0.0,M.score:55.5)	117 - 125	K.VTMQNLNDR.L	431142	K1C14_HUMAN	Keratin, type I cytoskeletal 14 OS=Homo sapiens OX=9606 GN=KRT14 PE=1 SV=4	1117		TRUE	32837	1089.52	545.769	1089.52	2	-1.25167e-05	-2.50335e-05	-0.0229553	11.28	0.00932651	19.4506	0.0127195	20.6843	1	1		1	22.0061	0	CID
545.769	-0.0229341	1090.53	1090.53	55.5 (M.expect:0.0,M.score:55.5)	148 - 156	K.VTMQNLNDR.L	431142	K1C10_HUMAN	Keratin, type I cytoskeletal 10 OS=Homo sapiens OX=9606 GN=KRT10 PE=1 SV=6	1118		TRUE	32837	1089.52	545.769	1089.52	2	-1.25167e-05	-2.50335e-05	-0.0229553	11.28	0.00932651	19.4506	0.0127195	20.6843	1	1		1	22.0061	0	CID
545.794	-1.21774	1090.58	1090.58	62.3 (M.expect:0.0,M.score:62.3)	1,899 - 1,908	R.AEMEVLLASK.A	188010	PLEC_HUMAN	Plectin OS=Homo sapiens OX=9606 GN=PLEC PE=1 SV=3	1119		TRUE	38156	1089.57	545.794	1089.57	2	-0.000664635	-0.00132927	-1.21886	24.2389	0.00930587	36.0348	0.0149507	36.4253	1	1		1	20.5942	0	CID
545.82	-0.522983	1090.63	1090.63	28.6 (M.expect:0.0,M.score:28.6)	278 - 287	K.AILFLPMSAK.S	57282	FGF2_HUMAN	Fibroblast growth factor 2 OS=Homo sapiens OX=9606 GN=FGF2 PE=1 SV=3	1120		TRUE	21590	1089.63	545.82	1089.63	2	-0.000285455	-0.000570909	-0.523466	25.9463	0.0152558	34.4987	0.0187753	51.9825	1	1		1	5.18964	0	CID
546.28	0.898759	1091.55	1091.55	31.4 (M.expect:0.0,M.score:31.4)	50 - 59	K.GTPWEGGLFK.L	156372	UBC9_HUMAN	SUMO-conjugating enzyme UBC9 OS=Homo sapiens OX=9606 GN=UBE2I PE=1 SV=1	1121		TRUE	39655	1090.55	546.28	1090.54	2	0.000490974	0.000981948	0.899588	25.0732	0.0114544	34.2776	0.0177818	43.1033	1	1		1	14.9419	0	CID
546.29	-0.29968	1091.57	1091.57	30.3 (M.expect:0.0,M.score:30.3)	9 - 19	R.GPAYGLSAEVK.N	403716	CNN1_HUMAN	Calponin-1 OS=Homo sapiens OX=9606 GN=CNN1 PE=1 SV=2	1122		TRUE	39112	1090.57	546.29	1090.57	2	-0.000163712	-0.000327424	-0.299956	7.61332	0.00639618	17.1332	0.0085974	26.9663	1	1		1	26.1989	0	CID
546.295	-1.55668	1091.58	1091.58	31.4 (M.expect:0.0,M.score:31.4)	10 - 19	K.GLSQSALPYR.R	105466	RS13_HUMAN	40S ribosomal protein S13 OS=Homo sapiens OX=9606 GN=RPS13 PE=1 SV=2	1123		TRUE	30083	1090.58	546.296	1090.58	2	-0.000850406	-0.00170081	-1.55812	27.6933	0.0144038	35.3446	0.0176844	27.931	2	1		1	10.4044	0	CID
546.296	-0.531592	1091.58	1091.58	40.1 (M.expect:0.0,M.score:40.1)	10 - 19	K.GLSQSALPYR.R	286960	RS13_HUMAN	40S ribosomal protein S13 OS=Homo sapiens OX=9606 GN=RPS13 PE=1 SV=2	1124		TRUE	38854	1090.58	546.296	1090.58	2	-0.000290406	-0.000580812	-0.532082	20.8172	0.00916297	56.4295	0.0147818	27.9835	2	1		1	24.5613	0	CID
546.296	0.182307	1091.58	1091.58	29.4 (M.expect:0.0,M.score:29.4)	308 - 318	K.SIAFPSIGSGR.N	218698	H2AY_HUMAN	Core histone macro-H2A.1 OS=Homo sapiens OX=9606 GN=H2AFY PE=1 SV=4	1125		TRUE	38065	1090.58	546.296	1090.58	2	9.95938e-05	0.000199188	0.182476	50.36	0.0150815	76.3683	0.0190616	39.1415	2	1		1	22.6461	0	CID
546.299	5.89346	1091.59	1091.58	28.5 (M.expect:0.0,M.score:28.5)	308 - 318	K.SIAFPSIGSGR.N	98806	H2AY_HUMAN	Core histone macro-H2A.1 OS=Homo sapiens OX=9606 GN=H2AFY PE=1 SV=4	1126		TRUE	8179	1090.58	546.296	1090.58	2	0.00321959	0.00643919	5.8989	25.8783	0.00982237	44.7871	0.0148859	39.1047	2	1		1	14.1191	0	CID
546.307	-5.93451	1091.61	1091.61	24.5 (M.expect:0.0,M.score:24.5)	40 - 48	K.MLISILTER.S	56308	ANXA3_HUMAN	Annexin A3 OS=Homo sapiens OX=9606 GN=ANXA3 PE=1 SV=3	1127		TRUE	9330	1090.6	546.31	1090.61	2	-0.00324206	-0.00648413	-5.93999	13.8459	0.00901457	36.4582	0.0134612	42.9483	1	1		1	5.38968	0	CID
546.754	0.789587	1092.5	1092.5	30.2 (M.expect:0.0,M.score:30.2)	176 - 184	R.DNLAEDIMR.L	347072	VIME_HUMAN	Vimentin OS=Homo sapiens OX=9606 GN=VIM PE=1 SV=4	1128		TRUE	36085	1091.49	546.753	1091.49	2	0.00043171	0.000863419	0.790315	17.0159	0.00668886	23.9138	0.0112358	29.731	3	1		1	22.4186	0	CID
546.754	0.826167	1092.5	1092.5	14.1 (M.expect:0.0,M.score:14.1)	176 - 184	R.DNLAEDIMR.L	236070	VIME_HUMAN	Vimentin OS=Homo sapiens OX=9606 GN=VIM PE=1 SV=4	1129		TRUE	13365	1091.49	546.753	1091.49	2	0.00045171	0.000903419	0.826928	27.8964	0.0140835	34.5289	0.0187225	30.0348	3	1		1	6.0836	0	CID
546.755	3.36844	1092.5	1092.5	20.4 (M.expect:0.0,M.score:20.4)	176 - 184	R.DNLAEDIMR.L	55428	VIME_HUMAN	Vimentin OS=Homo sapiens OX=9606 GN=VIM PE=1 SV=4	1130		TRUE	16668	1091.5	546.753	1091.49	2	0.00184171	0.00368342	3.37154	13.9115	0.00872752	16.5639	0.0118781	29.6853	3	1		1	6.77945	0	CID
546.774	0.416576	1092.54	1092.54	20.5 (M.expect:0.0,M.score:20.5)	618 - 626	R.VQLFKDDPM.-	242614	SAMH1_HUMAN	Deoxynucleoside triphosphate triphosphohydrolase SAMHD1 OS=Homo sapiens OX=9606 GN=SAMHD1 PE=1 SV=2	1131		TRUE	34073	1091.53	546.773	1091.53	2	0.000227773	0.000455545	0.41696	22.527	0.0107454	39.0544	0.0143975	38.5087	1	1		1	14.8336	1	CID
546.776	1.0468	1092.54	1092.54	33.2 (M.expect:0.0,M.score:33.2)	793 - 802	K.TISPMVMDAK.A	113868	VINC_HUMAN	Vinculin OS=Homo sapiens OX=9606 GN=VCL PE=1 SV=4	1132		TRUE	24658	1091.54	546.775	1091.54	2	0.000572363	0.00114473	1.04776	28.3333	0.00960955	45.8871	0.0135666	31.5093	1	1		1	9.58825	0	CID
546.782	0.0155373	1092.56	1092.56	34.7 (M.expect:0.0,M.score:34.7)	1,453 - 1,461	K.FDQLLAEEK.S	304006	MYH10_HUMAN	Myosin-10 OS=Homo sapiens OX=9606 GN=MYH10 PE=1 SV=3	1133		TRUE	38892	1091.55	546.782	1091.55	2	8.49551e-06	1.6991e-05	0.0155516	20.9267	0.012619	33.8783	0.0171665	30.9918	1	1		1	19.3014	0	CID
546.782	0.0155373	1092.56	1092.56	34.7 (M.expect:0.0,M.score:34.7)	1,470 - 1,478	K.FDQLLAEEK.A	304006	MYH14_HUMAN	Myosin-14 OS=Homo sapiens OX=9606 GN=MYH14 PE=1 SV=2	1134		TRUE	38892	1091.55	546.782	1091.55	2	8.49551e-06	1.6991e-05	0.0155516	20.9267	0.012619	33.8783	0.0171665	30.9918	1	1		1	19.3014	0	CID
546.782	0.0155373	1092.56	1092.56	34.7 (M.expect:0.0,M.score:34.7)	1,446 - 1,454	K.FDQLLAEEK.T	304006	MYH9_HUMAN	Myosin-9 OS=Homo sapiens OX=9606 GN=MYH9 PE=1 SV=4	1135		TRUE	38892	1091.55	546.782	1091.55	2	8.49551e-06	1.6991e-05	0.0155516	20.9267	0.012619	33.8783	0.0171665	30.9918	1	1		1	19.3014	0	CID
546.782	0.0155373	1092.56	1092.56	34.7 (M.expect:0.0,M.score:34.7)	1,453 - 1,461	K.FDQLLAEEK.N	304006	MYH11_HUMAN	Myosin-11 OS=Homo sapiens OX=9606 GN=MYH11 PE=1 SV=3	1136		TRUE	38892	1091.55	546.782	1091.55	2	8.49551e-06	1.6991e-05	0.0155516	20.9267	0.012619	33.8783	0.0171665	30.9918	1	1		1	19.3014	0	CID
546.787	-0.929427	1092.57	1092.57	34.7 (M.expect:0.0,M.score:34.7)	287 - 296	K.FETLQAQAGK.H	161604	K2C7_HUMAN	Keratin, type II cytoskeletal 7 OS=Homo sapiens OX=9606 GN=KRT7 PE=1 SV=5	1137		TRUE	37951	1091.56	546.788	1091.56	2	-0.000508199	-0.0010164	-0.930283	26.0712	0.013402	35.7534	0.0170418	22.2458	1	1		1	14.6418	0	CID
547.251	0.927201	1093.5	1093.49	46.1 (M.expect:0.0,M.score:46.1)	82 - 90	K.ETMQSLNDR.L	367054	K1C18_HUMAN	Keratin, type I cytoskeletal 18 OS=Homo sapiens OX=9606 GN=KRT18 PE=1 SV=2	1138		TRUE	38561	1092.49	547.251	1092.49	2	0.000507412	0.00101482	0.928055	3.22581	0.00182121	6.67272	0.00212076	18.3077	1	1		1	22.2911	0	CID
547.267	-0.65769	1093.53	1093.53	51.8 (M.expect:0.0,M.score:51.8)	295 - 304	K.FADLSEAANR.N	1383196	VIME_HUMAN	Vimentin OS=Homo sapiens OX=9606 GN=VIM PE=1 SV=4	1139		TRUE	29557	1092.52	547.267	1092.52	2	-0.000359932	-0.000719864	-0.658296	9.22672	0.00416993	22.8704	0.00939813	26.3328	2	1		1	53.0807	0	CID
547.267	0.146305	1093.53	1093.53	59.6 (M.expect:0.0,M.score:59.6)	295 - 304	K.FADLSEAANR.N	404338	VIME_HUMAN	Vimentin OS=Homo sapiens OX=9606 GN=VIM PE=1 SV=4	1140		TRUE	35434	1092.52	547.267	1092.52	2	8.0068e-05	0.000160136	0.14644	13.133	0.00590545	39.2046	0.0140923	26.2742	2	1		1	43.0706	0	CID
547.269	2.64965	1093.53	1093.53	44.7 (M.expect:0.0,M.score:44.7)	1,931 - 1,940	R.GNETSFVPSR.R	149484	MYH11_HUMAN	Myosin-11 OS=Homo sapiens OX=9606 GN=MYH11 PE=1 SV=3	1141		TRUE	25519	1092.52	547.267	1092.52	2	0.00145007	0.00290014	2.65209	11.3603	0.00777661	18.8244	0.0157281	23.6918	1	1		1	10.8196	0	CID
547.27	4.47689	1093.53	1093.53	21.0 (M.expect:0.0,M.score:21.0)	606 - 615	K.DSNFAGDLVR.N	87274	DDX42_HUMAN	ATP-dependent RNA helicase DDX42 OS=Homo sapiens OX=9606 GN=DDX42 PE=1 SV=1	1142		TRUE	8884	1092.52	547.267	1092.52	2	0.00245007	0.00490014	4.48102	19.237	0.008004	45.398	0.0121472	36.9057	1	1		1	10.3203	0	CID
547.279	-0.741835	1093.55	1093.55	56.6 (M.expect:0.0,M.score:56.6)	68 - 78	K.ALAAGGYDVEK.N	1515792	H15_HUMAN	Histone H1.5 OS=Homo sapiens OX=9606 GN=HIST1H1B PE=1 SV=3	1143		TRUE	14349	1092.54	547.28	1092.55	2	-0.000405991	-0.000811982	-0.742518	12.0912	0.00610601	19.8622	0.0132373	23.9693	1	1		1	33.3387	0	CID
547.863	0.570308	1094.72	1094.72	63.3 (M.expect:0.0,M.score:63.3)	51 - 60	K.LLEPVLLLGK.E	160996	RS16_HUMAN	40S ribosomal protein S16 OS=Homo sapiens OX=9606 GN=RPS16 PE=1 SV=2	1144		TRUE	39676	1093.71	547.863	1093.71	2	0.000312451	0.000624902	0.570833	29.1836	0.0126912	51.071	0.0168796	55.8333	1	1		1	25.8538	0	CID
548.258	-1.70282	1095.51	1095.51	31.6 (M.expect:0.0,M.score:31.6)	142 - 149	K.ELEEWYAR.Q	140840	CLCA_HUMAN	Clathrin light chain A OS=Homo sapiens OX=9606 GN=CLTA PE=1 SV=1	1145		TRUE	35455	1094.5	548.259	1094.5	2	-0.000933584	-0.00186717	-1.70438	5.97569	0.00297108	8.92542	0.00347945	33.9055	1	1		1	11.8819	0	CID
548.286	-2.90181	1095.56	1095.57	16.4 (M.expect:0.0,M.score:16.4)	242 - 252	K.VAFTGSTEVGK.L	164930	AL1A1_HUMAN	Retinal dehydrogenase 1 OS=Homo sapiens OX=9606 GN=ALDH1A1 PE=1 SV=2	1146		TRUE	38263	1094.56	548.288	1094.56	2	-0.00159102	-0.00318205	-2.90448	30.1618	0.0119735	48.4114	0.017633	23.8028	1	1		1	10.0191	0	CID
548.287	-2.18842	1095.57	1095.57	19.1 (M.expect:0.0,M.score:19.1)	2 - 12	M.AGLGHPAAFGR.A	133224	DDAH1_HUMAN	N(G),N(G)-dimethylarginine dimethylaminohydrolase 1 OS=Homo sapiens OX=9606 GN=DDAH1 PE=1 SV=3	1147		TRUE	26239	1094.56	548.288	1094.56	2	-0.00119988	-0.00239976	-2.19043	8.59371	0.00430804	19.4017	0.00968736	30.8255	2	1		1	13.1528	0	CID
548.288	-0.565181	1095.57	1095.57	25.3 (M.expect:0.0,M.score:25.3)	2 - 12	M.AGLGHPAAFGR.A	547014	DDAH1_HUMAN	N(G),N(G)-dimethylarginine dimethylaminohydrolase 1 OS=Homo sapiens OX=9606 GN=DDAH1 PE=1 SV=3	1148		TRUE	37780	1094.56	548.288	1094.56	2	-0.000309882	-0.000619764	-0.565701	8.92421	0.00370176	26.089	0.00685578	30.877	2	1		1	37.8249	0	CID
548.328	-2.37672	1095.65	1095.65	29.9 (M.expect:0.0,M.score:29.9)	265 - 273	K.EIQVIPLQR.D	67030	IMPA1_HUMAN	Inositol monophosphatase 1 OS=Homo sapiens OX=9606 GN=IMPA1 PE=1 SV=1	1149		TRUE	19328	1094.64	548.33	1094.64	2	-0.00130322	-0.00260645	-2.37891	39.8874	0.00940356	62.8777	0.0160867	40.1147	1	1		1	10.5835	0	CID
548.329	-2.08492	1095.65	1095.65	19.3 (M.expect:0.0,M.score:19.3)	58 - 67	R.GLIENPALLR.W	63850	NDUB4_HUMAN	NADH dehydrogenase [ubiquinone] 1 beta subcomplex subunit 4 OS=Homo sapiens OX=9606 GN=NDUFB4 PE=1 SV=3	1150		TRUE	14600	1094.64	548.33	1094.64	2	-0.00114322	-0.00228645	-2.08684	29.011	0.0154495	43.0428	0.020931	41.0272	1	1		1	5.17633	0	CID
548.827	-1.08907	1096.65	1096.65	56.2 (M.expect:0.0,M.score:56.2)	692 - 701	R.QALAQISLPR.I	448454	PERM_HUMAN	Myeloperoxidase OS=Homo sapiens OX=9606 GN=MPO PE=1 SV=1	1151		TRUE	32961	1095.64	548.827	1095.64	2	-0.00059771	-0.00119542	-1.09007	5.31169	0.00179894	26.1047	0.0103677	37.3555	2	1		1	48.7059	0	CID
548.827	-0.542448	1096.65	1096.65	61.4 (M.expect:0.0,M.score:61.4)	692 - 701	R.QALAQISLPR.I	389612	PERM_HUMAN	Myeloperoxidase OS=Homo sapiens OX=9606 GN=MPO PE=1 SV=1	1152		TRUE	32261	1095.64	548.827	1095.64	2	-0.00029771	-0.00059542	-0.542946	13.8744	0.00602828	30.1463	0.0124353	37.4745	2	1		1	28.6359	0	CID
549.258	2.66919	1097.51	1097.51	16.5 (M.expect:0.0,M.score:16.5)	544 - 552	R.YYGYTGAFR.C	66116	TRFL_HUMAN	Lactotransferrin OS=Homo sapiens OX=9606 GN=LTF PE=1 SV=6	1153		TRUE	14490	1096.5	549.256	1096.5	2	0.00146607	0.00293214	2.67164	26.6095	0.0166593	51.3095	0.0214188	30.6603	1	1		1	9.16039	0	CID
549.277	1.07033	1097.55	1097.54	44.2 (M.expect:0.0,M.score:44.2)	273 - 281	R.FDAMPFTLR.A	127280	PA2G4_HUMAN	Proliferation-associated protein 2G4 OS=Homo sapiens OX=9606 GN=PA2G4 PE=1 SV=3	1154		TRUE	37438	1096.54	549.276	1096.54	2	0.000587908	0.00117582	1.07131	13.2493	0.00568595	34.9993	0.0127973	50.5212	1	1		1	20.5602	0	CID
549.313	-0.671399	1097.62	1097.62	16.6 (M.expect:0.0,M.score:16.6)	407 - 417	K.VLPGVDALSNI.-	2823672	PGK1_HUMAN	Phosphoglycerate kinase 1 OS=Homo sapiens OX=9606 GN=PGK1 PE=1 SV=3	1155		TRUE	4256	1096.61	549.314	1096.61	2	-0.000368808	-0.000737617	-0.672015	9.07309	0.00401805	65.6455	0.0127266	61.9462	1	1		1	8.28468	0	CID
549.325	-3.66553	1097.64	1097.65	14.4 (M.expect:0.0,M.score:14.4)	50 - 59	R.AWITAPVALR.E	43446	DSG2_HUMAN	Desmoglein-2 OS=Homo sapiens OX=9606 GN=DSG2 PE=1 SV=2	1156		TRUE	6832	1096.64	549.327	1096.64	2	-0.00201357	-0.00402714	-3.6689	26.5223	0.00952121	40.2123	0.0114464	46.2842	2	1		1	8.33574	0	CID
549.327	-0.06111	1097.65	1097.65	25.4 (M.expect:0.0,M.score:25.4)	50 - 59	R.AWITAPVALR.E	115944	DSG2_HUMAN	Desmoglein-2 OS=Homo sapiens OX=9606 GN=DSG2 PE=1 SV=2	1157		TRUE	37976	1096.64	549.327	1096.64	2	-3.35694e-05	-6.71388e-05	-0.0611661	27.4376	0.00949539	36.3094	0.0137415	46.3248	2	1		1	18.0536	0	CID
549.793	-0.0919288	1098.58	1098.58	33.1 (M.expect:0.0,M.score:33.1)	309 - 318	R.AIAEELAPER.G	53636	BHMT1_HUMAN	Betaine--homocysteine S-methyltransferase 1 OS=Homo sapiens OX=9606 GN=BHMT PE=1 SV=2	1158		TRUE	23587	1097.57	549.793	1097.57	2	-5.05418e-05	-0.000101084	-0.092013	2.95719	0.00201413	20.2703	0.00446668	27.4312	1	1		1	7.41175	0	CID
549.81	-1.77024	1098.61	1098.62	52.1 (M.expect:0.0,M.score:52.1)	3,751 - 3,760	R.TLSPVLESPR.D	60374	TENX_HUMAN	Tenascin-X OS=Homo sapiens OX=9606 GN=TNXB PE=1 SV=5	1159		TRUE	17072	1097.61	549.811	1097.61	2	-0.000973295	-0.00194659	-1.77186	6.32038	0.00263567	8.24151	0.00342603	31.118	1	1		1	9.32179	0	CID
550.24	0.393372	1099.47	1099.47	48.2 (M.expect:0.0,M.score:48.2)	32 - 40	R.VEFMDDTSR.S	284216	RS28_HUMAN	40S ribosomal protein S28 OS=Homo sapiens OX=9606 GN=RPS28 PE=1 SV=1	1160		TRUE	38945	1098.47	550.24	1098.47	2	0.000216449	0.000432898	0.393733	19.4183	0.00902128	30.6963	0.0151029	27.5348	1	1		1	34.4928	0	CID
550.249	0.332184	1099.49	1099.49	20.2 (M.expect:0.0,M.score:20.2)	371 - 380	R.MSVQLGNFGM.-	244272	ASPN_HUMAN	Asporin OS=Homo sapiens OX=9606 GN=ASPN PE=1 SV=2	1161		TRUE	37669	1098.48	550.249	1098.48	2	0.000182784	0.000365568	0.332489	30.698	0.0178991	38.055	0.0224428	51.0802	1	1		1	10.0739	0	CID
550.289	-3.75263	1099.57	1099.57	20.9 (M.expect:0.0,M.score:20.9)	428 - 437	K.GTVEPQLEAR.G	97452	FLNA_HUMAN	Filamin-A OS=Homo sapiens OX=9606 GN=FLNA PE=1 SV=4	1162		TRUE	31850	1098.56	550.291	1098.57	2	-0.00206503	-0.00413006	-3.75606	19.1464	0.00895988	45.8205	0.0138241	22.6535	2	1		1	14.1937	0	CID
550.289	-2.62594	1099.57	1099.57	27.3 (M.expect:0.0,M.score:27.3)	428 - 437	K.GTVEPQLEAR.G	294548	FLNA_HUMAN	Filamin-A OS=Homo sapiens OX=9606 GN=FLNA PE=1 SV=4	1163		TRUE	33830	1098.56	550.291	1098.57	2	-0.00144503	-0.00289006	-2.62835	17.0917	0.00680254	39.3023	0.0148905	22.7082	2	1		1	19.5561	0	CID
550.293	0.333639	1099.58	1099.58	19.8 (M.expect:0.0,M.score:19.8)	71 - 79	R.DWNVDLIPK.F	63054	GDIB_HUMAN	Rab GDP dissociation inhibitor beta OS=Homo sapiens OX=9606 GN=GDI2 PE=1 SV=2	1164		TRUE	18550	1098.57	550.293	1098.57	2	0.000183599	0.000367198	0.333944	12.4419	0.0103224	57.6131	0.0149952	53.9368	1	1		1	4.32478	0	CID
550.302	-1.7283	1099.6	1099.6	27.6 (M.expect:0.0,M.score:27.6)	803 - 812	R.LDAPSQIEVK.D	111478	TENA_HUMAN	Tenascin OS=Homo sapiens OX=9606 GN=TNC PE=1 SV=3	1165		TRUE	32663	1098.59	550.303	1098.59	2	-0.000951087	-0.00190217	-1.72988	30.1393	0.0171827	34.7454	0.0193416	29.6777	1	1		1	13.6582	0	CID
550.788	-0.652728	1100.57	1100.57	68.9 (M.expect:0.0,M.score:68.9)	1,606 - 1,616	R.GGAEGELQALR.A	333576	PLEC_HUMAN	Plectin OS=Homo sapiens OX=9606 GN=PLEC PE=1 SV=3	1166		TRUE	38455	1099.56	550.788	1099.56	2	-0.000359515	-0.00071903	-0.653326	5.93241	0.00314606	13.5191	0.00426317	26.8522	1	1		1	30.9791	0	CID
550.801	-0.772646	1100.59	1100.59	42.7 (M.expect:0.0,M.score:42.7)	1,867 - 1,875	R.QLLEEELAR.L	485780	PLEC_HUMAN	Plectin OS=Homo sapiens OX=9606 GN=PLEC PE=1 SV=3	1167		TRUE	29371	1099.59	550.801	1099.59	2	-0.000425574	-0.000851148	-0.773353	8.51945	0.00412824	14.2736	0.0107973	33.443	1	1		1	30.5028	0	CID
550.827	-0.338389	1100.65	1100.65	42.7 (M.expect:0.0,M.score:42.7)	494 - 503	R.LAYVAPTIPR.R	247056	MYPT1_HUMAN	Protein phosphatase 1 regulatory subunit 12A OS=Homo sapiens OX=9606 GN=PPP1R12A PE=1 SV=1	1168		TRUE	34440	1099.64	550.827	1099.64	2	-0.000186394	-0.000372788	-0.338699	10.3805	0.00870885	27.6656	0.0152636	37.6467	1	1		1	28.9353	0	CID
550.837	-0.274274	1100.67	1100.67	24.7 (M.expect:0.0,M.score:24.7)	10 - 21	R.ILVTGGSGLVGK.A	80468	FCL_HUMAN	GDP-L-fucose synthase OS=Homo sapiens OX=9606 GN=TSTA3 PE=1 SV=1	1169		TRUE	28384	1099.66	550.837	1099.66	2	-0.00015108	-0.00030216	-0.274525	17.6357	0.00941639	49.7311	0.0143245	32.6498	1	1		1	7.69484	0	CID
551.26	1.74286	1101.51	1101.51	25.2 (M.expect:0.0,M.score:25.2)	37 - 45	R.DETEFYLGK.R	226906	RL35A_HUMAN	60S ribosomal protein L35a OS=Homo sapiens OX=9606 GN=RPL35A PE=1 SV=2	1170		TRUE	34481	1100.5	551.259	1100.5	2	0.000960767	0.00192153	1.74445	11.5021	0.0100919	23.5175	0.0131487	38.5103	1	1		1	9.80104	0	CID
551.281	0.839305	1101.55	1101.55	39.2 (M.expect:0.0,M.score:39.2)	181 - 189	R.DNLLDDLQR.L	243310	DESM_HUMAN	Desmin OS=Homo sapiens OX=9606 GN=DES PE=1 SV=3	1171		TRUE	38674	1100.55	551.28	1100.55	2	0.000462693	0.000925385	0.840072	14.0399	0.00543537	33.2317	0.00962774	46.2662	1	1		1	34.6168	0	CID
551.776	-0.130273	1102.54	1102.54	34.2 (M.expect:0.0,M.score:34.2)	30 - 39	R.IDEMPEAAVK.S	221258	HDGF_HUMAN	Hepatoma-derived growth factor OS=Homo sapiens OX=9606 GN=HDGF PE=1 SV=1	1172		TRUE	39087	1101.54	551.776	1101.54	2	-7.18816e-05	-0.000143763	-0.130392	34.0859	0.00942492	69.7815	0.0133585	27.4228	1	1		1	17.1516	0	CID
551.79	-0.449179	1102.57	1102.57	17.8 (M.expect:0.0,M.score:17.8)	165 - 174	R.EIDGGLETLR.L	136058	ETFB_HUMAN	Electron transfer flavoprotein subunit beta OS=Homo sapiens OX=9606 GN=ETFB PE=1 SV=3	1173		TRUE	27880	1101.57	551.791	1101.57	2	-0.000247853	-0.000495706	-0.44959	13.1681	0.00713258	15.2024	0.00886184	34.0227	1	1		1	5.73436	0	CID
551.791	-0.104846	1102.57	1102.57	15.0 (M.expect:0.0,M.score:15.0)	15 - 24	R.NLQSEVEGVK.N	201506	VAMP8_HUMAN	Vesicle-associated membrane protein 8 OS=Homo sapiens OX=9606 GN=VAMP8 PE=1 SV=1	1174		TRUE	34130	1101.57	551.791	1101.57	2	-5.78528e-05	-0.000115706	-0.104941	33.2429	0.0185232	57.8106	0.0218205	24.6047	1	1		1	7.6311	0	CID
552.263	-0.600587	1103.52	1103.52	45.5 (M.expect:0.0,M.score:45.5)	488 - 496	R.YGTLFTMDR.V	479994	BGH3_HUMAN	Transforming growth factor-beta-induced protein ig-h3 OS=Homo sapiens OX=9606 GN=TGFBI PE=1 SV=1	1175		TRUE	32665	1102.51	552.263	1102.51	2	-0.000331682	-0.000663364	-0.601135	8.92555	0.00375114	74.2714	0.0161743	38.9697	2	1		1	32.0813	0	CID
552.263	0.395315	1103.52	1103.52	41.8 (M.expect:0.0,M.score:41.8)	488 - 496	R.YGTLFTMDR.V	179162	BGH3_HUMAN	Transforming growth factor-beta-induced protein ig-h3 OS=Homo sapiens OX=9606 GN=TGFBI PE=1 SV=1	1176		TRUE	36027	1102.51	552.263	1102.51	2	0.000218318	0.000436636	0.395676	9.81997	0.00349064	61.3351	0.0132239	38.913	2	1		1	23.5447	0	CID
552.292	0.635029	1103.58	1103.58	34.9 (M.expect:0.0,M.score:34.9)	2 - 11	M.SGALDVLQMK.E	99880	RSSA_HUMAN	40S ribosomal protein SA OS=Homo sapiens OX=9606 GN=RPSA PE=1 SV=4	1177		TRUE	32546	1102.57	552.292	1102.57	2	0.000350722	0.000701444	0.635609	6.83098	0.00285126	23.6818	0.0108037	58.6013	1	1		1	9.94689	0	CID
552.294	-2.64454	1103.58	1103.58	25.9 (M.expect:0.0,M.score:25.9)	2 - 11	M.AAAAVVEFQR.A	88522	PSD11_HUMAN	26S proteasome non-ATPase regulatory subunit 11 OS=Homo sapiens OX=9606 GN=PSMD11 PE=1 SV=3	1178		TRUE	28759	1102.57	552.296	1102.58	2	-0.00146056	-0.00292113	-2.64695	4.76255	0.0033778	6.22795	0.00509442	49.904	1	1		1	14.3105	0	CID
552.297	-1.04258	1103.59	1103.59	14.8 (M.expect:0.0,M.score:14.8)	207 - 216	R.NLVTMTTAPR.G	79954	AOC3_HUMAN	Membrane primary amine oxidase OS=Homo sapiens OX=9606 GN=AOC3 PE=1 SV=3	1179		TRUE	29834	1102.58	552.298	1102.58	2	-0.000575815	-0.00115163	-1.04353	47.4413	0.0188339	60.055	0.0225341	28.3805	1	1		1	8.69365	0	CID
552.326	-0.469321	1103.65	1103.65	49.3 (M.expect:0.0,M.score:49.3)	7 - 17	R.TIGIIGAPFSK.G	256598	ARGI1_HUMAN	Arginase-1 OS=Homo sapiens OX=9606 GN=ARG1 PE=1 SV=2	1180		TRUE	37346	1102.64	552.327	1102.64	2	-0.000259218	-0.000518437	-0.469749	4.54337	0.00159963	9.63705	0.0031026	45.3583	1	1		1	28.2923	0	CID
552.332	-1.11511	1103.66	1103.66	36.1 (M.expect:0.0,M.score:36.1)	339 - 348	R.ILVATNLFGR.G	205804	DX39A_HUMAN	ATP-dependent RNA helicase DDX39A OS=Homo sapiens OX=9606 GN=DDX39A PE=1 SV=2	1181		TRUE	39200	1102.65	552.332	1102.65	2	-0.000615913	-0.00123183	-1.11613	14.1864	0.00764369	36.0476	0.0123671	47.6253	1	1		1	27.7275	0	CID
552.77	-0.245031	1104.53	1104.53	29.2 (M.expect:0.0,M.score:29.2)	882 - 891	R.SEPGTVPFDR.V	303126	EMIL1_HUMAN	EMILIN-1 OS=Homo sapiens OX=9606 GN=EMILIN1 PE=1 SV=3	1182		TRUE	39033	1103.52	552.77	1103.52	2	-0.000135445	-0.000270891	-0.245254	6.80214	0.00190897	19.2631	0.00762995	27.2502	1	1		1	28.8044	0	CID
552.772	0.837925	1104.54	1104.54	17.8 (M.expect:0.0,M.score:17.8)	383 - 391	R.DSFPWEVPK.K	220956	METK2_HUMAN	S-adenosylmethionine synthase isoform type-2 OS=Homo sapiens OX=9606 GN=MAT2A PE=1 SV=1	1183		TRUE	36019	1103.53	552.772	1103.53	2	0.000463182	0.000926364	0.83869	19.7458	0.00877633	29.9315	0.0153725	48.8173	1	1		1	12.2475	0	CID
552.777	-0.465918	1104.55	1104.55	21.2 (M.expect:0.0,M.score:21.2)	1,608 - 1,617	R.GDLQSQAMVR.S	281572	COEA1_HUMAN	Collagen alpha-1(XIV) chain OS=Homo sapiens OX=9606 GN=COL14A1 PE=1 SV=3	1184		TRUE	36989	1103.54	552.777	1103.54	2	-0.000257549	-0.000515098	-0.466343	20.9249	0.00586312	33.4175	0.0117824	22.2438	1	1		1	22.7796	0	CID
552.788	-0.159552	1104.57	1104.57	41.1 (M.expect:0.0,M.score:41.1)	135 - 143	R.LEPYADQLR.T	166106	APOA4_HUMAN	Apolipoprotein A-IV OS=Homo sapiens OX=9606 GN=APOA4 PE=1 SV=3	1185		TRUE	39684	1103.56	552.788	1103.56	2	-8.81986e-05	-0.000176397	-0.159698	14.9854	0.00716502	20.2828	0.00988466	28.5995	1	1		1	24.8672	0	CID
552.788	-2.84668	1104.57	1104.57	47.8 (M.expect:0.0,M.score:47.8)	413 - 422	K.AMAVEDIISR.V	202082	CO8A_HUMAN	Complement component C8 alpha chain OS=Homo sapiens OX=9606 GN=C8A PE=1 SV=2	1186		TRUE	36946	1103.56	552.79	1103.56	2	-0.00157361	-0.00314722	-2.84927	26.2817	0.0105779	53.8513	0.0131402	39.1423	1	1		1	19.9627	0	CID
552.793	-0.750539	1104.58	1104.58	52.1 (M.expect:0.0,M.score:52.1)	53 - 64	R.SAYGGPVGAGIR.E	2012056	K2C7_HUMAN	Keratin, type II cytoskeletal 7 OS=Homo sapiens OX=9606 GN=KRT7 PE=1 SV=5	1187		TRUE	21912	1103.57	552.793	1103.57	2	-0.000414893	-0.000829786	-0.751224	25.3458	0.00877336	64.9131	0.0160292	25.2917	2	1		1	42.1464	0	CID
552.793	-0.47919	1104.58	1104.58	53.2 (M.expect:0.0,M.score:53.2)	53 - 64	R.SAYGGPVGAGIR.E	553150	K2C7_HUMAN	Keratin, type II cytoskeletal 7 OS=Homo sapiens OX=9606 GN=KRT7 PE=1 SV=5	1188		TRUE	35852	1103.57	552.793	1103.57	2	-0.000264893	-0.000529786	-0.479627	7.59636	0.00533814	30.1248	0.0143443	25.2342	2	1		1	42.1809	0	CID
552.795	-0.915829	1104.58	1104.58	50.3 (M.expect:0.0,M.score:50.3)	238 - 246	K.IGFPWSEIR.N	2411806	MOES_HUMAN	Moesin OS=Homo sapiens OX=9606 GN=MSN PE=1 SV=3	1189		TRUE	6960	1103.58	552.795	1103.58	2	-0.000506265	-0.00101253	-0.916664	4.76524	0.00261589	14.0307	0.00946782	50.8557	2	1		1	68.3162	0	CID
552.795	-0.915829	1104.58	1104.58	50.3 (M.expect:0.0,M.score:50.3)	238 - 246	K.IGFPWSEIR.N	2411806	EZRI_HUMAN	Ezrin OS=Homo sapiens OX=9606 GN=EZR PE=1 SV=4	1190		TRUE	6960	1103.58	552.795	1103.58	2	-0.000506265	-0.00101253	-0.916664	4.76524	0.00261589	14.0307	0.00946782	50.8557	2	1		1	68.3162	0	CID
552.795	-0.915829	1104.58	1104.58	50.3 (M.expect:0.0,M.score:50.3)	238 - 246	K.IGFPWSEIR.N	2411806	RADI_HUMAN	Radixin OS=Homo sapiens OX=9606 GN=RDX PE=1 SV=1	1191		TRUE	6960	1103.58	552.795	1103.58	2	-0.000506265	-0.00101253	-0.916664	4.76524	0.00261589	14.0307	0.00946782	50.8557	2	1		1	68.3162	0	CID
552.795	-0.228413	1104.58	1104.58	56.2 (M.expect:0.0,M.score:56.2)	238 - 246	K.IGFPWSEIR.N	734450	RADI_HUMAN	Radixin OS=Homo sapiens OX=9606 GN=RDX PE=1 SV=1	1192		TRUE	26161	1103.58	552.795	1103.58	2	-0.000126265	-0.000252531	-0.228621	4.56044	0.00283843	7.77067	0.00381289	50.7997	2	1		1	57.9575	0	CID
552.795	-0.228413	1104.58	1104.58	56.2 (M.expect:0.0,M.score:56.2)	238 - 246	K.IGFPWSEIR.N	734450	MOES_HUMAN	Moesin OS=Homo sapiens OX=9606 GN=MSN PE=1 SV=3	1193		TRUE	26161	1103.58	552.795	1103.58	2	-0.000126265	-0.000252531	-0.228621	4.56044	0.00283843	7.77067	0.00381289	50.7997	2	1		1	57.9575	0	CID
552.795	-0.228413	1104.58	1104.58	56.2 (M.expect:0.0,M.score:56.2)	238 - 246	K.IGFPWSEIR.N	734450	EZRI_HUMAN	Ezrin OS=Homo sapiens OX=9606 GN=EZR PE=1 SV=4	1194		TRUE	26161	1103.58	552.795	1103.58	2	-0.000126265	-0.000252531	-0.228621	4.56044	0.00283843	7.77067	0.00381289	50.7997	2	1		1	57.9575	0	CID
552.813	-1.10167	1104.62	1104.62	48.9 (M.expect:0.0,M.score:48.9)	231 - 239	R.VSSFLPWIR.T	706676	CATG_HUMAN	Cathepsin G OS=Homo sapiens OX=9606 GN=CTSG PE=1 SV=2	1195		TRUE	29650	1103.61	552.814	1103.61	2	-0.000609019	-0.00121804	-1.10268	4.94577	0.0024028	6.0127	0.00297691	54.7198	2	1		1	38.5217	0	CID
552.813	-0.649439	1104.62	1104.62	52.5 (M.expect:0.0,M.score:52.5)	231 - 239	R.VSSFLPWIR.T	2245032	CATG_HUMAN	Cathepsin G OS=Homo sapiens OX=9606 GN=CTSG PE=1 SV=2	1196		TRUE	4404	1103.61	552.814	1103.61	2	-0.000359019	-0.000718037	-0.650031	9.73554	0.00558358	45.2936	0.0107915	54.7748	2	1		1	51.7496	0	CID
553.287	2.21823	1105.57	1105.56	23.7 (M.expect:0.0,M.score:23.7)	7 - 16	K.DWSALSSLAR.Q	89926	LAD1_HUMAN	Ladinin-1 OS=Homo sapiens OX=9606 GN=LAD1 PE=1 SV=2	1197		TRUE	24805	1104.56	553.285	1104.56	2	0.00122731	0.00245463	2.22025	4.69392	0.00270963	19.9322	0.00743735	50.243	1	1		1	9.13731	0	CID
553.307	-2.31956	1105.61	1105.61	30.3 (M.expect:0.0,M.score:30.3)	434 - 444	R.SLGEISALTSK.L	238752	VINC_HUMAN	Vinculin OS=Homo sapiens OX=9606 GN=VCL PE=1 SV=4	1198		TRUE	37835	1104.6	553.309	1104.6	2	-0.00128343	-0.00256686	-2.32168	5.57937	0.00249965	6.30982	0.00380512	34.8282	1	1		1	18.1747	0	CID
553.761	0.391624	1106.52	1106.51	65.2 (M.expect:0.0,M.score:65.2)	38 - 46	R.NTDEMVELR.I	243708	HNRPK_HUMAN	Heterogeneous nuclear ribonucleoprotein K OS=Homo sapiens OX=9606 GN=HNRNPK PE=1 SV=1	1199		TRUE	38744	1105.51	553.761	1105.51	2	0.000216866	0.000433733	0.391981	7.05337	0.00309283	8.27244	0.00364008	27.815	1	1		1	20.5412	0	CID
553.796	0.373367	1106.58	1106.58	31.4 (M.expect:0.0,M.score:31.4)	277 - 285	R.SEIDLFNIR.K	280506	ANXA5_HUMAN	Annexin A5 OS=Homo sapiens OX=9606 GN=ANXA5 PE=1 SV=2	1200		TRUE	37754	1105.58	553.796	1105.58	2	0.000206769	0.000413539	0.373707	5.16603	0.00210863	14.2108	0.00771084	49.8982	1	1		1	29.9144	0	CID
553.804	0.936618	1106.6	1106.6	22.4 (M.expect:0.0,M.score:22.4)	337 - 345	R.DFLQLFAPR.C	21922	TGFI1_HUMAN	Transforming growth factor beta-1-induced transcript 1 protein OS=Homo sapiens OX=9606 GN=TGFB1I1 PE=1 SV=2	1201		TRUE	18260	1105.59	553.803	1105.59	2	0.000518702	0.0010374	0.93747	18.7323	0.0102188	45.6385	0.0140839	64.4182	1	1		1	2.7272	0	CID
553.808	-0.576535	1106.61	1106.61	19.6 (M.expect:0.0,M.score:19.6)	133 - 142	K.AIDLFTDAIK.L	73540	F10A1_HUMAN	Hsc70-interacting protein OS=Homo sapiens OX=9606 GN=ST13 PE=1 SV=2	1202		TRUE	27753	1105.6	553.808	1105.6	2	-0.00031929	-0.000638579	-0.57706	6.32087	0.00342466	16.7515	0.00873294	49.6798	1	1		1	5.13432	0	CID
554.272	0.769155	1107.54	1107.54	43.8 (M.expect:0.0,M.score:43.8)	2,279 - 2,289	R.GDIDAMISSAK.S	197270	LAMA3_HUMAN	Laminin subunit alpha-3 OS=Homo sapiens OX=9606 GN=LAMA3 PE=1 SV=2	1203		TRUE	36371	1106.53	554.271	1106.53	2	0.000426321	0.000852642	0.769855	25.5121	0.0144102	32.9449	0.0191838	34.3108	1	1		1	14.4749	0	CID
554.287	-1.17452	1107.57	1107.57	26.4 (M.expect:0.0,M.score:26.4)	125 - 134	R.SGEPQTFTLK.F	125826	ITB1_HUMAN	Integrin beta-1 OS=Homo sapiens OX=9606 GN=ITGB1 PE=1 SV=2	1204		TRUE	30507	1106.56	554.288	1106.56	2	-0.000651023	-0.00130205	-1.17559	6.2685	0.00312295	11.3179	0.00466476	27.2163	2	1		1	12.5978	0	CID
554.287	-0.813699	1107.57	1107.57	31.2 (M.expect:0.0,M.score:31.2)	125 - 134	R.SGEPQTFTLK.F	326916	ITB1_HUMAN	Integrin beta-1 OS=Homo sapiens OX=9606 GN=ITGB1 PE=1 SV=2	1205		TRUE	34894	1106.56	554.288	1106.56	2	-0.000451023	-0.000902046	-0.814439	17.3893	0.0124093	23.8011	0.0174065	27.2548	2	1		1	12.0844	0	CID
554.287	-0.561123	1107.57	1107.57	48.4 (M.expect:0.0,M.score:48.4)	66 - 76	K.ALAAAGYDVEK.N	2831192	H13_HUMAN	Histone H1.3 OS=Homo sapiens OX=9606 GN=HIST1H1D PE=1 SV=2	1206		TRUE	1310	1106.56	554.288	1106.56	2	-0.000311023	-0.000622046	-0.561633	3.35687	0.00190803	37.9945	0.00883074	25.2912	1	1		1	35.179	0	CID
554.287	-0.561123	1107.57	1107.57	48.4 (M.expect:0.0,M.score:48.4)	65 - 75	K.ALAAAGYDVEK.N	2831192	H12_HUMAN	Histone H1.2 OS=Homo sapiens OX=9606 GN=HIST1H1C PE=1 SV=2	1207		TRUE	1310	1106.56	554.288	1106.56	2	-0.000311023	-0.000622046	-0.561633	3.35687	0.00190803	37.9945	0.00883074	25.2912	1	1		1	35.179	0	CID
554.304	-3.72319	1107.6	1107.6	39.8 (M.expect:0.0,M.score:39.8)	111 - 120	R.TIAQDYGVLK.A	72148	PRDX1_HUMAN	Peroxiredoxin-1 OS=Homo sapiens OX=9606 GN=PRDX1 PE=1 SV=1	1208		TRUE	21003	1106.59	554.306	1106.6	2	-0.00206378	-0.00412755	-3.72657	26.6778	0.0102621	36.7527	0.0147058	32.1357	2	1		1	8.00272	0	CID
554.305	-0.800599	1107.6	1107.6	50.7 (M.expect:0.0,M.score:50.7)	907 - 916	K.LDVQFSGLTK.G	104076	FLNA_HUMAN	Filamin-A OS=Homo sapiens OX=9606 GN=FLNA PE=1 SV=4	1209		TRUE	29019	1106.6	554.306	1106.6	2	-0.000443776	-0.000887553	-0.801327	27.6256	0.0180956	33.9904	0.0210582	40.6793	2	1		1	7.26606	0	CID
554.306	-0.403706	1107.6	1107.6	55.7 (M.expect:0.0,M.score:55.7)	907 - 916	K.LDVQFSGLTK.G	339610	FLNA_HUMAN	Filamin-A OS=Homo sapiens OX=9606 GN=FLNA PE=1 SV=4	1210		TRUE	36213	1106.6	554.306	1106.6	2	-0.000223776	-0.000447553	-0.404073	17.5408	0.00914096	49.5223	0.0129284	40.7317	2	1		1	20.1144	0	CID
554.306	-0.331543	1107.6	1107.6	24.4 (M.expect:0.0,M.score:24.4)	111 - 120	R.TIAQDYGVLK.A	202258	PRDX1_HUMAN	Peroxiredoxin-1 OS=Homo sapiens OX=9606 GN=PRDX1 PE=1 SV=1	1211		TRUE	39773	1106.6	554.306	1106.6	2	-0.000183776	-0.000367553	-0.331845	40.9047	0.015225	63.4752	0.0199405	32.1855	2	1		1	17.9041	0	CID
554.313	-1.03163	1107.62	1107.62	21.9 (M.expect:0.0,M.score:21.9)	67 - 77	R.IGFVGFPSVGK.S	75324	DRG1_HUMAN	Developmentally-regulated GTP-binding protein 1 OS=Homo sapiens OX=9606 GN=DRG1 PE=1 SV=1	1212		TRUE	16474	1106.61	554.313	1106.61	2	-0.000571843	-0.00114369	-1.03256	4.80303	0.00160225	10.1332	0.0021591	48.4245	1	1		1	5.34134	0	CID
554.313	-0.688858	1107.62	1107.62	62.5 (M.expect:0.0,M.score:62.5)	42 - 51	R.FVNVVPTFGK.K	1167316	RS30_HUMAN	40S ribosomal protein S30 OS=Homo sapiens OX=9606 GN=FAU PE=1 SV=1	1213		TRUE	18744	1106.61	554.313	1106.61	2	-0.000381843	-0.000763686	-0.689485	13.6776	0.0110479	23.3795	0.0157468	43.9448	2	1		1	45.6848	0	CID
554.313	-0.400213	1107.62	1107.62	67.1 (M.expect:0.0,M.score:67.1)	42 - 51	R.FVNVVPTFGK.K	362524	RS30_HUMAN	40S ribosomal protein S30 OS=Homo sapiens OX=9606 GN=FAU PE=1 SV=1	1214		TRUE	37591	1106.61	554.313	1106.61	2	-0.000221843	-0.000443686	-0.400577	10.8919	0.00482541	22.9454	0.0150919	43.889	2	1		1	38.1991	0	CID
554.321	-6.14541	1107.63	1107.64	51.4 (M.expect:0.0,M.score:51.4)	416 - 426	R.VFSGLVSTGLK.V	112796	EF2_HUMAN	Elongation factor 2 OS=Homo sapiens OX=9606 GN=EEF2 PE=1 SV=4	1215		TRUE	23695	1106.63	554.324	1106.63	2	-0.00340653	-0.00681306	-6.151	18.2874	0.0126402	67.5589	0.016248	38.6843	2	1		1	7.26085	0	CID
554.323	-2.15854	1107.64	1107.64	55.0 (M.expect:0.0,M.score:55.0)	416 - 426	R.VFSGLVSTGLK.V	297146	EF2_HUMAN	Elongation factor 2 OS=Homo sapiens OX=9606 GN=EEF2 PE=1 SV=4	1216		TRUE	33984	1106.63	554.324	1106.63	2	-0.00119653	-0.00239306	-2.16051	12.8407	0.00734345	22.2574	0.00953829	38.738	2	1		1	18.616	0	CID
554.776	1.54869	1108.54	1108.54	63.1 (M.expect:0.0,M.score:63.1)	347 - 355	R.APFDLFENR.K	106238	HS90A_HUMAN	Heat shock protein HSP 90-alpha OS=Homo sapiens OX=9606 GN=HSP90AA1 PE=1 SV=5	1217		TRUE	29381	1107.54	554.775	1107.53	2	0.000859177	0.00171835	1.5501	8.08879	0.00353716	17.5387	0.00921295	47.456	1	1		1	11.5151	0	CID
554.788	-3.98982	1108.57	1108.57	26.7 (M.expect:0.0,M.score:26.7)	152 - 161	K.SLESTTLTEK.E	77260	CSRP2_HUMAN	Cysteine and glycine-rich protein 2 OS=Homo sapiens OX=9606 GN=CSRP2 PE=1 SV=3	1218		TRUE	26985	1107.56	554.79	1107.57	2	-0.0022135	-0.004427	-3.99344	27.2804	0.0139881	88.4887	0.0182773	22.1932	1	1		1	4.95822	0	CID
554.798	-0.435418	1108.59	1108.59	80.4 (M.expect:0.0,M.score:80.4)	523 - 532	K.ITALDEFATK.L	577048	SPTN1_HUMAN	Spectrin alpha chain, non-erythrocytic 1 OS=Homo sapiens OX=9606 GN=SPTAN1 PE=1 SV=3	1219		TRUE	33043	1107.58	554.798	1107.58	2	-0.000241569	-0.000483137	-0.435813	20.2906	0.00858521	27.1833	0.0147164	38.0498	1	1		1	25.5946	0	CID
555.249	-0.0105586	1109.49	1109.49	33.9 (M.expect:0.0,M.score:33.9)	335 - 343	K.DAEAWFNEK.S	368408	K1C10_HUMAN	Keratin, type I cytoskeletal 10 OS=Homo sapiens OX=9606 GN=KRT10 PE=1 SV=6	1220		TRUE	35544	1108.48	555.249	1108.48	2	-5.86264e-06	-1.17253e-05	-0.0105682	20.6168	0.0110673	34.7333	0.0152136	37.3557	1	1		1	23.4766	0	CID
555.268	-0.619566	1109.53	1109.53	30.2 (M.expect:0.0,M.score:30.2)	444 - 452	K.DLEALMFDR.S	180436	PGM1_HUMAN	Phosphoglucomutase-1 OS=Homo sapiens OX=9606 GN=PGM1 PE=1 SV=3	1221		TRUE	38940	1108.52	555.268	1108.52	2	-0.000344025	-0.00068805	-0.620128	22.5295	0.0126629	51.5679	0.0158155	56.1667	2	1		1	25.7205	0	CID
555.268	-0.259379	1109.53	1109.53	35.8 (M.expect:0.0,M.score:35.8)	444 - 452	K.DLEALMFDR.S	51608	PGM1_HUMAN	Phosphoglucomutase-1 OS=Homo sapiens OX=9606 GN=PGM1 PE=1 SV=3	1222		TRUE	20724	1108.52	555.268	1108.52	2	-0.000144025	-0.00028805	-0.259615	18.7104	0.00776974	32.9907	0.0143109	56.1158	2	1		1	7.2376	0	CID
555.29	-0.608804	1109.57	1109.57	44.8 (M.expect:0.0,M.score:44.8)	349 - 357	K.LLQDFFNGR.D	375088	HS71A_HUMAN	Heat shock 70 kDa protein 1A OS=Homo sapiens OX=9606 GN=HSPA1A PE=1 SV=1	1223		TRUE	38016	1108.57	555.291	1108.57	2	-0.000338063	-0.000676126	-0.609357	17.7012	0.00983036	25.0215	0.0147611	45.4703	2	1		1	28.3608	0	CID
555.291	0.435694	1109.57	1109.57	35.5 (M.expect:0.0,M.score:35.5)	349 - 357	K.LLQDFFNGR.D	118616	HS71A_HUMAN	Heat shock 70 kDa protein 1A OS=Homo sapiens OX=9606 GN=HSPA1A PE=1 SV=1	1224		TRUE	24009	1108.57	555.291	1108.57	2	0.000241937	0.000483874	0.43609	24.1097	0.0101905	43.7941	0.0139595	45.4178	2	1		1	10.0423	0	CID
555.296	1.41176	1109.59	1109.58	14.0 (M.expect:0.0,M.score:14.0)	322 - 330	R.SLETVYLER.N	117916	PP1R7_HUMAN	Protein phosphatase 1 regulatory subunit 7 OS=Homo sapiens OX=9606 GN=PPP1R7 PE=1 SV=1	1225		TRUE	28346	1108.58	555.295	1108.58	2	0.000783945	0.00156789	1.41304	8.61663	0.00384309	19.1856	0.0100247	33.9658	1	1		1	11.2362	0	CID
555.334	0.0847522	1109.66	1109.66	31.7 (M.expect:0.0,M.score:31.7)	9 - 17	R.IAIYELLFK.E	76800	RS10_HUMAN	40S ribosomal protein S10 OS=Homo sapiens OX=9606 GN=RPS10 PE=1 SV=1	1226		TRUE	32980	1108.65	555.334	1108.65	2	4.70658e-05	9.41315e-05	0.0848291	17.4929	0.0150215	32.2294	0.020788	61.7842	1	1		1	5.06948	0	CID
555.775	-0.283908	1110.54	1110.54	33.3 (M.expect:0.0,M.score:33.3)	1,198 - 1,207	R.STTPDITGYR.I	775156	FINC_HUMAN	Fibronectin OS=Homo sapiens OX=9606 GN=FN1 PE=1 SV=4	1227		TRUE	33311	1109.53	555.775	1109.54	2	-0.000157789	-0.000315577	-0.284165	19.4265	0.0118177	36.5475	0.0171868	25.7493	2	1		1	45.5638	0	CID
555.775	0.0939433	1110.54	1110.54	33.5 (M.expect:0.0,M.score:33.5)	1,198 - 1,207	R.STTPDITGYR.I	95124	FINC_HUMAN	Fibronectin OS=Homo sapiens OX=9606 GN=FN1 PE=1 SV=4	1228		TRUE	19759	1109.54	555.775	1109.54	2	5.22114e-05	0.000104423	0.0940286	14.788	0.0127164	19.2511	0.0163259	25.6992	2	1		1	21.6235	0	CID
555.776	1.55108	1110.54	1110.54	55.4 (M.expect:0.0,M.score:55.4)	2 - 10	M.AESSDKLYR.V	241352	PARP1_HUMAN	Poly [ADP-ribose] polymerase 1 OS=Homo sapiens OX=9606 GN=PARP1 PE=1 SV=4	1229		TRUE	34936	1109.54	555.775	1109.54	2	0.000862055	0.00172411	1.55249	24.8608	0.0122482	34.1855	0.0164306	21.0988	1	1		1	22.9315	1	CID
555.805	-1.2893	1110.6	1110.6	50.4 (M.expect:0.0,M.score:50.4)	315 - 324	K.LSITGTYDLK.S	677988	A1AT_HUMAN	Alpha-1-antitrypsin OS=Homo sapiens OX=9606 GN=SERPINA1 PE=1 SV=3	1230		TRUE	27315	1109.6	555.806	1109.6	2	-0.000716601	-0.0014332	-1.29047	6.95752	0.00295174	41.2196	0.0123126	37.1825	1	1		1	30.6331	0	CID
555.817	-0.161904	1110.63	1110.63	36.0 (M.expect:0.0,M.score:36.0)	306 - 315	K.VLLDGVQNPR.A	43514	CO3_HUMAN	Complement C3 OS=Homo sapiens OX=9606 GN=C3 PE=1 SV=2	1231		TRUE	12422	1109.62	555.817	1109.62	2	-8.99891e-05	-0.000179978	-0.162051	30.7421	0.0188224	55.9886	0.02224	29.9145	1	1		1	5.39075	0	CID
555.837	-0.403203	1110.67	1110.67	30.4 (M.expect:0.0,M.score:30.4)	857 - 865	K.LLLPWLEAR.I	122678	CLH1_HUMAN	Clathrin heavy chain 1 OS=Homo sapiens OX=9606 GN=CLTC PE=1 SV=5	1232		TRUE	39104	1109.66	555.837	1109.66	2	-0.000224115	-0.00044823	-0.403568	6.1116	0.00300876	11.8458	0.0118897	59.3737	1	1		1	19.3365	0	CID
556.28	-0.485982	1111.55	1111.55	53.5 (M.expect:0.0,M.score:53.5)	69 - 77	R.QDIAFAYQR.R	364084	ANXA2_HUMAN	Annexin A2 OS=Homo sapiens OX=9606 GN=ANXA2 PE=1 SV=2	1233		TRUE	36974	1110.55	556.28	1110.55	2	-0.000270342	-0.000540684	-0.486422	17.4061	0.0097597	26.7956	0.0132182	31.391	1	1		1	40.4498	0	CID
556.29	-1.9325	1111.57	1111.57	35.2 (M.expect:0.0,M.score:35.2)	74 - 84	R.ISISTSGGSFR.N	82402	K2C5_HUMAN	Keratin, type II cytoskeletal 5 OS=Homo sapiens OX=9606 GN=KRT5 PE=1 SV=3	1234		TRUE	29147	1110.56	556.291	1110.57	2	-0.00107503	-0.00215006	-1.93425	14.1586	0.00785431	23.24	0.0121093	28.9393	1	1		1	8.40095	0	CID
556.29	-4.50556	1111.57	1111.58	15.0 (M.expect:0.0,M.score:15.0)	162 - 170	R.NIIGYFEQK.D	77896	ERP44_HUMAN	Endoplasmic reticulum resident protein 44 OS=Homo sapiens OX=9606 GN=ERP44 PE=1 SV=1	1235		TRUE	7947	1110.57	556.293	1110.57	2	-0.0025064	-0.0050128	-4.50965	36.5257	0.0193841	58.6973	0.0215481	39.721	2	1		1	6.73063	0	CID
556.292	-1.79115	1111.58	1111.58	34.3 (M.expect:0.0,M.score:34.3)	162 - 170	R.NIIGYFEQK.D	187070	ERP44_HUMAN	Endoplasmic reticulum resident protein 44 OS=Homo sapiens OX=9606 GN=ERP44 PE=1 SV=1	1236		TRUE	37142	1110.57	556.293	1110.57	2	-0.000996401	-0.0019928	-1.79277	20.4622	0.013077	32.6506	0.0191722	39.7675	2	1		1	12.1514	0	CID
556.326	-1.56479	1111.65	1111.65	55.9 (M.expect:0.0,M.score:55.9)	95 - 105	K.TGAAPIIDVVR.S	238680	RL27A_HUMAN	60S ribosomal protein L27a OS=Homo sapiens OX=9606 GN=RPL27A PE=1 SV=2	1237		TRUE	34841	1110.64	556.327	1110.64	2	-0.000870535	-0.00174107	-1.56621	10.7777	0.00948917	14.1887	0.012394	38.6805	2	1		1	32.3966	0	CID
556.326	-1.45694	1111.65	1111.65	80.2 (M.expect:0.0,M.score:80.2)	95 - 105	K.TGAAPIIDVVR.S	897988	RL27A_HUMAN	60S ribosomal protein L27a OS=Homo sapiens OX=9606 GN=RPL27A PE=1 SV=2	1238		TRUE	26704	1110.64	556.327	1110.64	2	-0.000810535	-0.00162107	-1.45826	6.69535	0.00237274	16.4815	0.00508552	38.7363	2	1		1	52.7721	0	CID
556.345	-0.275526	1111.68	1111.68	43.0 (M.expect:0.0,M.score:43.0)	645 - 654	K.ELLGQGLLLR.S	69490	EIFCL_HUMAN	Eukaryotic translation initiation factor 3 subunit C-like protein OS=Homo sapiens OX=9606 GN=EIF3CL PE=3 SV=1	1239		TRUE	31371	1110.68	556.345	1110.68	2	-0.000153288	-0.000306576	-0.275776	17.802	0.00963348	27.4814	0.014874	50.4683	1	1		1	12.5918	0	CID
556.819	-0.0867913	1112.63	1112.63	60.0 (M.expect:0.0,M.score:60.0)	384 - 393	R.DADPILISLR.E	332722	COR1B_HUMAN	Coronin-1B OS=Homo sapiens OX=9606 GN=CORO1B PE=1 SV=1	1240		TRUE	39480	1111.62	556.819	1111.62	2	-4.8327e-05	-9.66541e-05	-0.0868699	8.84467	0.00363819	11.921	0.00708297	52.6458	2	1		1	41.9804	0	CID
556.82	1.04463	1112.63	1112.63	47.4 (M.expect:0.0,M.score:47.4)	384 - 393	R.DADPILISLR.E	96030	COR1B_HUMAN	Coronin-1B OS=Homo sapiens OX=9606 GN=CORO1B PE=1 SV=1	1241		TRUE	31572	1111.62	556.819	1111.62	2	0.000581673	0.00116335	1.04558	15.0237	0.0144189	27.0388	0.018581	52.5913	2	1		1	17.3767	0	CID
556.837	-0.50478	1112.67	1112.67	28.0 (M.expect:0.0,M.score:28.0)	815 - 824	K.DLIGVQNLLK.K	123402	SPTN1_HUMAN	Spectrin alpha chain, non-erythrocytic 1 OS=Homo sapiens OX=9606 GN=SPTAN1 PE=1 SV=3	1242		TRUE	39775	1111.66	556.837	1111.66	2	-0.00028108	-0.00056216	-0.505237	25.1624	0.010246	35.7788	0.0133482	55.5577	1	1		1	19.3421	0	CID
557.299	1.48922	1113.59	1113.59	15.6 (M.expect:0.0,M.score:15.6)	22 - 32	R.GGVEEGPTVLR.K	161250	ARGI1_HUMAN	Arginase-1 OS=Homo sapiens OX=9606 GN=ARG1 PE=1 SV=2	1243		TRUE	39487	1112.58	557.299	1112.58	2	0.00082994	0.00165988	1.49056	3.28067	0.00162635	17.1264	0.00951159	26.2763	1	1		1	15.0194	0	CID
557.329	-0.392717	1113.65	1113.65	49.3 (M.expect:0.0,M.score:49.3)	1,662 - 1,671	R.QLDALLEALK.L	95226	LAMB2_HUMAN	Laminin subunit beta-2 OS=Homo sapiens OX=9606 GN=LAMB2 PE=1 SV=2	1244		TRUE	28186	1112.64	557.329	1112.64	2	-0.000218873	-0.000437745	-0.393072	35.6227	0.0133812	48.6482	0.0169577	54.1558	1	1		1	8.11152	0	CID
557.826	-1.58357	1114.64	1114.65	43.8 (M.expect:0.0,M.score:43.8)	372 - 381	R.INEILSNALK.R	415544	HNRPM_HUMAN	Heterogeneous nuclear ribonucleoprotein M OS=Homo sapiens OX=9606 GN=HNRNPM PE=1 SV=3	1245		TRUE	34378	1113.64	557.827	1113.64	2	-0.000883359	-0.00176672	-1.58501	31.572	0.0127036	44.1151	0.0172754	36.7158	1	1		1	27.9661	0	CID
558.262	0.382844	1115.52	1115.52	41.5 (M.expect:0.0,M.score:41.5)	71 - 78	R.YSDFEWLR.S	94638	SNX3_HUMAN	Sorting nexin-3 OS=Homo sapiens OX=9606 GN=SNX3 PE=1 SV=3	1246		TRUE	27102	1114.51	558.261	1114.51	2	0.000213727	0.000427455	0.38319	6.03517	0.00434416	29.8404	0.00841895	45.9302	1	1		1	6.09486	0	CID
558.288	-0.989346	1115.57	1115.57	29.9 (M.expect:0.0,M.score:29.9)	110 - 118	K.VELQELNDR.F	939532	DESM_HUMAN	Desmin OS=Homo sapiens OX=9606 GN=DES PE=1 SV=3	1247		TRUE	34138	1114.56	558.288	1114.56	2	-0.000552339	-0.00110468	-0.990239	3.19211	0.00208724	9.74336	0.00553819	26.908	2	1		1	45.9207	0	CID
[truncated: 5,378 more rows]
